# Supplementary material for: H2AK121ub in Arabidopsis associates with a less accessible chromatin state at transcriptional regulation hotspots
Source: Nat Commun. 2021 Jan 12;12:315. doi: 10.1038/s41467-020-20614-1 (PMC7804394; doi:10.1038/s41467-020-20614-1)
Supplement: Supplementary file 5 — Supplementary Data 1 [file 41467_2020_20614_MOESM5_ESM.xlsx]

## Sheet: filtered_consensus_ths_annotati
Supplementary Data 1. Localization of THSs in the different genotypes
chromosome	start	end	annotation	geneId	distanceToTSS	Col-0	bmi1abc	clf28swn7	emf1-2	lhp1	ring1ab
1	2412	3281	Promoter	AT1G01010	-350	TRUE	TRUE	TRUE	TRUE	FALSE	FALSE
1	6532	6717	3 UTR	AT1G01020	2020	TRUE	FALSE	FALSE	FALSE	TRUE	TRUE
1	8603	8918	Promoter	AT1G01020	0	FALSE	TRUE	TRUE	TRUE	FALSE	TRUE
1	13507	13870	Promoter	AT1G01030	0	TRUE	TRUE	TRUE	TRUE	TRUE	FALSE
1	14030	14295	Promoter	AT1G01030	-316	TRUE	TRUE	TRUE	TRUE	FALSE	FALSE
1	27177	27232	Exon	AT1G01046	-1268	FALSE	FALSE	FALSE	FALSE	TRUE	TRUE
1	33118	33686	Promoter	AT1G01050	0	TRUE	TRUE	TRUE	TRUE	TRUE	TRUE
1	37891	38319	Promoter	AT1G01060	-20	TRUE	TRUE	TRUE	TRUE	TRUE	TRUE
1	48572	48713	Promoter	AT1G01090	573	TRUE	FALSE	FALSE	FALSE	TRUE	TRUE
1	49883	50025	Promoter	AT1G01090	-597	FALSE	TRUE	FALSE	FALSE	TRUE	FALSE
1	51279	52048	Promoter	AT1G01100	-80	TRUE	TRUE	TRUE	TRUE	TRUE	TRUE
1	53548	53662	Promoter	AT1G01110	679	TRUE	FALSE	FALSE	FALSE	FALSE	FALSE
1	56978	57368	Promoter	AT1G01115	354	TRUE	TRUE	TRUE	TRUE	TRUE	FALSE
1	67615	67847	Promoter	AT1G01140	0	FALSE	TRUE	TRUE	TRUE	FALSE	TRUE
1	68330	68928	Promoter	AT1G01140	-705	TRUE	TRUE	TRUE	TRUE	TRUE	TRUE
1	72206	72366	Promoter	AT1G01160	0	TRUE	TRUE	TRUE	FALSE	FALSE	FALSE
1	73643	73734	Exon	AT1G01170	997	FALSE	FALSE	FALSE	FALSE	TRUE	FALSE
1	78971	79106	Promoter	AT1G01183	0	TRUE	FALSE	FALSE	FALSE	TRUE	FALSE
1	79310	79817	Promoter	AT1G01183	-278	FALSE	FALSE	TRUE	TRUE	FALSE	FALSE
1	83083	83608	Exon	AT1G01190	1256	TRUE	TRUE	TRUE	FALSE	TRUE	TRUE
1	86742	87165	Exon	AT1G01200	1048	FALSE	FALSE	TRUE	FALSE	TRUE	FALSE
1	88596	88944	Promoter	AT1G01210	0	TRUE	TRUE	TRUE	TRUE	FALSE	FALSE
1	91283	91393	Promoter	AT1G01220	0	FALSE	TRUE	TRUE	FALSE	FALSE	TRUE
1	95739	95968	Promoter	AT1G01225	-19	FALSE	TRUE	TRUE	FALSE	TRUE	TRUE
1	99253	99912	Promoter	AT1G01240	0	TRUE	TRUE	TRUE	TRUE	TRUE	TRUE
1	104642	104759	Promoter	AT1G01250	571	FALSE	TRUE	TRUE	FALSE	FALSE	FALSE
1	112255	112944	Promoter	AT1G01280	0	TRUE	TRUE	TRUE	TRUE	TRUE	TRUE
1	116170	116664	Promoter	AT1G01300	-279	TRUE	TRUE	TRUE	TRUE	FALSE	TRUE
1	118854	119143	Promoter	AT1G01305	-254	FALSE	TRUE	FALSE	FALSE	TRUE	TRUE
1	120465	120903	Promoter	AT1G01310	311	TRUE	TRUE	TRUE	TRUE	TRUE	TRUE
1	128273	129044	Exon	AT1G01320	1526	FALSE	FALSE	TRUE	TRUE	FALSE	FALSE
1	130549	131420	Promoter	AT1G01320	0	TRUE	TRUE	TRUE	TRUE	TRUE	TRUE
1	135941	136113	Promoter	AT1G01350	-11	TRUE	TRUE	TRUE	TRUE	FALSE	FALSE
1	138321	138536	Promoter	AT1G01355	0	TRUE	TRUE	TRUE	TRUE	TRUE	TRUE
1	139143	139316	Promoter	AT1G01355	630	TRUE	FALSE	FALSE	FALSE	TRUE	TRUE
1	149160	149363	Promoter	AT1G01390	443	TRUE	TRUE	TRUE	TRUE	FALSE	TRUE
1	156242	157167	Promoter	AT1G01420	-231	TRUE	TRUE	TRUE	TRUE	TRUE	TRUE
1	158966	159151	Promoter	AT1G01430	-311	FALSE	TRUE	TRUE	TRUE	FALSE	TRUE
1	159333	159663	Promoter	AT1G01430	-678	TRUE	TRUE	TRUE	TRUE	TRUE	TRUE
1	161628	161796	Exon	AT1G01440	776	TRUE	FALSE	FALSE	FALSE	TRUE	TRUE
1	162786	163075	Promoter	AT1G01440	-214	FALSE	TRUE	TRUE	FALSE	TRUE	TRUE
1	167063	167252	Promoter	AT1G01453	590	FALSE	TRUE	TRUE	FALSE	TRUE	FALSE
1	167945	168464	Promoter	AT1G01453	-103	FALSE	TRUE	TRUE	FALSE	TRUE	FALSE
1	173027	173798	Promoter	AT1G01471	0	TRUE	TRUE	TRUE	TRUE	TRUE	TRUE
1	177024	177064	Exon	AT1G01480	883	TRUE	TRUE	FALSE	FALSE	FALSE	FALSE
1	180213	180360	3 UTR	AT1G01490	1933	FALSE	TRUE	FALSE	FALSE	TRUE	TRUE
1	182289	182825	Promoter	AT1G01490	0	TRUE	TRUE	TRUE	TRUE	TRUE	TRUE
1	184715	185040	Promoter	AT1G01500	-93	TRUE	TRUE	TRUE	TRUE	FALSE	TRUE
1	186954	187057	Promoter	AT1G01510	-154	FALSE	TRUE	TRUE	TRUE	FALSE	FALSE
1	190161	190530	Promoter	AT1G01520	-66	TRUE	TRUE	TRUE	TRUE	TRUE	TRUE
1	194315	195750	Promoter	AT1G01540	-30	TRUE	TRUE	TRUE	TRUE	TRUE	TRUE
1	198452	199110	Promoter	AT1G01550	-529	TRUE	TRUE	TRUE	TRUE	TRUE	TRUE
1	199341	199771	Promoter	AT1G01550	0	TRUE	TRUE	TRUE	TRUE	TRUE	TRUE
1	206469	206529	Intron	AT1G01570	1293	TRUE	TRUE	TRUE	TRUE	TRUE	TRUE
1	206635	207239	Exon	AT1G01570	1459	TRUE	TRUE	TRUE	TRUE	TRUE	TRUE
1	210579	211025	Exon	AT1G01580	1184	TRUE	TRUE	TRUE	TRUE	TRUE	TRUE
1	218782	219007	Promoter	AT1G01600	0	FALSE	TRUE	TRUE	TRUE	FALSE	FALSE
1	219513	220375	Promoter	AT1G01600	519	TRUE	TRUE	TRUE	TRUE	TRUE	TRUE
1	224699	225723	Promoter	AT1G01610	-359	TRUE	TRUE	TRUE	TRUE	TRUE	TRUE
1	227425	227804	Promoter	AT1G01620	-123	TRUE	TRUE	TRUE	TRUE	FALSE	TRUE
1	228062	228535	Promoter	AT1G01630	-478	TRUE	TRUE	TRUE	TRUE	TRUE	TRUE
1	228741	229016	Promoter	AT1G01630	0	TRUE	TRUE	TRUE	TRUE	TRUE	TRUE
1	237751	238160	Promoter	AT1G01650	0	FALSE	TRUE	TRUE	TRUE	FALSE	TRUE
1	245971	246186	Promoter	AT1G01670	0	FALSE	TRUE	TRUE	FALSE	FALSE	TRUE
1	248720	249119	Promoter	AT1G01690	-22	FALSE	TRUE	TRUE	TRUE	FALSE	TRUE
1	254456	254814	Exon	AT1G01695	1509	TRUE	TRUE	TRUE	TRUE	FALSE	TRUE
1	262546	262676	Promoter	AT1G01710	-152	FALSE	FALSE	TRUE	FALSE	FALSE	FALSE
1	267555	267641	Promoter	AT1G01720	-689	FALSE	FALSE	FALSE	FALSE	TRUE	FALSE
1	268018	268378	Promoter	AT1G01720	0	TRUE	TRUE	TRUE	TRUE	TRUE	TRUE
1	269505	270105	Promoter	AT1G01725	670	TRUE	TRUE	TRUE	TRUE	TRUE	TRUE
1	270499	270889	Promoter	AT1G01725	0	TRUE	TRUE	TRUE	TRUE	TRUE	TRUE
1	274758	275053	Promoter	AT1G01740	-189	FALSE	TRUE	TRUE	TRUE	TRUE	TRUE
1	275256	275379	Promoter	AT1G01750	0	TRUE	TRUE	TRUE	FALSE	TRUE	TRUE
1	281086	281191	Exon	AT1G01780	-1570	TRUE	FALSE	FALSE	FALSE	FALSE	TRUE
1	284272	284496	Promoter	AT1G01790	-114	TRUE	TRUE	TRUE	TRUE	TRUE	TRUE
1	290774	290866	Exon	AT1G01800	-2476	TRUE	FALSE	FALSE	FALSE	TRUE	FALSE
1	290984	291241	3 UTR	AT1G01800	-2101	TRUE	TRUE	FALSE	TRUE	FALSE	TRUE
1	292945	293322	Promoter	AT1G01800	-20	TRUE	TRUE	TRUE	TRUE	TRUE	TRUE
1	298110	298583	Promoter	AT1G01820	0	TRUE	TRUE	TRUE	TRUE	TRUE	TRUE
1	300937	301130	Promoter	AT1G01830	-91	FALSE	TRUE	TRUE	TRUE	TRUE	FALSE
1	302386	303558	Promoter	AT1G01840	0	TRUE	TRUE	TRUE	TRUE	TRUE	TRUE
1	309109	309786	Promoter	AT1G01880	0	TRUE	TRUE	TRUE	TRUE	TRUE	TRUE
1	310039	310333	Promoter	AT1G01900	0	FALSE	FALSE	TRUE	TRUE	TRUE	FALSE
1	312655	312808	Exon	AT1G01900	2339	FALSE	TRUE	FALSE	FALSE	TRUE	TRUE
1	315904	316188	Promoter	AT1G01920	0	FALSE	TRUE	TRUE	FALSE	FALSE	TRUE
1	319829	319949	3 UTR	AT1G01930	2911	FALSE	FALSE	TRUE	FALSE	FALSE	FALSE
1	322836	322969	Promoter	AT1G01930	0	FALSE	TRUE	TRUE	TRUE	FALSE	TRUE
1	324919	325304	Promoter	AT1G01950	-75	TRUE	TRUE	TRUE	TRUE	TRUE	TRUE
1	331456	331599	Exon	AT1G01960	5983	TRUE	FALSE	FALSE	FALSE	TRUE	FALSE
1	337665	338261	Promoter	AT1G01970	-30	FALSE	TRUE	TRUE	TRUE	TRUE	TRUE
1	342134	342514	Promoter	AT1G01980	-135	FALSE	TRUE	TRUE	TRUE	FALSE	TRUE
1	344410	344819	Promoter	AT1G01990	-69	FALSE	TRUE	TRUE	FALSE	FALSE	FALSE
1	345051	345250	Promoter	AT1G02000	-562	FALSE	TRUE	TRUE	TRUE	FALSE	FALSE
1	346842	347090	Exon	AT1G02010	-801	TRUE	FALSE	FALSE	FALSE	FALSE	FALSE
1	356619	357418	Promoter	AT1G02030	0	TRUE	TRUE	TRUE	TRUE	TRUE	TRUE
1	358772	359084	Promoter	AT1G02040	0	FALSE	TRUE	FALSE	FALSE	TRUE	FALSE
1	363505	363734	Promoter	AT1G02060	-411	TRUE	TRUE	TRUE	TRUE	TRUE	TRUE
1	364167	365011	Promoter	AT1G02065	-198	TRUE	TRUE	TRUE	TRUE	TRUE	TRUE
1	373323	373576	Promoter	AT1G02080	0	TRUE	TRUE	TRUE	TRUE	TRUE	TRUE
1	375609	375711	Exon	AT1G02080	2108	TRUE	FALSE	FALSE	FALSE	TRUE	TRUE
1	395261	395715	Promoter	AT1G02120	-46	TRUE	TRUE	TRUE	TRUE	TRUE	TRUE
1	399740	399863	3 UTR	AT1G02130	2019	TRUE	FALSE	FALSE	FALSE	TRUE	TRUE
1	401893	402203	Promoter	AT1G02130	-11	FALSE	TRUE	TRUE	TRUE	FALSE	TRUE
1	404445	404593	Promoter	AT1G02140	0	FALSE	TRUE	TRUE	FALSE	FALSE	FALSE
1	410588	410723	Promoter	AT1G02160	-25	TRUE	TRUE	TRUE	TRUE	TRUE	TRUE
1	414662	415053	Promoter	AT1G02180	-17	TRUE	TRUE	TRUE	TRUE	TRUE	TRUE
1	418016	418767	Promoter	AT1G02205	0	TRUE	TRUE	TRUE	TRUE	TRUE	TRUE
1	420068	420388	Intron	AT1G02205	1301	FALSE	TRUE	TRUE	TRUE	TRUE	TRUE
1	430998	431304	Promoter	AT1G02220	-351	FALSE	TRUE	FALSE	FALSE	FALSE	FALSE
1	434162	434379	Promoter	AT1G02228	-343	FALSE	TRUE	TRUE	TRUE	TRUE	TRUE
1	436913	437167	Promoter	AT1G02230	-137	TRUE	TRUE	TRUE	TRUE	TRUE	FALSE
1	439937	440068	Promoter	AT1G02250	-378	FALSE	FALSE	TRUE	FALSE	FALSE	FALSE
1	451800	451866	Exon	AT1G02290	871	FALSE	FALSE	FALSE	FALSE	TRUE	FALSE
1	452724	453283	Promoter	AT1G02290	0	TRUE	TRUE	TRUE	TRUE	FALSE	TRUE
1	455509	455670	Promoter	AT1G02305	-18	FALSE	TRUE	TRUE	FALSE	FALSE	FALSE
1	458648	459221	Exon	AT1G02310	1475	TRUE	TRUE	TRUE	FALSE	TRUE	TRUE
1	461629	461867	Promoter	AT1G02320	0	TRUE	TRUE	TRUE	TRUE	TRUE	TRUE
1	463608	463805	Promoter	AT1G02330	0	FALSE	TRUE	TRUE	TRUE	FALSE	FALSE
1	467782	467950	Promoter	AT1G02340	0	TRUE	TRUE	TRUE	TRUE	TRUE	TRUE
1	469212	469765	Promoter	AT1G02350	-53	TRUE	TRUE	TRUE	TRUE	TRUE	TRUE
1	475805	475969	Exon	AT1G02380	-1031	FALSE	FALSE	FALSE	FALSE	TRUE	FALSE
1	478950	479171	3 UTR	AT1G02390	-1681	FALSE	FALSE	TRUE	TRUE	FALSE	FALSE
1	480682	480872	Promoter	AT1G02390	0	FALSE	TRUE	TRUE	FALSE	TRUE	TRUE
1	482787	483142	Exon	AT1G02391	777	TRUE	TRUE	TRUE	FALSE	TRUE	TRUE
1	483303	483359	Promoter	AT1G02391	560	FALSE	TRUE	TRUE	TRUE	FALSE	FALSE
1	483833	484066	Promoter	AT1G02391	0	TRUE	TRUE	TRUE	TRUE	TRUE	TRUE
1	488296	489071	Exon	AT1G02405	1434	TRUE	TRUE	TRUE	TRUE	TRUE	TRUE
1	493303	493544	Promoter	AT1G02420	-139	TRUE	TRUE	TRUE	TRUE	FALSE	TRUE
1	498819	499148	Promoter	AT1G02450	-303	TRUE	TRUE	TRUE	TRUE	TRUE	TRUE
1	505197	505339	Exon	AT1G02460	1865	FALSE	TRUE	TRUE	FALSE	FALSE	FALSE
1	505899	506012	Exon	AT1G02460	1192	FALSE	FALSE	TRUE	FALSE	FALSE	TRUE
1	515501	515648	Promoter	AT1G02480	7	FALSE	TRUE	TRUE	FALSE	FALSE	FALSE
1	516618	516907	Promoter	AT1G02490	0	TRUE	TRUE	TRUE	FALSE	TRUE	TRUE
1	518036	518239	Promoter	AT1G02500	-12	TRUE	TRUE	TRUE	TRUE	FALSE	TRUE
1	521760	522188	Promoter	AT1G02510	-92	TRUE	TRUE	TRUE	TRUE	TRUE	TRUE
1	528446	528609	Exon	AT1G02530	-1186	FALSE	FALSE	FALSE	FALSE	TRUE	FALSE
1	537457	537890	Promoter	AT1G02560	0	FALSE	TRUE	TRUE	TRUE	TRUE	TRUE
1	552633	552909	Promoter	AT1G02590	0	TRUE	TRUE	TRUE	TRUE	TRUE	TRUE
1	553563	554041	Exon	AT1G02590	-802	FALSE	FALSE	TRUE	TRUE	FALSE	FALSE
1	556593	556741	Promoter	AT1G02620	-351	TRUE	TRUE	TRUE	FALSE	FALSE	TRUE
1	556982	557238	Promoter	AT1G02620	0	TRUE	TRUE	TRUE	TRUE	TRUE	TRUE
1	561296	561343	Exon	AT1G02630	1039	FALSE	FALSE	FALSE	FALSE	TRUE	FALSE
1	564614	564691	Promoter	AT1G02640	409	FALSE	TRUE	TRUE	FALSE	FALSE	TRUE
1	564720	564850	Promoter	AT1G02640	515	FALSE	TRUE	TRUE	FALSE	FALSE	FALSE
1	565339	566064	Exon	AT1G02640	1134	TRUE	TRUE	TRUE	TRUE	TRUE	TRUE
1	566560	566820	Exon	AT1G02650	-1884	TRUE	TRUE	TRUE	FALSE	TRUE	TRUE
1	567103	567519	Exon	AT1G02650	-1185	TRUE	TRUE	TRUE	TRUE	TRUE	TRUE
1	571898	572156	3 UTR	AT1G02660	2825	TRUE	TRUE	TRUE	TRUE	TRUE	TRUE
1	575550	575830	Promoter	AT1G02670	-216	TRUE	TRUE	TRUE	TRUE	TRUE	TRUE
1	575978	576183	Promoter	AT1G02670	0	FALSE	TRUE	FALSE	FALSE	TRUE	TRUE
1	580479	580656	Promoter	AT1G02680	0	FALSE	TRUE	TRUE	TRUE	TRUE	TRUE
1	583914	584216	Promoter	AT1G02690	-44	TRUE	TRUE	TRUE	TRUE	TRUE	TRUE
1	590910	591445	Promoter	AT1G02720	-381	FALSE	TRUE	TRUE	TRUE	FALSE	TRUE
1	598196	598259	Promoter	AT1G02730	398	FALSE	FALSE	FALSE	FALSE	TRUE	FALSE
1	598706	598884	Promoter	AT1G02730	-49	TRUE	TRUE	TRUE	TRUE	TRUE	TRUE
1	600086	600203	Exon	AT1G02730	-1429	FALSE	FALSE	TRUE	FALSE	FALSE	FALSE
1	602236	602632	Promoter	AT1G02750	0	TRUE	TRUE	TRUE	TRUE	TRUE	TRUE
1	605111	605240	Promoter	AT1G02760	709	FALSE	FALSE	FALSE	FALSE	TRUE	FALSE
1	607287	607645	Promoter	AT1G02770	-594	TRUE	TRUE	TRUE	TRUE	FALSE	FALSE
1	616636	617086	Promoter	AT1G02800	-445	TRUE	TRUE	TRUE	TRUE	TRUE	TRUE
1	619414	619561	Intron	AT1G02813	-1117	FALSE	TRUE	TRUE	TRUE	FALSE	FALSE
1	620070	620211	Promoter	AT1G02813	-467	FALSE	TRUE	FALSE	FALSE	TRUE	TRUE
1	621015	621488	Promoter	AT1G02816	0	TRUE	TRUE	TRUE	TRUE	TRUE	TRUE
1	630092	630566	Promoter	AT1G02850	0	TRUE	TRUE	TRUE	TRUE	TRUE	TRUE
1	634747	635112	Promoter	AT1G02860	-32	FALSE	TRUE	TRUE	TRUE	FALSE	FALSE
1	642732	642888	3 UTR	AT1G02880	1633	TRUE	FALSE	TRUE	FALSE	FALSE	FALSE
1	644547	644871	Promoter	AT1G02880	-8	TRUE	TRUE	TRUE	TRUE	FALSE	TRUE
1	652049	653012	Promoter	AT1G02890	-142	TRUE	TRUE	TRUE	TRUE	TRUE	TRUE
1	659796	660114	Promoter	AT1G02920	-25	FALSE	TRUE	TRUE	FALSE	FALSE	FALSE
1	662304	662672	Promoter	AT1G02930	0	FALSE	TRUE	TRUE	TRUE	TRUE	FALSE
1	673153	673281	Promoter	AT1G02970	-25	TRUE	TRUE	TRUE	TRUE	TRUE	FALSE
1	701129	701514	Promoter	AT1G03030	0	TRUE	TRUE	TRUE	TRUE	TRUE	TRUE
1	706574	706810	Promoter	AT1G03040	0	FALSE	TRUE	TRUE	TRUE	FALSE	TRUE
1	707013	707429	Promoter	AT1G03050	-297	FALSE	TRUE	FALSE	FALSE	FALSE	FALSE
1	724194	724266	Intron	AT1G03060	2625	FALSE	FALSE	FALSE	FALSE	TRUE	FALSE
1	729554	729874	Promoter	AT1G03070	-27	FALSE	TRUE	TRUE	FALSE	FALSE	TRUE
1	738039	738578	Promoter	AT1G03080	0	TRUE	TRUE	TRUE	TRUE	FALSE	TRUE
1	738986	739677	Promoter	AT1G03090	-2	TRUE	TRUE	TRUE	TRUE	TRUE	TRUE
1	748150	748288	Promoter	AT1G03106	746	FALSE	TRUE	TRUE	FALSE	FALSE	TRUE
1	748954	749240	Promoter	AT1G03106	0	TRUE	TRUE	TRUE	TRUE	TRUE	TRUE
1	754185	754519	Promoter	AT1G03130	0	TRUE	TRUE	TRUE	TRUE	TRUE	TRUE
1	756294	756478	Promoter	AT1G03140	0	FALSE	TRUE	TRUE	TRUE	FALSE	FALSE
1	760566	761356	Promoter	AT1G03160	0	TRUE	TRUE	TRUE	TRUE	TRUE	TRUE
1	773056	773413	Promoter	AT1G03180	0	FALSE	TRUE	TRUE	TRUE	TRUE	TRUE
1	779414	779557	Exon	AT1G03200	-1045	TRUE	FALSE	FALSE	FALSE	TRUE	FALSE
1	780198	780494	Promoter	AT1G03200	-108	TRUE	TRUE	TRUE	TRUE	TRUE	TRUE
1	786413	787031	Promoter	AT1G03220	-91	FALSE	TRUE	TRUE	TRUE	FALSE	FALSE
1	791136	791348	Exon	AT1G03230	1045	TRUE	TRUE	TRUE	FALSE	FALSE	FALSE
1	793030	793300	Promoter	AT1G03240	-44	FALSE	TRUE	FALSE	TRUE	FALSE	FALSE
1	798892	799146	Promoter	AT1G03270	-45	FALSE	TRUE	TRUE	TRUE	FALSE	FALSE
1	807171	807345	Promoter	AT1G03290	-16	FALSE	TRUE	TRUE	FALSE	FALSE	FALSE
1	813181	813495	Promoter	AT1G03310	0	TRUE	TRUE	TRUE	TRUE	TRUE	TRUE
1	819394	819619	Promoter	AT1G03330	0	FALSE	FALSE	FALSE	TRUE	FALSE	FALSE
1	826100	826145	Promoter	AT1G03365	-424	FALSE	FALSE	FALSE	FALSE	TRUE	FALSE
1	830373	830583	Promoter	AT1G03370	-44	FALSE	TRUE	TRUE	FALSE	FALSE	FALSE
1	847540	847836	Promoter	AT1G03410	0	FALSE	TRUE	TRUE	FALSE	FALSE	TRUE
1	851682	852126	Promoter	AT1G03440	-240	FALSE	TRUE	TRUE	FALSE	TRUE	FALSE
1	853629	853904	3 UTR	AT1G03440	1263	TRUE	TRUE	TRUE	TRUE	TRUE	TRUE
1	859754	859845	Promoter	AT1G03445	-53	FALSE	FALSE	TRUE	FALSE	FALSE	FALSE
1	864193	864440	Promoter	AT1G03457	-68	FALSE	TRUE	TRUE	TRUE	FALSE	TRUE
1	867782	867905	Promoter	AT1G03470	-49	TRUE	TRUE	TRUE	TRUE	TRUE	TRUE
1	868097	868315	Promoter	AT1G03470	-364	TRUE	TRUE	TRUE	TRUE	TRUE	TRUE
1	871250	871539	Promoter	AT1G03475	-39	TRUE	TRUE	TRUE	TRUE	FALSE	TRUE
1	877164	877274	Promoter	AT1G03510	273	TRUE	FALSE	FALSE	FALSE	TRUE	FALSE
1	877604	877913	Promoter	AT1G03515	0	TRUE	TRUE	TRUE	TRUE	TRUE	TRUE
1	880190	880489	Promoter	AT1G03520	-32	FALSE	TRUE	TRUE	TRUE	TRUE	TRUE
1	889962	890230	3 UTR	AT1G03550	-2006	TRUE	TRUE	TRUE	TRUE	FALSE	FALSE
1	892377	892531	Promoter	AT1G03560	0	FALSE	FALSE	TRUE	FALSE	FALSE	TRUE
1	897436	898099	Promoter	AT1G03590	0	TRUE	TRUE	TRUE	TRUE	TRUE	TRUE
1	898247	898894	Promoter	AT1G03600	0	TRUE	TRUE	TRUE	TRUE	TRUE	TRUE
1	899819	900332	Promoter	AT1G03610	-555	TRUE	TRUE	TRUE	TRUE	TRUE	TRUE
1	907371	907633	Promoter	AT1G03630	-9	TRUE	TRUE	TRUE	TRUE	TRUE	TRUE
1	909618	909871	Promoter	AT1G03640	12	TRUE	TRUE	TRUE	TRUE	TRUE	FALSE
1	910047	910266	Promoter	AT1G03640	-164	FALSE	FALSE	FALSE	FALSE	TRUE	TRUE
1	918009	918326	Promoter	AT1G03680	0	TRUE	TRUE	TRUE	TRUE	FALSE	FALSE
1	919130	919244	Exon	AT1G03687	831	TRUE	FALSE	FALSE	FALSE	TRUE	FALSE
1	921656	921815	Promoter	AT1G03700	706	FALSE	TRUE	FALSE	FALSE	FALSE	FALSE
1	923926	923995	Promoter	AT1G03710	500	FALSE	FALSE	FALSE	FALSE	TRUE	FALSE
1	931708	932313	Promoter	AT1G03730	0	TRUE	TRUE	TRUE	TRUE	FALSE	TRUE
1	937585	937846	Promoter	AT1G03750	-74	TRUE	TRUE	TRUE	TRUE	TRUE	TRUE
1	943448	943797	Promoter	AT1G03760	-71	FALSE	FALSE	TRUE	FALSE	FALSE	FALSE
1	951836	952258	Promoter	AT1G03780	-9	TRUE	TRUE	TRUE	TRUE	TRUE	TRUE
1	954028	954518	Promoter	AT1G03790	-7	FALSE	TRUE	TRUE	TRUE	FALSE	FALSE
1	961461	962091	Promoter	AT1G03820	-733	FALSE	TRUE	FALSE	FALSE	TRUE	FALSE
1	967611	967739	Exon	AT1G03830	-854	FALSE	FALSE	TRUE	FALSE	FALSE	FALSE
1	978149	978421	Promoter	AT1G03850	-388	TRUE	TRUE	TRUE	FALSE	FALSE	TRUE
1	981895	982211	Promoter	AT1G03860	-10	TRUE	TRUE	TRUE	TRUE	TRUE	TRUE
1	983485	984574	Promoter	AT1G03870	0	TRUE	TRUE	TRUE	TRUE	TRUE	TRUE
1	985094	985261	Promoter	AT1G03880	-490	TRUE	TRUE	FALSE	FALSE	FALSE	FALSE
1	993231	993444	Promoter	AT1G03905	0	TRUE	TRUE	TRUE	TRUE	TRUE	TRUE
1	995910	996107	Promoter	AT1G03910	-8	FALSE	TRUE	TRUE	TRUE	TRUE	FALSE
1	1004261	1004794	Promoter	AT1G03930	0	FALSE	TRUE	TRUE	FALSE	FALSE	FALSE
1	1011044	1011337	Promoter	AT1G03940	0	FALSE	FALSE	TRUE	TRUE	FALSE	FALSE
1	1017678	1018098	Promoter	AT1G03970	-2	TRUE	TRUE	TRUE	TRUE	TRUE	TRUE
1	1022847	1022886	Promoter	AT1G03980	-739	FALSE	TRUE	FALSE	FALSE	FALSE	FALSE
1	1023883	1024555	Promoter	AT1G03982	-164	TRUE	TRUE	TRUE	TRUE	TRUE	TRUE
1	1028386	1029256	Promoter	AT1G04000	0	TRUE	TRUE	TRUE	TRUE	TRUE	TRUE
1	1036184	1036499	Promoter	AT1G04010	0	TRUE	TRUE	TRUE	TRUE	TRUE	TRUE
1	1043230	1043780	Promoter	AT1G04040	84	TRUE	TRUE	FALSE	TRUE	TRUE	TRUE
1	1049767	1050274	Promoter	AT1G04050	-470	TRUE	TRUE	TRUE	TRUE	TRUE	TRUE
1	1051216	1051362	Promoter	AT1G04080	0	TRUE	TRUE	TRUE	TRUE	TRUE	TRUE
1	1064292	1064627	Promoter	AT1G04110	-508	TRUE	TRUE	TRUE	TRUE	TRUE	TRUE
1	1071048	1073378	Promoter	AT1G04120	-1	TRUE	TRUE	TRUE	TRUE	TRUE	TRUE
1	1080558	1081263	Promoter	AT1G04140	0	TRUE	TRUE	TRUE	TRUE	TRUE	TRUE
1	1084549	1084927	Promoter	AT1G04150	-303	TRUE	TRUE	TRUE	TRUE	TRUE	TRUE
1	1085323	1086138	Promoter	AT1G04160	-357	TRUE	TRUE	TRUE	TRUE	TRUE	TRUE
1	1093759	1093892	Exon	AT1G04170	-3054	FALSE	FALSE	FALSE	FALSE	TRUE	FALSE
1	1096677	1096909	Promoter	AT1G04170	-37	FALSE	FALSE	FALSE	TRUE	FALSE	FALSE
1	1104767	1104911	Promoter	AT1G04180	144	FALSE	TRUE	FALSE	FALSE	FALSE	FALSE
1	1108721	1109188	Promoter	AT1G04190	-6	TRUE	TRUE	TRUE	TRUE	TRUE	TRUE
1	1126281	1126333	Exon	AT1G04230	763	FALSE	FALSE	FALSE	FALSE	TRUE	FALSE
1	1129542	1129732	Promoter	AT1G04240	0	TRUE	TRUE	TRUE	FALSE	TRUE	TRUE
1	1136138	1136259	Promoter	AT1G04250	0	FALSE	TRUE	TRUE	FALSE	TRUE	TRUE
1	1140766	1140877	Promoter	AT1G04260	488	FALSE	FALSE	FALSE	FALSE	TRUE	TRUE
1	1143087	1144104	Promoter	AT1G04270	-34	TRUE	TRUE	TRUE	TRUE	TRUE	TRUE
1	1146677	1147071	Promoter	AT1G04280	-23	FALSE	FALSE	TRUE	TRUE	FALSE	FALSE
1	1148945	1149450	Promoter	AT1G04290	-412	TRUE	FALSE	TRUE	FALSE	TRUE	TRUE
1	1154697	1155147	Promoter	AT1G04300	-45	TRUE	TRUE	TRUE	TRUE	FALSE	TRUE
1	1155943	1155977	Exon	AT1G04300	-1291	FALSE	FALSE	FALSE	FALSE	TRUE	FALSE
1	1156517	1156634	Exon	AT1G04310	1077	TRUE	FALSE	FALSE	FALSE	TRUE	TRUE
1	1157772	1157967	Promoter	AT1G04310	-61	FALSE	TRUE	TRUE	TRUE	TRUE	TRUE
1	1159154	1159419	Promoter	AT1G04320	131	FALSE	TRUE	TRUE	TRUE	FALSE	FALSE
1	1161935	1162082	Promoter	AT1G04330	0	FALSE	TRUE	FALSE	FALSE	FALSE	FALSE
1	1182564	1182598	Exon	AT1G04390	1106	FALSE	FALSE	FALSE	FALSE	TRUE	FALSE
1	1188299	1188708	Promoter	AT1G04400	0	TRUE	TRUE	TRUE	TRUE	TRUE	TRUE
1	1190019	1190115	Exon	AT1G04410	1297	TRUE	FALSE	FALSE	FALSE	TRUE	TRUE
1	1191332	1191644	Promoter	AT1G04410	0	TRUE	TRUE	TRUE	TRUE	TRUE	TRUE
1	1193814	1194021	Promoter	AT1G04425	-166	TRUE	TRUE	TRUE	TRUE	TRUE	TRUE
1	1201941	1202237	Promoter	AT1G04440	-18	FALSE	TRUE	TRUE	TRUE	FALSE	FALSE
1	1206589	1206927	Promoter	AT1G04445	-417	FALSE	TRUE	FALSE	FALSE	FALSE	FALSE
1	1215675	1216108	Promoter	AT1G04480	0	TRUE	TRUE	TRUE	TRUE	TRUE	TRUE
1	1224558	1224732	Promoter	AT1G04501	6	TRUE	TRUE	TRUE	TRUE	FALSE	TRUE
1	1226342	1226602	Promoter	AT1G04510	0	FALSE	TRUE	TRUE	FALSE	FALSE	FALSE
1	1233245	1233717	Exon	AT1G04520	1667	FALSE	TRUE	TRUE	TRUE	TRUE	TRUE
1	1236074	1236659	Promoter	AT1G04530	-40	TRUE	TRUE	TRUE	TRUE	FALSE	TRUE
1	1244328	1244399	Promoter	AT1G04560	-548	FALSE	TRUE	FALSE	FALSE	FALSE	FALSE
1	1244630	1244966	Promoter	AT1G04560	0	FALSE	TRUE	TRUE	TRUE	TRUE	TRUE
1	1249057	1249329	Promoter	AT1G04570	-282	FALSE	TRUE	FALSE	TRUE	FALSE	FALSE
1	1261420	1261711	Promoter	AT1G04590	0	TRUE	TRUE	TRUE	TRUE	TRUE	TRUE
1	1288535	1288663	Exon	AT1G04625	1157	FALSE	FALSE	FALSE	FALSE	TRUE	TRUE
1	1291074	1291308	Promoter	AT1G04630	0	TRUE	TRUE	TRUE	TRUE	TRUE	TRUE
1	1299339	1299741	Promoter	AT1G04650	-337	FALSE	TRUE	TRUE	FALSE	TRUE	TRUE
1	1304891	1305018	Exon	AT1G04680	2866	FALSE	FALSE	FALSE	FALSE	TRUE	FALSE
1	1305597	1305841	Intron	AT1G04680	2043	FALSE	TRUE	TRUE	FALSE	FALSE	FALSE
1	1305976	1306117	Intron	AT1G04680	1767	TRUE	TRUE	TRUE	FALSE	FALSE	FALSE
1	1307024	1307320	Promoter	AT1G04680	564	TRUE	TRUE	TRUE	TRUE	FALSE	TRUE
1	1307906	1308098	Promoter	AT1G04680	-22	FALSE	TRUE	TRUE	FALSE	FALSE	TRUE
1	1312782	1313557	Promoter	AT1G04690	-7	TRUE	TRUE	TRUE	TRUE	TRUE	TRUE
1	1315100	1315175	Exon	AT1G04700	-1079	TRUE	FALSE	FALSE	FALSE	TRUE	FALSE
1	1320901	1321345	Promoter	AT1G04710	-559	TRUE	TRUE	TRUE	TRUE	TRUE	TRUE
1	1321740	1321893	Promoter	AT1G04710	-11	TRUE	TRUE	TRUE	TRUE	FALSE	TRUE
1	1324825	1325015	Promoter	AT1G04720	0	FALSE	TRUE	FALSE	FALSE	FALSE	FALSE
1	1331278	1331576	Promoter	AT1G04730	-192	FALSE	TRUE	TRUE	TRUE	TRUE	TRUE
1	1333538	1333773	Promoter	AT1G04750	0	FALSE	TRUE	FALSE	FALSE	FALSE	FALSE
1	1337846	1338144	Promoter	AT1G04770	0	TRUE	TRUE	TRUE	TRUE	FALSE	TRUE
1	1338443	1339209	Promoter	AT1G04770	-594	TRUE	TRUE	TRUE	TRUE	TRUE	TRUE
1	1344868	1345030	Promoter	AT1G04790	-6	TRUE	TRUE	TRUE	TRUE	FALSE	TRUE
1	1345426	1345637	Promoter	AT1G04790	390	FALSE	FALSE	FALSE	FALSE	TRUE	TRUE
1	1349837	1350170	Promoter	AT1G04810	-10	TRUE	TRUE	TRUE	TRUE	TRUE	TRUE
1	1355612	1356287	3 UTR	AT1G04820	2099	TRUE	TRUE	TRUE	TRUE	TRUE	TRUE
1	1357561	1357764	Promoter	AT1G04820	622	FALSE	FALSE	FALSE	FALSE	TRUE	TRUE
1	1361945	1362502	Promoter	AT1G04830	0	FALSE	TRUE	TRUE	TRUE	FALSE	TRUE
1	1368676	1369106	Promoter	AT1G04850	0	TRUE	TRUE	TRUE	TRUE	TRUE	TRUE
1	1383160	1383409	Promoter	AT1G04900	-432	FALSE	TRUE	FALSE	FALSE	FALSE	FALSE
1	1396007	1396245	Promoter	AT1G04920	-143	FALSE	TRUE	TRUE	FALSE	FALSE	FALSE
1	1410747	1411182	Promoter	AT1G04960	0	TRUE	TRUE	TRUE	TRUE	TRUE	TRUE
1	1418543	1418785	Promoter	AT1G04985	-61	TRUE	TRUE	TRUE	TRUE	TRUE	TRUE
1	1421871	1423577	Promoter	AT1G04990	-82	TRUE	TRUE	TRUE	TRUE	TRUE	TRUE
1	1432846	1433506	Promoter	AT1G05010	0	TRUE	TRUE	TRUE	FALSE	FALSE	TRUE
1	1455283	1455479	Promoter	AT1G05065	-63	FALSE	TRUE	TRUE	TRUE	TRUE	TRUE
1	1458682	1459028	Promoter	AT1G05070	0	TRUE	TRUE	TRUE	TRUE	TRUE	TRUE
1	1462928	1463123	Promoter	AT1G05090	-79	FALSE	TRUE	TRUE	TRUE	TRUE	TRUE
1	1468753	1469580	Promoter	AT1G05100	-30	FALSE	TRUE	TRUE	TRUE	TRUE	TRUE
1	1470351	1470707	Promoter	AT1G05100	741	FALSE	TRUE	TRUE	FALSE	TRUE	TRUE
1	1478999	1479206	Promoter	AT1G05136	76	FALSE	FALSE	TRUE	FALSE	FALSE	FALSE
1	1482200	1482623	Promoter	AT1G05140	0	TRUE	TRUE	TRUE	TRUE	TRUE	TRUE
1	1486989	1487195	Promoter	AT1G05150	-29	FALSE	TRUE	TRUE	TRUE	TRUE	FALSE
1	1494534	1494982	Promoter	AT1G05170	-286	FALSE	TRUE	TRUE	TRUE	FALSE	FALSE
1	1497951	1498172	3 UTR	AT1G05180	3652	TRUE	TRUE	TRUE	TRUE	FALSE	TRUE
1	1503805	1504415	Promoter	AT1G05190	0	TRUE	TRUE	TRUE	TRUE	TRUE	TRUE
1	1504606	1505007	Promoter	AT1G05200	0	TRUE	TRUE	TRUE	TRUE	TRUE	TRUE
1	1518762	1518904	Promoter	AT1G05230	0	TRUE	TRUE	TRUE	TRUE	FALSE	TRUE
1	1520539	1520755	Promoter	AT1G05240	-382	FALSE	TRUE	FALSE	TRUE	FALSE	FALSE
1	1534450	1534508	Promoter	AT1G05270	-40	FALSE	TRUE	FALSE	FALSE	FALSE	FALSE
1	1545160	1546663	3 UTR	AT1G05300	1135	TRUE	TRUE	TRUE	TRUE	TRUE	TRUE
1	1548561	1548784	Promoter	AT1G05300	-712	FALSE	TRUE	FALSE	FALSE	FALSE	FALSE
1	1553133	1553201	Promoter	AT1G05320	-402	TRUE	FALSE	FALSE	FALSE	FALSE	FALSE
1	1553442	1553579	Promoter	AT1G05320	-24	FALSE	FALSE	TRUE	FALSE	FALSE	TRUE
1	1559030	1559541	Promoter	AT1G05340	362	TRUE	TRUE	TRUE	TRUE	FALSE	FALSE
1	1559766	1560135	Promoter	AT1G05340	0	FALSE	TRUE	TRUE	FALSE	FALSE	TRUE
1	1564150	1564672	Promoter	AT1G05360	0	TRUE	TRUE	TRUE	TRUE	TRUE	TRUE
1	1569448	1570343	Exon	AT1G05370	1937	TRUE	TRUE	TRUE	TRUE	TRUE	TRUE
1	1570548	1570740	Intron	AT1G05370	1540	TRUE	TRUE	TRUE	TRUE	TRUE	TRUE
1	1576576	1576890	Promoter	AT1G05380	0	FALSE	TRUE	TRUE	TRUE	TRUE	TRUE
1	1583689	1583891	Promoter	AT1G05385	0	FALSE	TRUE	TRUE	TRUE	FALSE	FALSE
1	1587831	1588536	Promoter	AT1G05410	-53	TRUE	TRUE	TRUE	TRUE	TRUE	TRUE
1	1595805	1596291	Promoter	AT1G05430	0	TRUE	TRUE	TRUE	TRUE	TRUE	TRUE
1	1597971	1598126	Promoter	AT1G05440	-123	TRUE	TRUE	FALSE	FALSE	FALSE	FALSE
1	1599811	1599941	Promoter	AT1G05450	0	TRUE	TRUE	TRUE	FALSE	FALSE	FALSE
1	1604925	1605315	Promoter	AT1G05460	0	FALSE	FALSE	TRUE	TRUE	FALSE	TRUE
1	1624768	1624887	Promoter	AT1G05500	-68	FALSE	TRUE	FALSE	FALSE	FALSE	FALSE
1	1629135	1629446	Promoter	AT1G05510	0	FALSE	TRUE	TRUE	FALSE	FALSE	FALSE
1	1631673	1631730	Exon	AT1G05510	2227	FALSE	FALSE	FALSE	FALSE	TRUE	FALSE
1	1636151	1636516	Promoter	AT1G05520	-440	FALSE	TRUE	FALSE	FALSE	FALSE	FALSE
1	1637924	1638051	Promoter	AT1G05530	-61	TRUE	TRUE	TRUE	FALSE	TRUE	TRUE
1	1639066	1639188	Promoter	AT1G05540	-98	FALSE	FALSE	TRUE	TRUE	FALSE	FALSE
1	1642982	1643180	Promoter	AT1G05550	-320	FALSE	TRUE	FALSE	TRUE	FALSE	FALSE
1	1644133	1644255	Promoter	AT1G05550	-216	FALSE	TRUE	TRUE	FALSE	FALSE	TRUE
1	1645365	1645758	Promoter	AT1G05562	-117	FALSE	TRUE	FALSE	FALSE	FALSE	FALSE
1	1647357	1647834	Promoter	AT1G05560	-210	FALSE	FALSE	TRUE	TRUE	TRUE	FALSE
1	1659465	1660020	Promoter	AT1G05570	-28	FALSE	TRUE	TRUE	TRUE	FALSE	FALSE
1	1661274	1661609	Promoter	AT1G05575	578	TRUE	TRUE	TRUE	TRUE	TRUE	TRUE
1	1663254	1663457	Exon	AT1G05577	941	TRUE	TRUE	TRUE	TRUE	TRUE	TRUE
1	1671762	1671904	Promoter	AT1G05600	-32	TRUE	FALSE	TRUE	TRUE	FALSE	FALSE
1	1678812	1679081	Promoter	AT1G05620	-77	FALSE	TRUE	TRUE	FALSE	FALSE	FALSE
1	1682126	1682368	Promoter	AT1G05630	0	FALSE	TRUE	FALSE	FALSE	FALSE	FALSE
1	1702753	1702919	Promoter	AT1G05675	-4	TRUE	TRUE	TRUE	TRUE	TRUE	TRUE
1	1704673	1705291	Promoter	AT1G05680	0	TRUE	TRUE	TRUE	TRUE	TRUE	TRUE
1	1713164	1714471	Promoter	AT1G05710	-479	TRUE	TRUE	TRUE	TRUE	TRUE	TRUE
1	1729402	1729695	Promoter	AT1G05785	-554	TRUE	TRUE	TRUE	TRUE	FALSE	TRUE
1	1744539	1744881	Promoter	AT1G05805	0	FALSE	TRUE	TRUE	TRUE	FALSE	FALSE
1	1745377	1746190	Promoter	AT1G05805	604	TRUE	TRUE	TRUE	TRUE	TRUE	TRUE
1	1761841	1762197	Promoter	AT1G05835	-27	TRUE	TRUE	TRUE	FALSE	TRUE	TRUE
1	1768675	1769035	Promoter	AT1G05850	0	TRUE	TRUE	TRUE	TRUE	TRUE	TRUE
1	1773326	1773436	Promoter	AT1G05870	-33	TRUE	TRUE	TRUE	TRUE	FALSE	FALSE
1	1773640	1774235	Promoter	AT1G05870	-347	TRUE	TRUE	TRUE	TRUE	TRUE	TRUE
1	1783862	1783978	Intron	AT1G05894	-825	FALSE	FALSE	FALSE	FALSE	TRUE	FALSE
1	1787415	1787538	Promoter	AT1G05900	559	TRUE	FALSE	FALSE	FALSE	FALSE	FALSE
1	1803961	1804221	Promoter	AT1G05940	0	TRUE	TRUE	TRUE	TRUE	TRUE	TRUE
1	1807606	1808137	Promoter	AT1G05950	-135	TRUE	TRUE	TRUE	TRUE	FALSE	FALSE
1	1815514	1815792	Promoter	AT1G05960	-40	TRUE	TRUE	TRUE	TRUE	TRUE	TRUE
1	1820079	1820379	Promoter	AT1G06002	-598	TRUE	TRUE	TRUE	TRUE	TRUE	TRUE
1	1821891	1822605	Promoter	AT1G06000	0	TRUE	TRUE	TRUE	TRUE	FALSE	TRUE
1	1829641	1830549	Promoter	AT1G06040	0	TRUE	TRUE	TRUE	TRUE	TRUE	TRUE
1	1837607	1838319	Promoter	AT1G06070	0	TRUE	TRUE	TRUE	TRUE	TRUE	TRUE
1	1843148	1843489	Promoter	AT1G06080	-79	FALSE	TRUE	TRUE	FALSE	FALSE	FALSE
1	1860720	1860877	Promoter	AT1G06130	0	FALSE	TRUE	TRUE	TRUE	TRUE	TRUE
1	1861062	1861169	Promoter	AT1G06130	-332	FALSE	TRUE	TRUE	FALSE	FALSE	TRUE
1	1861902	1862148	Promoter	AT1G06135	-49	TRUE	TRUE	TRUE	FALSE	FALSE	TRUE
1	1873722	1873935	Promoter	AT1G06150	-4	TRUE	FALSE	TRUE	TRUE	TRUE	TRUE
1	1876982	1877161	Promoter	AT1G06148	367	FALSE	TRUE	TRUE	FALSE	FALSE	TRUE
1	1877683	1877885	Promoter	AT1G06148	-155	TRUE	TRUE	TRUE	FALSE	FALSE	TRUE
1	1882588	1882883	Promoter	AT1G06160	-121	TRUE	TRUE	TRUE	TRUE	TRUE	TRUE
1	1887937	1888790	Promoter	AT1G06180	-618	TRUE	TRUE	TRUE	TRUE	TRUE	TRUE
1	1890999	1891258	3 UTR	AT1G06180	1591	FALSE	TRUE	TRUE	TRUE	FALSE	TRUE
1	1894197	1894562	Promoter	AT1G06190	-49	TRUE	TRUE	TRUE	TRUE	TRUE	TRUE
1	1899794	1899968	Promoter	AT1G06220	0	TRUE	TRUE	TRUE	TRUE	FALSE	TRUE
1	1909088	1909335	Exon	AT1G06240	-1787	TRUE	FALSE	FALSE	FALSE	TRUE	TRUE
1	1910190	1910359	3 UTR	AT1G06240	-763	TRUE	FALSE	FALSE	FALSE	FALSE	FALSE
1	1921798	1921872	Promoter	AT1G06290	-480	FALSE	TRUE	FALSE	FALSE	FALSE	FALSE
1	1921996	1922343	Promoter	AT1G06290	-9	FALSE	TRUE	TRUE	TRUE	FALSE	TRUE
1	1926532	1926677	Promoter	AT1G06310	-114	TRUE	TRUE	TRUE	TRUE	FALSE	FALSE
1	1927477	1927679	Promoter	AT1G06310	686	TRUE	FALSE	FALSE	FALSE	TRUE	FALSE
1	1932853	1933315	Promoter	AT1G06330	-587	TRUE	TRUE	TRUE	TRUE	TRUE	TRUE
1	1934550	1934626	Promoter	AT1G06340	-536	FALSE	TRUE	FALSE	FALSE	FALSE	TRUE
1	1939694	1939836	Promoter	AT1G06360	623	TRUE	FALSE	FALSE	FALSE	FALSE	TRUE
1	1940482	1940723	Promoter	AT1G06360	-23	FALSE	TRUE	TRUE	FALSE	TRUE	FALSE
1	1940743	1940994	Promoter	AT1G06360	-284	FALSE	FALSE	FALSE	TRUE	FALSE	FALSE
1	1946648	1946873	Promoter	AT1G06390	0	TRUE	TRUE	TRUE	TRUE	FALSE	TRUE
1	1953267	1954303	Promoter	AT1G06400	-482	TRUE	TRUE	TRUE	TRUE	TRUE	TRUE
1	1958784	1959021	Promoter	AT1G06420	0	TRUE	TRUE	TRUE	TRUE	FALSE	TRUE
1	1960038	1960170	3 UTR	AT1G06420	1115	TRUE	TRUE	FALSE	FALSE	TRUE	TRUE
1	1964856	1964965	Promoter	AT1G06440	86	TRUE	FALSE	TRUE	FALSE	TRUE	FALSE
1	1974309	1974782	Promoter	AT1G06475	0	TRUE	TRUE	TRUE	TRUE	TRUE	TRUE
1	1977337	1978324	Promoter	AT1G06480	0	TRUE	TRUE	TRUE	TRUE	TRUE	TRUE
1	1989194	1989472	Promoter	AT1G06500	-7	FALSE	TRUE	TRUE	TRUE	FALSE	TRUE
1	1992177	1992378	Promoter	AT1G06510	0	FALSE	TRUE	TRUE	TRUE	TRUE	TRUE
1	2001241	2001419	Promoter	AT1G06530	-175	TRUE	TRUE	TRUE	FALSE	FALSE	FALSE
1	2007089	2007848	Promoter	AT1G06550	0	TRUE	TRUE	TRUE	TRUE	TRUE	TRUE
1	2013596	2013901	Promoter	AT1G06570	-51	TRUE	TRUE	TRUE	TRUE	TRUE	TRUE
1	2014176	2014272	Promoter	AT1G06570	-631	TRUE	FALSE	FALSE	FALSE	TRUE	FALSE
1	2014404	2014413	3 UTR	AT1G06570	-859	FALSE	FALSE	FALSE	FALSE	TRUE	FALSE
1	2024760	2025574	Promoter	AT1G06610	0	FALSE	TRUE	TRUE	TRUE	TRUE	TRUE
1	2032048	2032334	Promoter	AT1G06640	-4	FALSE	TRUE	TRUE	TRUE	TRUE	TRUE
1	2035342	2035797	Promoter	AT1G06650	-42	TRUE	TRUE	TRUE	TRUE	TRUE	TRUE
1	2047523	2047907	Promoter	AT1G06680	0	TRUE	TRUE	TRUE	TRUE	TRUE	TRUE
1	2052120	2052260	Promoter	AT1G06690	0	FALSE	TRUE	FALSE	FALSE	FALSE	FALSE
1	2055494	2056182	Promoter	AT1G06700	0	TRUE	TRUE	TRUE	TRUE	TRUE	TRUE
1	2069466	2069608	Exon	AT1G06740	-1129	FALSE	FALSE	FALSE	FALSE	TRUE	FALSE
1	2070355	2070704	Promoter	AT1G06740	-33	TRUE	TRUE	TRUE	TRUE	TRUE	TRUE
1	2077704	2077888	Promoter	AT1G06760	-6	FALSE	FALSE	TRUE	TRUE	FALSE	FALSE
1	2083017	2083400	Promoter	AT1G06780	0	TRUE	TRUE	TRUE	TRUE	TRUE	TRUE
1	2086976	2087164	Promoter	AT1G06790	-68	TRUE	TRUE	TRUE	TRUE	TRUE	TRUE
1	2089580	2090077	3 UTR	AT1G06800	1609	TRUE	TRUE	TRUE	TRUE	TRUE	TRUE
1	2096320	2096389	Promoter	AT1G06820	-88	FALSE	TRUE	TRUE	FALSE	TRUE	FALSE
1	2103478	2104036	Promoter	AT1G06840	0	FALSE	TRUE	TRUE	TRUE	FALSE	FALSE
1	2104242	2104640	Promoter	AT1G06850	-408	TRUE	TRUE	TRUE	TRUE	TRUE	TRUE
1	2104794	2105060	Promoter	AT1G06850	0	FALSE	TRUE	FALSE	TRUE	FALSE	FALSE
1	2107923	2108172	Promoter	AT1G06870	-421	TRUE	TRUE	TRUE	TRUE	TRUE	TRUE
1	2114528	2114819	Promoter	AT1G06890	0	FALSE	TRUE	TRUE	TRUE	TRUE	FALSE
1	2143849	2144021	Promoter	AT1G06980	-28	TRUE	TRUE	TRUE	TRUE	TRUE	TRUE
1	2148192	2148332	Promoter	AT1G06990	-55	TRUE	TRUE	TRUE	TRUE	FALSE	FALSE
1	2152417	2152940	Promoter	AT1G07010	0	TRUE	TRUE	TRUE	TRUE	TRUE	TRUE
1	2155115	2155259	Promoter	AT1G07020	749	FALSE	FALSE	FALSE	TRUE	FALSE	TRUE
1	2155990	2156138	Promoter	AT1G07020	0	TRUE	TRUE	TRUE	TRUE	TRUE	FALSE
1	2163174	2163598	Promoter	AT1G07040	0	TRUE	TRUE	TRUE	TRUE	TRUE	TRUE
1	2164097	2164200	3 UTR	AT1G07040	-789	FALSE	FALSE	TRUE	FALSE	TRUE	FALSE
1	2170668	2170781	Promoter	AT1G07080	686	FALSE	FALSE	FALSE	FALSE	TRUE	FALSE
1	2172069	2172840	3 UTR	AT1G07090	2054	TRUE	TRUE	TRUE	TRUE	TRUE	TRUE
1	2175007	2175196	Promoter	AT1G07090	-113	TRUE	TRUE	TRUE	TRUE	FALSE	TRUE
1	2177398	2178116	Promoter	AT1G07100	0	TRUE	TRUE	TRUE	TRUE	TRUE	TRUE
1	2184154	2184322	Promoter	AT1G07110	-6	TRUE	TRUE	TRUE	TRUE	TRUE	TRUE
1	2193762	2193881	Promoter	AT1G07140	0	TRUE	TRUE	TRUE	TRUE	FALSE	FALSE
1	2194168	2194716	Promoter	AT1G07140	-375	TRUE	TRUE	TRUE	TRUE	TRUE	TRUE
1	2195906	2195914	Promoter	AT1G07150	-108	TRUE	TRUE	FALSE	FALSE	FALSE	FALSE
1	2196544	2196964	Promoter	AT1G07150	-746	TRUE	TRUE	TRUE	TRUE	FALSE	FALSE
1	2203383	2204282	Promoter	AT1G07180	-38	TRUE	TRUE	TRUE	TRUE	TRUE	TRUE
1	2212557	2212753	Promoter	AT1G07200	-11	FALSE	TRUE	TRUE	TRUE	FALSE	TRUE
1	2213249	2213668	Promoter	AT1G07200	-703	TRUE	TRUE	TRUE	TRUE	FALSE	FALSE
1	2214145	2214715	Promoter	AT1G07210	-508	TRUE	TRUE	TRUE	TRUE	TRUE	TRUE
1	2214926	2215246	Promoter	AT1G07210	0	TRUE	TRUE	TRUE	TRUE	TRUE	TRUE
1	2219635	2219780	Promoter	AT1G07220	-161	FALSE	TRUE	TRUE	TRUE	TRUE	FALSE
1	2220135	2220440	Promoter	AT1G07220	-661	TRUE	TRUE	TRUE	FALSE	TRUE	FALSE
1	2224497	2225265	Promoter	AT1G07250	-635	TRUE	TRUE	TRUE	TRUE	TRUE	TRUE
1	2225734	2225873	Promoter	AT1G07250	-27	FALSE	TRUE	TRUE	FALSE	TRUE	TRUE
1	2227020	2227097	Exon	AT1G07250	1120	FALSE	TRUE	FALSE	FALSE	TRUE	FALSE
1	2229335	2229854	Promoter	AT1G07260	-16	TRUE	TRUE	TRUE	TRUE	FALSE	TRUE
1	2232258	2232261	Promoter	AT1G07270	636	TRUE	FALSE	FALSE	FALSE	FALSE	FALSE
1	2233313	2233509	Promoter	AT1G07270	-416	FALSE	TRUE	TRUE	TRUE	FALSE	FALSE
1	2237504	2237914	Promoter	AT1G07280	-173	TRUE	TRUE	TRUE	TRUE	TRUE	TRUE
1	2239976	2240700	Intron	AT1G07280	1746	TRUE	TRUE	TRUE	TRUE	TRUE	TRUE
1	2248227	2248333	Promoter	AT1G07310	628	FALSE	TRUE	FALSE	FALSE	TRUE	TRUE
1	2248858	2249129	Promoter	AT1G07310	0	TRUE	TRUE	TRUE	TRUE	FALSE	TRUE
1	2249485	2249590	Promoter	AT1G07320	351	FALSE	FALSE	FALSE	FALSE	TRUE	TRUE
1	2250602	2250806	Promoter	AT1G07330	-325	FALSE	FALSE	TRUE	FALSE	TRUE	FALSE
1	2258118	2258210	3 UTR	AT1G07350	1879	FALSE	TRUE	FALSE	FALSE	TRUE	TRUE
1	2260807	2260997	Promoter	AT1G07350	-706	FALSE	FALSE	FALSE	FALSE	TRUE	TRUE
1	2269510	2269637	Promoter	AT1G07390	-256	TRUE	TRUE	TRUE	FALSE	FALSE	TRUE
1	2274520	2274873	Promoter	AT1G07400	-70	TRUE	TRUE	TRUE	TRUE	TRUE	TRUE
1	2277514	2277727	Promoter	AT1G07420	-80	TRUE	TRUE	TRUE	TRUE	TRUE	TRUE
1	2280276	2280279	3 UTR	AT1G07420	2446	FALSE	TRUE	FALSE	FALSE	FALSE	FALSE
1	2280431	2280922	3 UTR	AT1G07430	1906	TRUE	TRUE	TRUE	FALSE	TRUE	TRUE
1	2282830	2283171	Promoter	AT1G07430	-2	TRUE	TRUE	TRUE	TRUE	TRUE	TRUE
1	2299723	2300072	Promoter	AT1G07480	-253	FALSE	TRUE	TRUE	TRUE	FALSE	FALSE
1	2305043	2305452	Promoter	AT1G07510	0	TRUE	TRUE	TRUE	TRUE	TRUE	TRUE
1	2312128	2312372	Promoter	AT1G07520	-323	FALSE	TRUE	TRUE	TRUE	FALSE	TRUE
1	2316372	2316568	Promoter	AT1G07530	0	TRUE	TRUE	TRUE	TRUE	FALSE	FALSE
1	2318471	2318527	Exon	AT1G07530	-2002	FALSE	FALSE	FALSE	FALSE	TRUE	FALSE
1	2321742	2322681	Promoter	AT1G07540	-694	TRUE	TRUE	TRUE	TRUE	TRUE	TRUE
1	2333728	2333898	Promoter	AT1G07570	0	TRUE	TRUE	TRUE	FALSE	TRUE	TRUE
1	2334117	2334493	Promoter	AT1G07580	-329	TRUE	TRUE	TRUE	TRUE	TRUE	TRUE
1	2336712	2336844	Exon	AT1G07580	1890	FALSE	FALSE	FALSE	FALSE	TRUE	FALSE
1	2339081	2339224	Promoter	AT1G07600	97	TRUE	FALSE	FALSE	FALSE	TRUE	FALSE
1	2339412	2340068	Promoter	AT1G07590	-21	TRUE	TRUE	TRUE	TRUE	FALSE	TRUE
1	2340854	2341697	Promoter	AT1G07610	0	FALSE	TRUE	TRUE	TRUE	FALSE	TRUE
1	2347420	2348948	Promoter	AT1G07630	-149	TRUE	TRUE	TRUE	TRUE	TRUE	TRUE
1	2351600	2351698	3 UTR	AT1G07630	2503	FALSE	FALSE	TRUE	TRUE	FALSE	FALSE
1	2360858	2361065	Exon	AT1G07640	-4631	TRUE	FALSE	FALSE	FALSE	FALSE	FALSE
1	2365227	2365704	Promoter	AT1G07650	743	TRUE	TRUE	TRUE	TRUE	TRUE	TRUE
1	2366508	2366794	Promoter	AT1G07650	0	TRUE	TRUE	TRUE	TRUE	TRUE	TRUE
1	2368423	2368773	Promoter	AT1G07645	-38	TRUE	TRUE	TRUE	TRUE	TRUE	TRUE
1	2374468	2375002	Promoter	AT1G07670	0	TRUE	TRUE	TRUE	TRUE	TRUE	TRUE
1	2376003	2376135	Promoter	AT1G07680	0	FALSE	TRUE	FALSE	FALSE	TRUE	TRUE
1	2381184	2381614	Promoter	AT1G07705	-1	TRUE	TRUE	FALSE	FALSE	TRUE	TRUE
1	2392681	2392807	Promoter	AT1G07720	-228	TRUE	TRUE	FALSE	FALSE	TRUE	TRUE
1	2392971	2393137	Promoter	AT1G07720	-518	TRUE	TRUE	TRUE	FALSE	TRUE	TRUE
1	2395082	2395513	Promoter	AT1G07728	0	TRUE	TRUE	TRUE	TRUE	TRUE	TRUE
1	2406597	2407242	Promoter	AT1G07760	0	FALSE	TRUE	TRUE	TRUE	TRUE	TRUE
1	2407354	2407583	Promoter	AT1G07760	-449	FALSE	TRUE	FALSE	FALSE	FALSE	FALSE
1	2409551	2409926	Promoter	AT1G07770	0	TRUE	TRUE	TRUE	TRUE	TRUE	TRUE
1	2412681	2412994	Promoter	AT1G07790	0	TRUE	TRUE	TRUE	TRUE	TRUE	TRUE
1	2416098	2416251	Promoter	AT1G07810	-14	FALSE	TRUE	TRUE	TRUE	TRUE	FALSE
1	2421914	2422298	Promoter	AT1G07820	0	TRUE	TRUE	TRUE	TRUE	TRUE	TRUE
1	2432016	2433003	Promoter	AT1G07870	0	TRUE	TRUE	TRUE	TRUE	TRUE	TRUE
1	2436861	2437499	Promoter	AT1G07885	0	TRUE	TRUE	TRUE	TRUE	TRUE	TRUE
1	2445041	2445468	Promoter	AT1G07910	-2	TRUE	TRUE	TRUE	TRUE	TRUE	TRUE
1	2445857	2446115	Promoter	AT1G07910	0	TRUE	TRUE	TRUE	TRUE	TRUE	TRUE
1	2455813	2455947	Exon	AT1G07920	967	TRUE	FALSE	FALSE	FALSE	TRUE	TRUE
1	2456326	2456647	Exon	AT1G07920	1480	TRUE	TRUE	TRUE	FALSE	TRUE	TRUE
1	2456816	2456920	Exon	AT1G07930	-1324	TRUE	TRUE	FALSE	FALSE	TRUE	TRUE
1	2457419	2457946	Promoter	AT1G07930	-298	TRUE	TRUE	TRUE	TRUE	TRUE	TRUE
1	2459769	2459904	Exon	AT1G07930	1525	FALSE	TRUE	FALSE	FALSE	TRUE	TRUE
1	2463574	2463923	Exon	AT1G07940	1544	TRUE	FALSE	FALSE	FALSE	TRUE	TRUE
1	2463954	2464318	Exon	AT1G07940	1149	TRUE	TRUE	FALSE	FALSE	TRUE	TRUE
1	2469839	2469906	Exon	AT1G07960	2650	FALSE	FALSE	FALSE	FALSE	TRUE	FALSE
1	2474926	2475522	Promoter	AT1G07980	0	TRUE	TRUE	TRUE	TRUE	TRUE	TRUE
1	2476696	2476951	Promoter	AT1G07990	-206	FALSE	FALSE	FALSE	TRUE	TRUE	FALSE
1	2485094	2485203	Promoter	AT1G08000	0	FALSE	FALSE	TRUE	FALSE	FALSE	FALSE
1	2488480	2488954	Promoter	AT1G08010	-453	FALSE	TRUE	TRUE	TRUE	TRUE	TRUE
1	2493248	2493561	Promoter	AT1G08030	0	TRUE	TRUE	TRUE	TRUE	TRUE	TRUE
1	2498683	2499125	Promoter	AT1G08040	0	TRUE	TRUE	TRUE	TRUE	TRUE	TRUE
1	2538077	2538561	Promoter	AT1G08115	0	TRUE	TRUE	TRUE	TRUE	TRUE	TRUE
1	2539139	2539278	Promoter	AT1G08120	524	TRUE	FALSE	FALSE	FALSE	TRUE	TRUE
1	2542317	2542694	Promoter	AT1G08125	0	TRUE	TRUE	TRUE	TRUE	FALSE	TRUE
1	2547853	2548607	Promoter	AT1G08130	0	TRUE	TRUE	TRUE	TRUE	TRUE	TRUE
1	2559697	2559811	Promoter	AT1G08160	592	FALSE	FALSE	FALSE	FALSE	TRUE	FALSE
1	2562369	2562579	Promoter	AT1G08165	-221	TRUE	TRUE	FALSE	FALSE	TRUE	FALSE
1	2563703	2563970	Promoter	AT1G08170	-31	TRUE	TRUE	TRUE	TRUE	TRUE	TRUE
1	2565167	2566205	Promoter	AT1G08180	-46	TRUE	TRUE	TRUE	TRUE	TRUE	TRUE
1	2572857	2573114	Exon	AT1G08200	3600	FALSE	FALSE	FALSE	FALSE	TRUE	TRUE
1	2573315	2573399	3 UTR	AT1G08200	3315	FALSE	TRUE	FALSE	FALSE	FALSE	FALSE
1	2576684	2577042	Promoter	AT1G08200	0	FALSE	TRUE	TRUE	TRUE	TRUE	TRUE
1	2580648	2581019	Promoter	AT1G08210	0	FALSE	TRUE	TRUE	TRUE	FALSE	TRUE
1	2585724	2585732	Intron	AT1G08230	1012	FALSE	TRUE	TRUE	FALSE	FALSE	FALSE
1	2590271	2590901	Promoter	AT1G08250	0	TRUE	TRUE	TRUE	TRUE	TRUE	TRUE
1	2607589	2608092	Promoter	AT1G08270	-82	TRUE	TRUE	TRUE	TRUE	TRUE	TRUE
1	2613301	2613530	Promoter	AT1G08290	-59	FALSE	FALSE	TRUE	TRUE	FALSE	FALSE
1	2614418	2614991	Promoter	AT1G08300	0	TRUE	TRUE	TRUE	TRUE	TRUE	TRUE
1	2625351	2625532	Promoter	AT1G08320	331	TRUE	TRUE	TRUE	TRUE	TRUE	TRUE
1	2626293	2626628	Promoter	AT1G08320	-430	FALSE	TRUE	TRUE	FALSE	FALSE	FALSE
1	2627765	2628005	Promoter	AT1G08320	0	TRUE	TRUE	TRUE	TRUE	FALSE	FALSE
1	2630171	2630871	Promoter	AT1G08340	-197	FALSE	TRUE	TRUE	TRUE	FALSE	TRUE
1	2635697	2636187	Promoter	AT1G08350	0	TRUE	TRUE	TRUE	TRUE	TRUE	TRUE
1	2641860	2642135	Promoter	AT1G08380	-32	FALSE	TRUE	FALSE	FALSE	FALSE	FALSE
1	2648391	2648428	Exon	AT1G08420	-1109	FALSE	FALSE	FALSE	FALSE	TRUE	FALSE
1	2671819	2672701	Promoter	AT1G08450	0	TRUE	TRUE	TRUE	TRUE	TRUE	TRUE
1	2688546	2689078	Promoter	AT1G08490	0	TRUE	TRUE	TRUE	TRUE	TRUE	TRUE
1	2691136	2691272	3 UTR	AT1G08500	2120	FALSE	TRUE	TRUE	FALSE	FALSE	TRUE
1	2694331	2694434	Promoter	AT1G08510	0	FALSE	TRUE	TRUE	TRUE	FALSE	FALSE
1	2700987	2701181	Promoter	AT1G08530	-45	FALSE	TRUE	TRUE	TRUE	FALSE	TRUE
1	2703155	2703306	Promoter	AT1G08540	-30	FALSE	TRUE	TRUE	TRUE	FALSE	FALSE
1	2711090	2711284	Promoter	AT1G08560	-178	FALSE	TRUE	TRUE	TRUE	FALSE	FALSE
1	2712148	2712769	Promoter	AT1G08570	-114	TRUE	TRUE	TRUE	TRUE	TRUE	FALSE
1	2720831	2720973	Promoter	AT1G08592	703	FALSE	FALSE	FALSE	FALSE	TRUE	FALSE
1	2721831	2722125	Promoter	AT1G08592	-155	TRUE	TRUE	TRUE	TRUE	FALSE	TRUE
1	2735808	2736248	Promoter	AT1G08610	0	TRUE	TRUE	TRUE	TRUE	TRUE	TRUE
1	2736540	2736768	Promoter	AT1G08620	-6	TRUE	TRUE	TRUE	TRUE	TRUE	TRUE
1	2746831	2747186	Promoter	AT1G08630	0	FALSE	TRUE	TRUE	FALSE	FALSE	FALSE
1	2747897	2748172	Promoter	AT1G08630	0	TRUE	TRUE	TRUE	TRUE	TRUE	TRUE
1	2751219	2751467	Promoter	AT1G08640	0	TRUE	TRUE	TRUE	TRUE	TRUE	TRUE
1	2771421	2771635	Promoter	AT1G08700	0	TRUE	TRUE	TRUE	TRUE	TRUE	TRUE
1	2805016	2805202	Promoter	AT1G08760	-169	TRUE	TRUE	TRUE	TRUE	TRUE	TRUE
1	2821472	2821648	3 UTR	AT1G08810	-1077	TRUE	TRUE	FALSE	FALSE	TRUE	TRUE
1	2825343	2825552	Promoter	AT1G08820	-68	FALSE	TRUE	TRUE	FALSE	FALSE	FALSE
1	2826956	2827089	Promoter	AT1G08830	0	FALSE	TRUE	TRUE	TRUE	FALSE	FALSE
1	2838834	2839021	Promoter	AT1G08845	45	FALSE	TRUE	FALSE	FALSE	FALSE	FALSE
1	2847762	2848299	Promoter	AT1G08880	0	TRUE	TRUE	TRUE	TRUE	TRUE	TRUE
1	2855703	2856187	Promoter	AT1G08910	-40	FALSE	TRUE	TRUE	TRUE	FALSE	FALSE
1	2860735	2860882	3 UTR	AT1G08910	4508	FALSE	FALSE	FALSE	FALSE	TRUE	FALSE
1	2866591	2867004	Promoter	AT1G08920	-255	FALSE	TRUE	TRUE	FALSE	TRUE	TRUE
1	2872394	2872864	Promoter	AT1G08930	-601	TRUE	TRUE	TRUE	TRUE	TRUE	TRUE
1	2873094	2873451	Promoter	AT1G08930	-14	FALSE	TRUE	TRUE	TRUE	TRUE	FALSE
1	2877542	2877756	Promoter	AT1G08940	0	FALSE	TRUE	TRUE	TRUE	TRUE	FALSE
1	2889215	2889489	Promoter	AT1G08990	462	TRUE	TRUE	FALSE	FALSE	TRUE	FALSE
1	2908761	2908827	Promoter	AT1G09030	203	FALSE	FALSE	FALSE	FALSE	TRUE	FALSE
1	2910483	2910934	Promoter	AT1G09040	-383	FALSE	TRUE	TRUE	TRUE	FALSE	FALSE
1	2926666	2927426	Promoter	AT1G09070	-277	TRUE	TRUE	TRUE	TRUE	TRUE	TRUE
1	2928239	2928426	Promoter	AT1G09070	536	FALSE	FALSE	FALSE	FALSE	TRUE	FALSE
1	2931912	2932731	Promoter	AT1G09090	-8	FALSE	TRUE	TRUE	TRUE	FALSE	TRUE
1	2942300	2942530	Promoter	AT1G09130	-12	TRUE	TRUE	TRUE	TRUE	TRUE	TRUE
1	2945980	2946303	Promoter	AT1G09150	0	TRUE	TRUE	TRUE	TRUE	TRUE	TRUE
1	2952691	2952794	Promoter	AT1G09157	-295	TRUE	FALSE	FALSE	FALSE	FALSE	FALSE
1	2956412	2956634	Promoter	AT1G09160	-723	TRUE	TRUE	TRUE	TRUE	TRUE	TRUE
1	2963359	2964091	Promoter	AT1G09176	-61	FALSE	TRUE	TRUE	FALSE	FALSE	TRUE
1	2964524	2964990	Promoter	AT1G09180	-33	TRUE	TRUE	TRUE	TRUE	FALSE	FALSE
1	2972289	2972889	Promoter	AT1G09200	-90	TRUE	TRUE	TRUE	TRUE	TRUE	TRUE
1	2976721	2977157	Promoter	AT1G09210	0	TRUE	TRUE	TRUE	TRUE	TRUE	TRUE
1	2981571	2981689	Exon	AT1G09230	935	FALSE	FALSE	FALSE	FALSE	TRUE	FALSE
1	2982678	2982748	Promoter	AT1G09230	-54	FALSE	TRUE	FALSE	FALSE	FALSE	FALSE
1	2982882	2983255	Promoter	AT1G09230	-258	FALSE	TRUE	FALSE	FALSE	FALSE	FALSE
1	2987655	2987963	Promoter	AT1G09245	-262	FALSE	TRUE	TRUE	TRUE	TRUE	TRUE
1	3001357	3001520	Promoter	AT1G09280	-42	FALSE	TRUE	TRUE	FALSE	FALSE	FALSE
1	3008402	3008726	Promoter	AT1G09310	-329	TRUE	TRUE	TRUE	TRUE	TRUE	TRUE
1	3008851	3009061	Promoter	AT1G09310	0	TRUE	TRUE	FALSE	TRUE	FALSE	FALSE
1	3018122	3018527	3 UTR	AT1G09350	-1292	TRUE	TRUE	TRUE	TRUE	TRUE	TRUE
1	3018948	3019173	Promoter	AT1G09350	-646	TRUE	TRUE	TRUE	FALSE	TRUE	FALSE
1	3019405	3019727	Promoter	AT1G09350	-92	TRUE	TRUE	TRUE	TRUE	TRUE	TRUE
1	3027889	3028149	Intron	AT1G09380	1400	FALSE	TRUE	FALSE	FALSE	FALSE	FALSE
1	3030563	3031329	Promoter	AT1G09390	0	TRUE	TRUE	TRUE	TRUE	TRUE	TRUE
1	3031542	3031975	Promoter	AT1G09390	339	TRUE	TRUE	TRUE	TRUE	TRUE	TRUE
1	3038205	3038626	Promoter	AT1G09415	0	TRUE	TRUE	TRUE	TRUE	TRUE	TRUE
1	3054122	3054225	Promoter	AT1G09460	221	FALSE	FALSE	FALSE	FALSE	TRUE	FALSE
1	3058338	3058463	Promoter	AT1G09480	363	FALSE	TRUE	TRUE	FALSE	FALSE	TRUE
1	3064034	3064158	Promoter	AT1G09490	0	FALSE	TRUE	FALSE	TRUE	FALSE	TRUE
1	3065978	3066191	Promoter	AT1G09500	-508	FALSE	TRUE	FALSE	FALSE	TRUE	TRUE
1	3066487	3066783	Promoter	AT1G09500	0	FALSE	TRUE	TRUE	TRUE	FALSE	FALSE
1	3072032	3073207	Promoter	AT1G09520	0	TRUE	TRUE	TRUE	TRUE	TRUE	TRUE
1	3079487	3079720	3 UTR	AT1G09530	2885	TRUE	TRUE	TRUE	TRUE	FALSE	FALSE
1	3093202	3093929	Promoter	AT1G09560	0	TRUE	TRUE	TRUE	TRUE	TRUE	TRUE
1	3094864	3095171	3 UTR	AT1G09560	1025	FALSE	TRUE	FALSE	FALSE	FALSE	TRUE
1	3100269	3100661	Promoter	AT1G09570	0	TRUE	TRUE	TRUE	TRUE	TRUE	TRUE
1	3106322	3106512	Promoter	AT1G09590	0	FALSE	TRUE	TRUE	TRUE	TRUE	TRUE
1	3115323	3115550	Exon	AT1G09620	1149	TRUE	FALSE	FALSE	FALSE	TRUE	FALSE
1	3119697	3119909	Promoter	AT1G09630	0	FALSE	TRUE	TRUE	TRUE	FALSE	TRUE
1	3121750	3121953	Exon	AT1G09645	-1003	FALSE	FALSE	FALSE	FALSE	TRUE	TRUE
1	3122017	3122528	Promoter	AT1G09645	-428	TRUE	TRUE	TRUE	TRUE	TRUE	TRUE
1	3122684	3122892	Promoter	AT1G09645	-64	FALSE	TRUE	TRUE	FALSE	FALSE	FALSE
1	3130952	3131647	Promoter	AT1G09660	0	TRUE	TRUE	TRUE	TRUE	TRUE	TRUE
1	3137496	3137921	Promoter	AT1G09690	-21	TRUE	TRUE	TRUE	TRUE	TRUE	TRUE
1	3140611	3140862	Promoter	AT1G09710	-6	TRUE	TRUE	TRUE	TRUE	FALSE	TRUE
1	3155965	3156573	3 UTR	AT1G09750	-928	TRUE	FALSE	TRUE	FALSE	FALSE	TRUE
1	3156649	3156821	Promoter	AT1G09750	-680	TRUE	TRUE	FALSE	FALSE	FALSE	FALSE
1	3157322	3157512	Promoter	AT1G09750	0	TRUE	TRUE	TRUE	TRUE	TRUE	TRUE
1	3158686	3158949	Exon	AT1G09750	1185	FALSE	TRUE	TRUE	FALSE	TRUE	TRUE
1	3167877	3168030	Promoter	AT1G09780	-8	FALSE	TRUE	TRUE	FALSE	FALSE	FALSE
1	3168248	3168463	Promoter	AT1G09780	-379	FALSE	FALSE	TRUE	TRUE	FALSE	TRUE
1	3173289	3173586	Promoter	AT1G09795	0	FALSE	TRUE	TRUE	FALSE	TRUE	TRUE
1	3180393	3180797	Promoter	AT1G09800	0	TRUE	TRUE	TRUE	TRUE	TRUE	TRUE
1	3184159	3184560	Promoter	AT1G09810	0	TRUE	TRUE	TRUE	TRUE	TRUE	TRUE
1	3186986	3187154	Promoter	AT1G09812	-663	FALSE	TRUE	TRUE	TRUE	FALSE	TRUE
1	3188903	3189044	Promoter	AT1G09815	-325	TRUE	TRUE	TRUE	FALSE	FALSE	TRUE
1	3189246	3189394	Promoter	AT1G09815	0	FALSE	TRUE	TRUE	TRUE	FALSE	FALSE
1	3195353	3195775	Promoter	AT1G09830	-328	TRUE	TRUE	TRUE	TRUE	TRUE	TRUE
1	3200786	3201621	Promoter	AT1G09850	-178	TRUE	TRUE	TRUE	TRUE	TRUE	TRUE
1	3217669	3217988	Promoter	AT1G09890	-131	FALSE	FALSE	TRUE	TRUE	FALSE	FALSE
1	3227015	3227289	Promoter	AT1G09920	0	FALSE	TRUE	TRUE	TRUE	TRUE	TRUE
1	3240088	3240634	Promoter	AT1G09940	-534	TRUE	TRUE	TRUE	TRUE	TRUE	TRUE
1	3242032	3242225	Promoter	AT1G09950	-400	FALSE	TRUE	TRUE	TRUE	FALSE	TRUE
1	3255056	3255101	Exon	AT1G09970	2739	FALSE	FALSE	FALSE	FALSE	TRUE	FALSE
1	3255552	3256065	3 UTR	AT1G09970	3235	FALSE	TRUE	TRUE	TRUE	FALSE	FALSE
1	3260746	3260866	Promoter	AT1G09980	748	FALSE	FALSE	FALSE	FALSE	TRUE	FALSE
1	3261656	3262018	Promoter	AT1G09980	-42	TRUE	TRUE	TRUE	TRUE	TRUE	TRUE
1	3263552	3263790	Promoter	AT1G09995	0	FALSE	TRUE	TRUE	TRUE	FALSE	FALSE
1	3269980	3270232	Exon	AT1G10020	1755	FALSE	TRUE	TRUE	FALSE	TRUE	TRUE
1	3272407	3272800	Promoter	AT1G10020	-420	TRUE	TRUE	TRUE	TRUE	TRUE	TRUE
1	3273025	3273835	Promoter	AT1G10030	0	TRUE	TRUE	TRUE	TRUE	FALSE	TRUE
1	3278688	3278914	Promoter	AT1G10040	0	FALSE	FALSE	FALSE	TRUE	FALSE	FALSE
1	3283699	3284113	Promoter	AT1G10060	-126	TRUE	TRUE	TRUE	TRUE	TRUE	TRUE
1	3287361	3287732	Promoter	AT1G10070	-355	TRUE	TRUE	TRUE	TRUE	TRUE	TRUE
1	3296140	3296815	Promoter	AT1G10090	0	TRUE	TRUE	TRUE	TRUE	TRUE	TRUE
1	3302128	3302573	Promoter	AT1G10110	-169	TRUE	TRUE	TRUE	TRUE	TRUE	TRUE
1	3303544	3303706	Exon	AT1G10110	802	FALSE	FALSE	FALSE	FALSE	TRUE	FALSE
1	3307373	3307650	Promoter	AT1G10120	-549	FALSE	TRUE	TRUE	TRUE	FALSE	TRUE
1	3310557	3310712	Promoter	AT1G10130	-218	FALSE	TRUE	FALSE	FALSE	FALSE	FALSE
1	3314385	3314516	Exon	AT1G10130	3455	FALSE	FALSE	FALSE	FALSE	TRUE	FALSE
1	3324847	3325397	Promoter	AT1G10150	-427	TRUE	TRUE	TRUE	TRUE	TRUE	TRUE
1	3333217	3334097	3 UTR	AT1G10170	3394	TRUE	TRUE	TRUE	TRUE	TRUE	TRUE
1	3338086	3338330	Promoter	AT1G10170	-595	TRUE	TRUE	TRUE	TRUE	TRUE	TRUE
1	3341476	3342297	Promoter	AT1G10180	0	TRUE	TRUE	TRUE	TRUE	TRUE	TRUE
1	3346172	3346286	Promoter	AT1G10190	-540	FALSE	TRUE	TRUE	FALSE	TRUE	TRUE
1	3348418	3349220	Promoter	AT1G10210	0	TRUE	TRUE	TRUE	TRUE	TRUE	TRUE
1	3353203	3353385	Intron	AT1G10220	-858	FALSE	TRUE	FALSE	TRUE	FALSE	FALSE
1	3355095	3355351	Promoter	AT1G10230	-220	FALSE	FALSE	TRUE	FALSE	FALSE	FALSE
1	3355409	3355579	Promoter	AT1G10230	0	TRUE	TRUE	TRUE	FALSE	FALSE	TRUE
1	3363189	3363512	Promoter	AT1G10270	0	TRUE	TRUE	TRUE	TRUE	TRUE	TRUE
1	3369130	3369322	Promoter	AT1G10280	-35	FALSE	TRUE	TRUE	FALSE	FALSE	FALSE
1	3384834	3384940	Exon	AT1G10310	-920	FALSE	FALSE	FALSE	FALSE	TRUE	FALSE
1	3388408	3388534	Promoter	AT1G10320	-35	FALSE	TRUE	TRUE	TRUE	FALSE	TRUE
1	3393256	3393366	Promoter	AT1G10340	-685	FALSE	FALSE	FALSE	FALSE	TRUE	TRUE
1	3396279	3396503	Promoter	AT1G10360	346	FALSE	TRUE	FALSE	FALSE	FALSE	FALSE
1	3396856	3397152	Promoter	AT1G10360	-7	TRUE	TRUE	TRUE	TRUE	FALSE	TRUE
1	3398054	3398176	Promoter	AT1G10370	182	FALSE	FALSE	FALSE	FALSE	TRUE	FALSE
1	3398370	3399081	Promoter	AT1G10370	-12	FALSE	TRUE	TRUE	TRUE	FALSE	TRUE
1	3413287	3413509	Promoter	AT1G10390	-444	TRUE	TRUE	TRUE	TRUE	FALSE	TRUE
1	3416382	3416526	Promoter	AT1G10400	-24	FALSE	TRUE	TRUE	TRUE	TRUE	FALSE
1	3420088	3420208	Promoter	AT1G10410	-449	FALSE	TRUE	TRUE	TRUE	FALSE	FALSE
1	3430795	3431247	Promoter	AT1G10440	9	FALSE	TRUE	TRUE	FALSE	FALSE	FALSE
1	3439540	3439657	Promoter	AT1G10460	663	FALSE	TRUE	TRUE	FALSE	TRUE	FALSE
1	3444261	3444878	Promoter	AT1G10470	-304	TRUE	TRUE	TRUE	TRUE	FALSE	FALSE
1	3452753	3452998	Promoter	AT1G10490	-230	FALSE	TRUE	FALSE	FALSE	FALSE	FALSE
1	3461508	3461663	Promoter	AT1G10510	0	FALSE	TRUE	TRUE	FALSE	FALSE	TRUE
1	3468871	3468997	Promoter	AT1G10522	-583	TRUE	FALSE	FALSE	FALSE	TRUE	TRUE
1	3469441	3469808	Promoter	AT1G10522	0	TRUE	TRUE	TRUE	TRUE	TRUE	TRUE
1	3472667	3472970	Promoter	AT1G10530	0	FALSE	TRUE	TRUE	TRUE	FALSE	FALSE
1	3479328	3479605	Exon	AT1G10550	1383	TRUE	TRUE	TRUE	TRUE	TRUE	TRUE
1	3480951	3481121	Promoter	AT1G10550	0	TRUE	TRUE	TRUE	TRUE	TRUE	TRUE
1	3484296	3484619	Promoter	AT1G10560	0	TRUE	TRUE	TRUE	TRUE	TRUE	TRUE
1	3492314	3492473	Exon	AT1G10580	1264	FALSE	FALSE	FALSE	FALSE	TRUE	FALSE
1	3493863	3494137	Promoter	AT1G10580	-126	TRUE	FALSE	TRUE	TRUE	FALSE	FALSE
1	3494186	3494325	Promoter	AT1G10580	-449	TRUE	FALSE	FALSE	FALSE	TRUE	TRUE
1	3495668	3496323	Promoter	AT1G10585	-524	TRUE	TRUE	TRUE	TRUE	TRUE	TRUE
1	3500616	3500750	Promoter	AT1G10588	-395	FALSE	FALSE	TRUE	FALSE	FALSE	FALSE
1	3503436	3503787	Promoter	AT1G10590	0	TRUE	TRUE	TRUE	TRUE	TRUE	TRUE
1	3509049	3509469	Exon	AT1G10620	2506	TRUE	TRUE	TRUE	TRUE	TRUE	TRUE
1	3518375	3518626	Promoter	AT1G10640	-487	TRUE	TRUE	FALSE	FALSE	TRUE	TRUE
1	3524321	3524402	Exon	AT1G10650	1944	TRUE	TRUE	FALSE	FALSE	FALSE	TRUE
1	3527532	3527836	Promoter	AT1G10652	0	TRUE	TRUE	TRUE	TRUE	FALSE	TRUE
1	3530740	3530829	Promoter	AT1G10657	273	TRUE	FALSE	FALSE	FALSE	FALSE	FALSE
1	3545481	3545834	Promoter	AT1G10682	-10	FALSE	TRUE	TRUE	TRUE	FALSE	TRUE
1	3553652	3554062	Promoter	AT1G10700	-42	FALSE	TRUE	TRUE	TRUE	TRUE	FALSE
1	3555608	3556055	Exon	AT1G10705	-1059	FALSE	FALSE	FALSE	FALSE	TRUE	FALSE
1	3558040	3558311	Promoter	AT1G10710	-47	FALSE	TRUE	TRUE	TRUE	FALSE	FALSE
1	3570757	3571182	Promoter	AT1G10740	0	FALSE	TRUE	TRUE	TRUE	TRUE	FALSE
1	3571827	3572271	Promoter	AT1G10745	-439	FALSE	TRUE	TRUE	TRUE	FALSE	FALSE
1	3575128	3575310	Exon	AT1G10747	816	TRUE	TRUE	TRUE	TRUE	TRUE	TRUE
1	3590541	3591048	Promoter	AT1G10760	0	TRUE	TRUE	TRUE	TRUE	TRUE	TRUE
1	3610429	3610864	Promoter	AT1G10840	0	TRUE	TRUE	TRUE	TRUE	TRUE	TRUE
1	3611102	3611678	Promoter	AT1G10850	-69	FALSE	TRUE	TRUE	TRUE	TRUE	FALSE
1	3627274	3627750	Promoter	AT1G10890	0	TRUE	TRUE	TRUE	TRUE	FALSE	FALSE
1	3637855	3637988	Promoter	AT1G10900	-714	FALSE	TRUE	TRUE	FALSE	FALSE	FALSE
1	3639254	3639908	Promoter	AT1G10910	0	TRUE	TRUE	TRUE	TRUE	TRUE	TRUE
1	3647653	3648131	Promoter	AT1G10920	0	TRUE	TRUE	TRUE	TRUE	FALSE	FALSE
1	3658564	3659278	Promoter	AT1G10940	0	TRUE	TRUE	TRUE	TRUE	TRUE	TRUE
1	3663819	3664460	Promoter	AT1G10960	0	TRUE	TRUE	TRUE	TRUE	TRUE	TRUE
1	3671150	3671546	Promoter	AT1G10990	0	FALSE	TRUE	TRUE	TRUE	FALSE	FALSE
1	3673226	3673344	Exon	AT1G10990	-2039	FALSE	FALSE	FALSE	FALSE	TRUE	FALSE
1	3676152	3676772	Promoter	AT1G11010	0	TRUE	TRUE	TRUE	TRUE	FALSE	TRUE
1	3681453	3681759	Promoter	AT1G11050	-129	FALSE	TRUE	TRUE	FALSE	TRUE	TRUE
1	3683127	3683300	Exon	AT1G11055	795	TRUE	FALSE	FALSE	FALSE	FALSE	FALSE
1	3702179	3702608	Promoter	AT1G11090	0	TRUE	TRUE	TRUE	TRUE	TRUE	TRUE
1	3715914	3716411	Promoter	AT1G11120	730	FALSE	TRUE	TRUE	TRUE	TRUE	FALSE
1	3719390	3719944	Promoter	AT1G11125	607	TRUE	TRUE	TRUE	TRUE	TRUE	TRUE
1	3726183	3726275	Exon	AT1G11145	1891	TRUE	FALSE	FALSE	FALSE	TRUE	TRUE
1	3732852	3733019	Promoter	AT1G11160	-120	FALSE	TRUE	TRUE	FALSE	FALSE	FALSE
1	3740245	3740556	Promoter	AT1G11170	-209	FALSE	TRUE	TRUE	FALSE	FALSE	FALSE
1	3744392	3744623	Promoter	AT1G11175	-235	TRUE	FALSE	TRUE	FALSE	TRUE	FALSE
1	3745308	3745607	Promoter	AT1G11180	-167	FALSE	TRUE	TRUE	TRUE	TRUE	TRUE
1	3756965	3757376	Promoter	AT1G11210	0	TRUE	TRUE	TRUE	TRUE	TRUE	TRUE
1	3761283	3761436	Promoter	AT1G11220	-118	TRUE	TRUE	TRUE	TRUE	FALSE	FALSE
1	3764488	3765058	Promoter	AT1G11230	-5	TRUE	TRUE	TRUE	TRUE	TRUE	TRUE
1	3776611	3776774	Promoter	AT1G11260	-554	TRUE	TRUE	FALSE	FALSE	TRUE	TRUE
1	3778404	3778959	Exon	AT1G11260	1076	TRUE	TRUE	TRUE	TRUE	FALSE	TRUE
1	3790696	3791209	Promoter	AT1G11280	0	TRUE	TRUE	TRUE	TRUE	TRUE	TRUE
1	3800420	3800540	Exon	AT1G11310	3645	TRUE	FALSE	FALSE	FALSE	TRUE	FALSE
1	3804017	3804274	Promoter	AT1G11310	0	FALSE	TRUE	TRUE	FALSE	FALSE	TRUE
1	3805784	3806388	Promoter	AT1G11320	-740	FALSE	TRUE	FALSE	FALSE	FALSE	FALSE
1	3809626	3810419	Promoter	AT1G11330	0	TRUE	TRUE	TRUE	TRUE	TRUE	TRUE
1	3824667	3824899	Promoter	AT1G11362	297	TRUE	TRUE	TRUE	FALSE	TRUE	FALSE
1	3831093	3831965	Promoter	AT1G11370	-148	TRUE	TRUE	TRUE	TRUE	TRUE	TRUE
1	3832247	3832605	Promoter	AT1G11380	-18	FALSE	TRUE	TRUE	FALSE	FALSE	TRUE
1	3833800	3833801	Exon	AT1G11380	1177	TRUE	FALSE	FALSE	FALSE	TRUE	FALSE
1	3837539	3837856	Promoter	AT1G11390	0	FALSE	TRUE	TRUE	TRUE	TRUE	FALSE
1	3846979	3847272	Promoter	AT1G11430	0	TRUE	TRUE	TRUE	TRUE	TRUE	TRUE
1	3849018	3849355	Promoter	AT1G11440	-5	TRUE	TRUE	TRUE	TRUE	TRUE	TRUE
1	3860726	3860867	Promoter	AT1G11470	-122	FALSE	FALSE	TRUE	FALSE	FALSE	FALSE
1	3862267	3862428	Promoter	AT1G11475	0	TRUE	TRUE	TRUE	TRUE	FALSE	TRUE
1	3866922	3867251	Promoter	AT1G11480	0	TRUE	TRUE	TRUE	TRUE	TRUE	TRUE
1	3878737	3879199	Exon	AT1G11545	1162	TRUE	TRUE	TRUE	FALSE	TRUE	TRUE
1	3879408	3879482	Intron	AT1G11545	879	FALSE	TRUE	FALSE	FALSE	FALSE	FALSE
1	3880667	3880883	Promoter	AT1G11545	-306	TRUE	TRUE	FALSE	FALSE	TRUE	TRUE
1	3884240	3884372	Promoter	AT1G11572	0	FALSE	TRUE	FALSE	TRUE	FALSE	FALSE
1	3887871	3888167	Promoter	AT1G11580	-523	FALSE	FALSE	TRUE	TRUE	FALSE	FALSE
1	3891733	3891992	Promoter	AT1G11590	-588	FALSE	TRUE	TRUE	TRUE	FALSE	FALSE
1	3896898	3897136	Promoter	AT1G11592	0	TRUE	TRUE	TRUE	TRUE	TRUE	TRUE
1	3903256	3904073	3 UTR	AT1G11600	1244	FALSE	FALSE	TRUE	FALSE	TRUE	TRUE
1	3909637	3909969	Promoter	AT1G11610	-299	FALSE	TRUE	TRUE	TRUE	TRUE	TRUE
1	3914430	3914815	Promoter	AT1G11640	0	FALSE	TRUE	TRUE	TRUE	FALSE	FALSE
1	3928733	3928950	Exon	AT1G11670	2626	TRUE	TRUE	FALSE	FALSE	FALSE	TRUE
1	3929371	3929999	Exon	AT1G11670	1577	FALSE	TRUE	TRUE	TRUE	FALSE	FALSE
1	3931577	3932049	Promoter	AT1G11670	-1	TRUE	TRUE	TRUE	TRUE	FALSE	TRUE
1	3937243	3938028	Promoter	AT1G11680	-473	TRUE	TRUE	TRUE	TRUE	TRUE	TRUE
1	3938188	3938331	Promoter	AT1G11680	-170	FALSE	TRUE	TRUE	FALSE	FALSE	FALSE
1	3939757	3940072	Exon	AT1G11684	1228	FALSE	FALSE	FALSE	FALSE	TRUE	FALSE
1	3945134	3945602	Promoter	AT1G11700	-135	TRUE	TRUE	TRUE	TRUE	TRUE	TRUE
1	3947716	3948664	Promoter	AT1G11710	-50	TRUE	TRUE	TRUE	TRUE	TRUE	TRUE
1	3950907	3951346	Promoter	AT1G11720	-207	TRUE	TRUE	TRUE	TRUE	TRUE	TRUE
1	3962197	3962333	Promoter	AT1G11735	-733	FALSE	TRUE	TRUE	FALSE	FALSE	FALSE
1	3963555	3963724	Exon	AT1G11735	-2091	TRUE	FALSE	FALSE	FALSE	FALSE	FALSE
1	3967186	3967566	Promoter	AT1G11750	0	FALSE	TRUE	TRUE	TRUE	TRUE	TRUE
1	3981013	3981276	Promoter	AT1G11790	0	FALSE	TRUE	FALSE	TRUE	FALSE	FALSE
1	3987322	3987441	Promoter	AT1G11800	-32	FALSE	TRUE	TRUE	FALSE	FALSE	FALSE
1	3992259	3992371	Exon	AT1G11820	1154	FALSE	FALSE	FALSE	FALSE	TRUE	FALSE
1	3993866	3994085	Promoter	AT1G11820	-268	FALSE	TRUE	TRUE	TRUE	FALSE	TRUE
1	3994911	3995415	Promoter	AT1G11840	0	TRUE	TRUE	TRUE	TRUE	TRUE	TRUE
1	4001173	4001397	Promoter	AT1G11860	0	FALSE	TRUE	FALSE	FALSE	TRUE	FALSE
1	4003501	4003827	Promoter	AT1G11870	-19	TRUE	TRUE	TRUE	TRUE	TRUE	TRUE
1	4010453	4010685	Promoter	AT1G11880	-20	TRUE	TRUE	TRUE	TRUE	TRUE	TRUE
1	4020962	4021360	Promoter	AT1G11910	0	TRUE	TRUE	TRUE	TRUE	TRUE	TRUE
1	4037033	4037134	Exon	AT1G11950	1624	TRUE	FALSE	FALSE	FALSE	FALSE	FALSE
1	4038888	4039059	Promoter	AT1G11950	-130	TRUE	FALSE	TRUE	FALSE	FALSE	TRUE
1	4039823	4040200	3 UTR	AT1G11950	-1065	FALSE	TRUE	FALSE	FALSE	FALSE	TRUE
1	4043950	4044471	Promoter	AT1G11970	0	FALSE	TRUE	TRUE	TRUE	TRUE	TRUE
1	4053822	4054128	Promoter	AT1G12000	0	TRUE	TRUE	TRUE	TRUE	TRUE	TRUE
1	4057986	4058164	Promoter	AT1G12013	-123	FALSE	TRUE	TRUE	TRUE	FALSE	TRUE
1	4062330	4062502	3 UTR	AT1G12020	835	TRUE	FALSE	FALSE	TRUE	FALSE	TRUE
1	4064519	4064709	3 UTR	AT1G12020	-1182	FALSE	TRUE	TRUE	TRUE	FALSE	TRUE
1	4066776	4067135	Promoter	AT1G12030	-435	TRUE	TRUE	TRUE	TRUE	FALSE	TRUE
1	4071429	4072071	Promoter	AT1G12050	-681	TRUE	TRUE	FALSE	FALSE	TRUE	TRUE
1	4080430	4080864	Promoter	AT1G12070	-324	TRUE	TRUE	TRUE	TRUE	TRUE	TRUE
1	4090791	4090984	Promoter	AT1G12090	-66	TRUE	TRUE	FALSE	FALSE	TRUE	FALSE
1	4104959	4105113	Promoter	AT1G12110	-120	FALSE	TRUE	TRUE	TRUE	FALSE	TRUE
1	4106918	4107099	Intron	AT1G12110	1685	FALSE	TRUE	FALSE	TRUE	FALSE	FALSE
1	4107219	4107363	Intron	AT1G12110	1986	TRUE	TRUE	TRUE	FALSE	FALSE	FALSE
1	4107568	4108204	Intron	AT1G12110	2335	TRUE	TRUE	TRUE	TRUE	TRUE	TRUE
1	4108478	4108717	Exon	AT1G12110	3245	FALSE	FALSE	FALSE	FALSE	TRUE	TRUE
1	4114371	4115044	3 UTR	AT1G12120	2550	TRUE	TRUE	TRUE	TRUE	FALSE	TRUE
1	4115429	4115767	Exon	AT1G12120	1827	FALSE	FALSE	FALSE	FALSE	TRUE	TRUE
1	4117780	4118110	Promoter	AT1G12120	-186	FALSE	TRUE	TRUE	TRUE	TRUE	TRUE
1	4125832	4126324	Promoter	AT1G12160	0	FALSE	TRUE	TRUE	FALSE	TRUE	TRUE
1	4136850	4137022	Promoter	AT1G12200	-511	FALSE	TRUE	TRUE	TRUE	FALSE	FALSE
1	4137352	4137525	Promoter	AT1G12200	-8	TRUE	TRUE	TRUE	TRUE	FALSE	TRUE
1	4139912	4140260	Promoter	AT1G12210	-688	TRUE	TRUE	TRUE	TRUE	TRUE	TRUE
1	4144099	4144262	Promoter	AT1G12211	0	FALSE	TRUE	TRUE	TRUE	FALSE	FALSE
1	4154878	4155020	Intron	AT1G12240	1226	FALSE	FALSE	TRUE	TRUE	FALSE	FALSE
1	4165720	4165984	Promoter	AT1G12260	0	FALSE	FALSE	FALSE	TRUE	FALSE	FALSE
1	4171854	4172061	Promoter	AT1G12270	-14	TRUE	TRUE	TRUE	TRUE	TRUE	TRUE
1	4182684	4183005	Promoter	AT1G12290	-91	TRUE	TRUE	TRUE	TRUE	TRUE	TRUE
1	4186283	4186488	Promoter	AT1G12300	-159	TRUE	TRUE	TRUE	TRUE	FALSE	TRUE
1	4188344	4188692	Promoter	AT1G12310	-288	TRUE	TRUE	TRUE	FALSE	TRUE	TRUE
1	4196163	4196929	Promoter	AT1G12340	-467	FALSE	TRUE	TRUE	TRUE	TRUE	TRUE
1	4215466	4215570	Exon	AT1G12380	1562	FALSE	FALSE	FALSE	FALSE	TRUE	FALSE
1	4217169	4217336	Promoter	AT1G12380	-37	TRUE	TRUE	TRUE	TRUE	TRUE	TRUE
1	4219459	4219602	Promoter	AT1G12390	-498	FALSE	TRUE	TRUE	TRUE	FALSE	FALSE
1	4219917	4220192	Promoter	AT1G12390	0	FALSE	TRUE	TRUE	TRUE	TRUE	FALSE
1	4222733	4223006	Promoter	AT1G12410	-24	FALSE	TRUE	TRUE	FALSE	FALSE	FALSE
1	4225195	4225395	Promoter	AT1G12411	87	TRUE	TRUE	TRUE	TRUE	TRUE	TRUE
1	4229639	4230694	Promoter	AT1G12423	452	TRUE	TRUE	TRUE	TRUE	TRUE	TRUE
1	4238766	4239037	Promoter	AT1G12430	-2	TRUE	TRUE	TRUE	TRUE	TRUE	TRUE
1	4242601	4243420	Promoter	AT1G12440	0	TRUE	TRUE	TRUE	TRUE	TRUE	TRUE
1	4244082	4244260	Promoter	AT1G12450	-48	TRUE	TRUE	TRUE	TRUE	TRUE	TRUE
1	4245983	4246328	Promoter	AT1G12451	0	TRUE	TRUE	TRUE	TRUE	TRUE	FALSE
1	4246970	4247329	Promoter	AT1G12460	0	TRUE	TRUE	TRUE	TRUE	TRUE	TRUE
1	4250771	4250983	Promoter	AT1G12470	-49	FALSE	TRUE	TRUE	TRUE	FALSE	TRUE
1	4260444	4260542	Promoter	AT1G12490	-241	FALSE	FALSE	TRUE	TRUE	FALSE	FALSE
1	4265026	4265538	Promoter	AT1G12500	0	TRUE	TRUE	TRUE	TRUE	TRUE	TRUE
1	4266709	4267131	Promoter	AT1G12510	0	TRUE	TRUE	TRUE	TRUE	TRUE	TRUE
1	4278707	4279205	Exon	AT1G12570	1657	TRUE	TRUE	TRUE	TRUE	TRUE	TRUE
1	4281566	4281829	Promoter	AT1G12570	-704	TRUE	TRUE	TRUE	TRUE	TRUE	TRUE
1	4282034	4282796	Promoter	AT1G12580	-103	TRUE	TRUE	TRUE	TRUE	TRUE	TRUE
1	4289387	4290244	Promoter	AT1G12600	-509	TRUE	TRUE	TRUE	TRUE	TRUE	TRUE
1	4294958	4295152	Exon	AT1G12620	1932	TRUE	FALSE	FALSE	FALSE	FALSE	FALSE
1	4305751	4305948	Promoter	AT1G12640	0	TRUE	TRUE	TRUE	FALSE	FALSE	TRUE
1	4348324	4348566	Promoter	AT1G12750	0	FALSE	TRUE	TRUE	TRUE	FALSE	TRUE
1	4353647	4353862	Promoter	AT1G12775	-44	TRUE	FALSE	FALSE	FALSE	TRUE	TRUE
1	4355467	4355598	Exon	AT1G12775	1561	TRUE	FALSE	FALSE	FALSE	TRUE	TRUE
1	4356684	4356789	Exon	AT1G12780	1539	FALSE	FALSE	FALSE	FALSE	FALSE	TRUE
1	4365311	4365677	Promoter	AT1G12800	0	FALSE	TRUE	TRUE	TRUE	TRUE	TRUE
1	4365989	4366472	Promoter	AT1G12805	-125	FALSE	TRUE	TRUE	FALSE	FALSE	FALSE
1	4371289	4371703	Promoter	AT1G12820	0	TRUE	TRUE	TRUE	TRUE	TRUE	TRUE
1	4375220	4375524	Promoter	AT1G12840	0	TRUE	TRUE	TRUE	TRUE	TRUE	TRUE
1	4379478	4379600	Promoter	AT1G12845	0	TRUE	TRUE	TRUE	FALSE	TRUE	FALSE
1	4391100	4391662	Promoter	AT1G12890	-72	FALSE	TRUE	TRUE	TRUE	TRUE	FALSE
1	4394305	4394757	Promoter	AT1G12900	0	TRUE	TRUE	TRUE	TRUE	TRUE	TRUE
1	4398094	4398397	Promoter	AT1G12920	0	TRUE	TRUE	TRUE	TRUE	TRUE	TRUE
1	4411985	4412257	Promoter	AT1G12938	-630	FALSE	TRUE	FALSE	FALSE	FALSE	FALSE
1	4412905	4413144	Promoter	AT1G12938	18	FALSE	TRUE	TRUE	FALSE	FALSE	FALSE
1	4418987	4419540	Promoter	AT1G12950	-230	TRUE	TRUE	TRUE	TRUE	TRUE	TRUE
1	4425411	4426015	3 UTR	AT1G12970	1771	TRUE	TRUE	TRUE	TRUE	TRUE	TRUE
1	4430278	4430449	Promoter	AT1G12980	560	TRUE	FALSE	TRUE	FALSE	FALSE	FALSE
1	4432589	4433630	Promoter	AT1G12990	-10	TRUE	TRUE	TRUE	TRUE	TRUE	TRUE
1	4439580	4439746	Promoter	AT1G13000	-104	FALSE	TRUE	TRUE	FALSE	FALSE	TRUE
1	4440032	4440394	Promoter	AT1G13010	0	FALSE	TRUE	TRUE	FALSE	FALSE	FALSE
1	4443739	4444014	Promoter	AT1G13020	-55	TRUE	TRUE	TRUE	TRUE	TRUE	TRUE
1	4458174	4459130	Promoter	AT1G13080	-36	TRUE	TRUE	TRUE	TRUE	TRUE	TRUE
1	4461480	4461842	Promoter	AT1G13090	0	TRUE	TRUE	TRUE	TRUE	TRUE	TRUE
1	4463103	4463231	Promoter	AT1G13100	-693	FALSE	FALSE	FALSE	FALSE	TRUE	FALSE
1	4463734	4463837	Promoter	AT1G13100	-87	FALSE	FALSE	FALSE	TRUE	TRUE	TRUE
1	4466779	4466988	Promoter	AT1G13110	-232	TRUE	TRUE	FALSE	TRUE	FALSE	TRUE
1	4473244	4473363	Promoter	AT1G13120	-31	TRUE	TRUE	TRUE	TRUE	TRUE	TRUE
1	4480690	4480837	Promoter	AT1G13145	-23	FALSE	TRUE	FALSE	FALSE	TRUE	TRUE
1	4489553	4489665	Exon	AT1G13170	2916	FALSE	FALSE	FALSE	FALSE	TRUE	FALSE
1	4492523	4493054	Promoter	AT1G13170	0	TRUE	TRUE	TRUE	TRUE	TRUE	TRUE
1	4494483	4495053	Promoter	AT1G13180	0	TRUE	TRUE	TRUE	TRUE	TRUE	TRUE
1	4500874	4501151	Exon	AT1G13190	1993	TRUE	FALSE	FALSE	FALSE	TRUE	FALSE
1	4501168	4501253	Exon	AT1G13190	2287	TRUE	FALSE	FALSE	FALSE	FALSE	FALSE
1	4509546	4509653	Exon	AT1G13200	-1018	FALSE	FALSE	FALSE	FALSE	TRUE	FALSE
1	4514315	4515522	Promoter	AT1G13220	-84	TRUE	TRUE	TRUE	TRUE	TRUE	TRUE
1	4522600	4523137	Promoter	AT1G13240	0	TRUE	TRUE	TRUE	TRUE	TRUE	TRUE
1	4526102	4526277	Promoter	AT1G13245	-38	TRUE	TRUE	TRUE	TRUE	TRUE	TRUE
1	4528384	4529059	3 UTR	AT1G13250	1004	TRUE	TRUE	TRUE	TRUE	TRUE	TRUE
1	4541773	4542277	Promoter	AT1G13260	0	TRUE	TRUE	TRUE	TRUE	TRUE	TRUE
1	4547391	4547669	Promoter	AT1G13280	0	TRUE	TRUE	FALSE	FALSE	TRUE	TRUE
1	4548553	4548795	3 UTR	AT1G13280	1099	TRUE	TRUE	TRUE	TRUE	TRUE	TRUE
1	4563282	4563449	Promoter	AT1G13310	-221	FALSE	TRUE	TRUE	TRUE	FALSE	FALSE
1	4576657	4576877	Promoter	AT1G13350	-25	TRUE	TRUE	TRUE	TRUE	FALSE	TRUE
1	4578596	4579334	Promoter	AT1G13360	-629	TRUE	TRUE	TRUE	TRUE	TRUE	TRUE
1	4590456	4590706	Promoter	AT1G13380	-33	TRUE	TRUE	TRUE	TRUE	FALSE	TRUE
1	4594508	4594558	Promoter	AT1G13390	-117	FALSE	TRUE	TRUE	FALSE	FALSE	FALSE
1	4599642	4600872	Promoter	AT1G13410	-389	TRUE	FALSE	TRUE	TRUE	TRUE	FALSE
1	4610678	4611680	Promoter	AT1G13440	-31	TRUE	TRUE	TRUE	TRUE	TRUE	TRUE
1	4615115	4615756	Promoter	AT1G13450	0	TRUE	TRUE	TRUE	TRUE	FALSE	FALSE
1	4621495	4622122	Promoter	AT1G13470	0	TRUE	TRUE	TRUE	TRUE	TRUE	TRUE
1	4644536	4644551	Promoter	AT1G13570	-114	FALSE	TRUE	FALSE	FALSE	FALSE	FALSE
1	4647541	4647904	Promoter	AT1G13590	-45	FALSE	TRUE	TRUE	TRUE	FALSE	TRUE
1	4657503	4658140	Promoter	AT1G13605	-398	FALSE	FALSE	TRUE	TRUE	FALSE	FALSE
1	4679755	4680522	Promoter	AT1G13640	0	TRUE	TRUE	TRUE	TRUE	TRUE	TRUE
1	4692167	4692482	Exon	AT1G13690	-807	FALSE	TRUE	FALSE	FALSE	FALSE	FALSE
1	4696055	4696215	Promoter	AT1G13700	-32	FALSE	FALSE	TRUE	FALSE	FALSE	FALSE
1	4696351	4696601	Promoter	AT1G13700	-328	TRUE	TRUE	TRUE	TRUE	FALSE	FALSE
1	4709779	4709899	Promoter	AT1G13730	0	FALSE	TRUE	TRUE	FALSE	FALSE	FALSE
1	4712560	4713319	Promoter	AT1G13740	-355	TRUE	TRUE	TRUE	TRUE	TRUE	TRUE
1	4713512	4713658	Promoter	AT1G13740	-16	TRUE	TRUE	TRUE	TRUE	TRUE	TRUE
1	4718536	4718660	Promoter	AT1G13750	-301	FALSE	TRUE	FALSE	FALSE	FALSE	FALSE
1	4735204	4735620	Promoter	AT1G13820	0	TRUE	TRUE	TRUE	TRUE	TRUE	TRUE
1	4739827	4740040	3 UTR	AT1G13830	998	FALSE	FALSE	TRUE	TRUE	FALSE	FALSE
1	4741057	4741378	Promoter	AT1G13830	-19	FALSE	TRUE	TRUE	TRUE	FALSE	TRUE
1	4742541	4742776	Promoter	AT1G13850	-319	TRUE	FALSE	FALSE	FALSE	FALSE	TRUE
1	4743011	4743142	Promoter	AT1G13850	0	FALSE	FALSE	TRUE	TRUE	FALSE	FALSE
1	4747243	4747329	Promoter	AT1G13860	-287	TRUE	TRUE	TRUE	TRUE	FALSE	FALSE
1	4748674	4748875	Promoter	AT1G13880	0	TRUE	TRUE	TRUE	TRUE	TRUE	TRUE
1	4755567	4755757	Promoter	AT1G13900	0	TRUE	TRUE	TRUE	TRUE	TRUE	TRUE
1	4760205	4760751	Promoter	AT1G13930	-261	TRUE	TRUE	TRUE	TRUE	TRUE	TRUE
1	4760896	4761019	Promoter	AT1G13930	0	FALSE	TRUE	TRUE	FALSE	FALSE	TRUE
1	4765080	4765270	Exon	AT1G13940	1479	TRUE	FALSE	FALSE	FALSE	TRUE	FALSE
1	4772711	4773016	Promoter	AT1G13950	-560	TRUE	TRUE	TRUE	TRUE	TRUE	TRUE
1	4775294	4775739	Promoter	AT1G13960	-724	TRUE	TRUE	TRUE	TRUE	TRUE	TRUE
1	4787937	4788502	Promoter	AT1G13980	0	TRUE	TRUE	TRUE	TRUE	TRUE	TRUE
1	4796488	4797395	Promoter	AT1G14000	0	TRUE	TRUE	TRUE	TRUE	TRUE	TRUE
1	4801890	4802385	Promoter	AT1G14010	-40	TRUE	TRUE	TRUE	TRUE	TRUE	TRUE
1	4805823	4806035	Exon	AT1G14030	1482	FALSE	FALSE	FALSE	FALSE	TRUE	FALSE
1	4810224	4810421	Promoter	AT1G14040	-67	FALSE	TRUE	TRUE	TRUE	FALSE	TRUE
1	4818050	4818342	Promoter	AT1G14060	-30	FALSE	FALSE	TRUE	TRUE	FALSE	FALSE
1	4833338	4833519	3 UTR	AT1G14120	1570	FALSE	TRUE	TRUE	TRUE	FALSE	FALSE
1	4835113	4835295	Promoter	AT1G14120	-24	FALSE	FALSE	TRUE	FALSE	FALSE	FALSE
1	4839575	4839812	Promoter	AT1G14140	0	TRUE	TRUE	TRUE	TRUE	TRUE	TRUE
1	4842230	4842868	Promoter	AT1G14160	-382	TRUE	TRUE	TRUE	TRUE	TRUE	TRUE
1	4846617	4846747	Promoter	AT1G14180	-415	FALSE	TRUE	TRUE	FALSE	FALSE	FALSE
1	4864275	4864921	Promoter	AT1G14240	0	FALSE	TRUE	TRUE	TRUE	FALSE	TRUE
1	4877210	4877603	Promoter	AT1G14270	0	TRUE	TRUE	TRUE	TRUE	TRUE	TRUE
1	4888760	4888882	Promoter	AT1G14320	546	FALSE	FALSE	FALSE	FALSE	TRUE	FALSE
1	4898691	4898965	Promoter	AT1G14345	-180	TRUE	FALSE	FALSE	FALSE	TRUE	FALSE
1	4907462	4907645	Promoter	AT1G14350	-308	FALSE	FALSE	TRUE	TRUE	FALSE	FALSE
1	4911674	4911712	Exon	AT1G14360	1440	FALSE	FALSE	FALSE	FALSE	TRUE	FALSE
1	4913153	4913462	Promoter	AT1G14360	-1	TRUE	TRUE	TRUE	TRUE	TRUE	TRUE
1	4913668	4914187	Promoter	AT1G14360	-516	FALSE	TRUE	TRUE	TRUE	FALSE	TRUE
1	4915322	4915542	Promoter	AT1G14370	-34	FALSE	TRUE	TRUE	FALSE	TRUE	TRUE
1	4921545	4922492	Promoter	AT1G14380	0	TRUE	TRUE	TRUE	TRUE	TRUE	TRUE
1	4928638	4929073	Promoter	AT1G14400	0	TRUE	TRUE	TRUE	TRUE	TRUE	TRUE
1	4934177	4934842	Promoter	AT1G14430	57	TRUE	TRUE	TRUE	TRUE	TRUE	TRUE
1	4935326	4935455	Exon	AT1G14430	1206	TRUE	TRUE	TRUE	FALSE	TRUE	FALSE
1	4935884	4936029	Exon	AT1G14430	1764	FALSE	TRUE	TRUE	TRUE	TRUE	TRUE
1	4941149	4941430	Promoter	AT1G14440	-246	FALSE	FALSE	TRUE	TRUE	FALSE	FALSE
1	4945745	4946326	3 UTR	AT1G14450	1250	TRUE	TRUE	TRUE	TRUE	FALSE	TRUE
1	4953097	4953238	Promoter	AT1G14460	-170	FALSE	TRUE	FALSE	FALSE	FALSE	FALSE
1	4953448	4954242	Promoter	AT1G14470	0	TRUE	TRUE	TRUE	TRUE	TRUE	TRUE
1	4959318	4959636	Promoter	AT1G14490	0	FALSE	TRUE	TRUE	TRUE	FALSE	TRUE
1	4970271	4970665	Promoter	AT1G14520	0	TRUE	TRUE	TRUE	TRUE	TRUE	TRUE
1	4973784	4974058	Promoter	AT1G14530	-58	TRUE	TRUE	TRUE	TRUE	TRUE	TRUE
1	4980541	4980648	Promoter	AT1G14560	-24	TRUE	TRUE	TRUE	TRUE	TRUE	TRUE
1	4983402	4983577	Promoter	AT1G14570	0	TRUE	TRUE	TRUE	FALSE	FALSE	TRUE
1	4989528	4989703	Promoter	AT1G14580	0	FALSE	FALSE	TRUE	TRUE	FALSE	TRUE
1	4991055	4991506	Intron	AT1G14580	1492	TRUE	TRUE	TRUE	TRUE	TRUE	TRUE
1	5003569	5003878	Promoter	AT1G14600	-199	TRUE	TRUE	TRUE	TRUE	FALSE	FALSE
1	5017048	5017395	Promoter	AT1G14620	-444	TRUE	TRUE	TRUE	FALSE	TRUE	TRUE
1	5027409	5027698	Promoter	AT1G14650	0	TRUE	TRUE	TRUE	TRUE	TRUE	FALSE
1	5042230	5042558	Promoter	AT1G14685	0	FALSE	TRUE	TRUE	TRUE	FALSE	FALSE
1	5055283	5055602	Promoter	AT1G14690	-31	TRUE	TRUE	TRUE	TRUE	TRUE	FALSE
1	5057768	5058031	Promoter	AT1G14700	-649	FALSE	FALSE	TRUE	TRUE	TRUE	FALSE
1	5060731	5060793	Exon	AT1G14700	2051	FALSE	TRUE	TRUE	FALSE	TRUE	TRUE
1	5061682	5061889	3 UTR	AT1G14700	3002	TRUE	FALSE	FALSE	FALSE	TRUE	TRUE
1	5065037	5065247	Promoter	AT1G14710	0	FALSE	TRUE	TRUE	TRUE	TRUE	TRUE
1	5065381	5065548	Promoter	AT1G14710	-203	FALSE	TRUE	FALSE	TRUE	FALSE	FALSE
1	5069145	5069261	Promoter	AT1G14720	-500	TRUE	TRUE	TRUE	FALSE	FALSE	TRUE
1	5077763	5078847	Promoter	AT1G14740	0	TRUE	TRUE	TRUE	TRUE	TRUE	TRUE
1	5082532	5082694	Promoter	AT1G14750	-12	TRUE	TRUE	TRUE	TRUE	TRUE	TRUE
1	5084441	5084618	Promoter	AT1G14760	595	TRUE	FALSE	TRUE	TRUE	FALSE	TRUE
1	5088848	5089265	Promoter	AT1G14770	-2	TRUE	TRUE	TRUE	TRUE	TRUE	TRUE
1	5089547	5089946	Promoter	AT1G14770	-701	TRUE	TRUE	TRUE	TRUE	TRUE	TRUE
1	5091546	5091693	Promoter	AT1G14780	556	FALSE	TRUE	TRUE	TRUE	FALSE	TRUE
1	5092856	5093050	Exon	AT1G14780	1866	TRUE	TRUE	TRUE	TRUE	TRUE	TRUE
1	5115506	5116036	Promoter	AT1G14840	-9	TRUE	TRUE	TRUE	TRUE	TRUE	TRUE
1	5124365	5124453	Promoter	AT1G14860	-289	FALSE	TRUE	TRUE	FALSE	TRUE	TRUE
1	5128990	5129143	Promoter	AT1G14870	380	FALSE	TRUE	TRUE	FALSE	TRUE	FALSE
1	5136427	5136698	Promoter	AT1G14890	-316	FALSE	TRUE	TRUE	TRUE	FALSE	FALSE
1	5136841	5136977	Promoter	AT1G14890	-37	FALSE	FALSE	FALSE	TRUE	FALSE	FALSE
1	5139378	5139749	Promoter	AT1G14900	0	TRUE	TRUE	TRUE	TRUE	TRUE	TRUE
1	5151191	5151905	3 UTR	AT1G14930	1179	TRUE	TRUE	TRUE	TRUE	TRUE	TRUE
1	5158717	5158954	Promoter	AT1G14950	-448	FALSE	FALSE	TRUE	FALSE	FALSE	FALSE
1	5159281	5159639	Promoter	AT1G14960	444	FALSE	FALSE	FALSE	FALSE	TRUE	FALSE
1	5168432	5168655	Promoter	AT1G15000	0	TRUE	TRUE	TRUE	TRUE	FALSE	TRUE
1	5170578	5171125	Promoter	AT1G15010	-82	TRUE	TRUE	TRUE	TRUE	TRUE	TRUE
1	5171313	5171425	Promoter	AT1G15010	106	FALSE	FALSE	FALSE	FALSE	TRUE	FALSE
1	5176204	5177527	Promoter	AT1G15020	0	TRUE	TRUE	TRUE	TRUE	TRUE	TRUE
1	5181396	5181935	Promoter	AT1G15045	0	FALSE	TRUE	TRUE	TRUE	TRUE	TRUE
1	5189466	5190040	Promoter	AT1G15090	0	TRUE	TRUE	TRUE	TRUE	TRUE	TRUE
1	5198952	5199093	Promoter	AT1G15110	0	TRUE	TRUE	TRUE	TRUE	TRUE	TRUE
1	5202380	5202870	Promoter	AT1G15120	0	TRUE	TRUE	TRUE	TRUE	TRUE	TRUE
1	5204380	5204612	Promoter	AT1G15125	-13	TRUE	TRUE	FALSE	FALSE	TRUE	TRUE
1	5206233	5206466	Exon	AT1G15125	1608	TRUE	TRUE	FALSE	FALSE	TRUE	TRUE
1	5212160	5212637	Promoter	AT1G15140	0	FALSE	TRUE	FALSE	FALSE	FALSE	FALSE
1	5220092	5220629	Promoter	AT1G15165	0	TRUE	TRUE	TRUE	TRUE	FALSE	FALSE
1	5224099	5224381	Promoter	AT1G15175	0	TRUE	TRUE	TRUE	TRUE	TRUE	TRUE
1	5227981	5228353	3 UTR	AT1G15190	928	FALSE	TRUE	TRUE	FALSE	TRUE	TRUE
1	5231984	5232098	Exon	AT1G15200	-800	TRUE	FALSE	FALSE	FALSE	TRUE	TRUE
1	5236803	5237455	Promoter	AT1G15210	-230	TRUE	TRUE	TRUE	TRUE	TRUE	TRUE
1	5237712	5238061	Promoter	AT1G15215	-4	FALSE	TRUE	TRUE	TRUE	TRUE	TRUE
1	5241496	5241716	Promoter	AT1G15220	0	TRUE	TRUE	TRUE	TRUE	FALSE	TRUE
1	5243248	5243483	Promoter	AT1G15240	0	TRUE	TRUE	TRUE	TRUE	FALSE	TRUE
1	5249246	5249929	Promoter	AT1G15250	0	TRUE	TRUE	TRUE	TRUE	TRUE	TRUE
1	5252107	5252266	Promoter	AT1G15270	0	TRUE	TRUE	TRUE	TRUE	TRUE	TRUE
1	5265058	5265649	Promoter	AT1G15290	-116	TRUE	TRUE	TRUE	TRUE	TRUE	TRUE
1	5266255	5266354	Exon	AT1G15290	-1313	TRUE	FALSE	FALSE	FALSE	TRUE	TRUE
1	5269143	5269307	Promoter	AT1G15300	-541	TRUE	TRUE	TRUE	FALSE	TRUE	TRUE
1	5272046	5272236	Promoter	AT1G15310	0	FALSE	TRUE	TRUE	TRUE	TRUE	TRUE
1	5274165	5274356	Promoter	AT1G15330	0	TRUE	TRUE	TRUE	TRUE	TRUE	TRUE
1	5277611	5278153	Promoter	AT1G15340	0	TRUE	TRUE	TRUE	TRUE	TRUE	TRUE
1	5279925	5280079	Promoter	AT1G15350	-48	TRUE	TRUE	TRUE	TRUE	TRUE	TRUE
1	5283165	5283511	Promoter	AT1G15360	-27	TRUE	TRUE	TRUE	TRUE	TRUE	TRUE
1	5286666	5286948	Promoter	AT1G15370	-99	TRUE	TRUE	TRUE	TRUE	FALSE	FALSE
1	5290056	5290469	Promoter	AT1G15380	-276	TRUE	TRUE	TRUE	TRUE	TRUE	TRUE
1	5292076	5292327	3 UTR	AT1G15385	938	TRUE	FALSE	FALSE	FALSE	TRUE	FALSE
1	5297590	5298294	Promoter	AT1G15405	0	TRUE	TRUE	TRUE	TRUE	TRUE	TRUE
1	5298499	5298965	Promoter	AT1G15410	175	TRUE	TRUE	TRUE	FALSE	TRUE	FALSE
1	5303400	5303792	Promoter	AT1G15420	-10	FALSE	TRUE	TRUE	FALSE	FALSE	TRUE
1	5304082	5304355	Promoter	AT1G15430	0	TRUE	TRUE	TRUE	TRUE	TRUE	TRUE
1	5305213	5305364	Exon	AT1G15430	754	FALSE	FALSE	FALSE	FALSE	TRUE	FALSE
1	5309399	5309688	Promoter	AT1G15440	0	TRUE	TRUE	TRUE	TRUE	TRUE	TRUE
1	5314092	5314299	Promoter	AT1G15460	0	TRUE	TRUE	TRUE	TRUE	FALSE	TRUE
1	5314602	5315499	Promoter	AT1G15470	-8	FALSE	TRUE	TRUE	TRUE	FALSE	TRUE
1	5317822	5317965	Promoter	AT1G15480	-46	FALSE	FALSE	TRUE	FALSE	FALSE	FALSE
1	5319990	5320108	Exon	AT1G15480	1979	TRUE	FALSE	FALSE	FALSE	FALSE	FALSE
1	5321349	5321469	Exon	AT1G15490	2426	FALSE	FALSE	FALSE	FALSE	TRUE	FALSE
1	5323980	5325527	Promoter	AT1G15490	-85	TRUE	TRUE	TRUE	TRUE	TRUE	TRUE
1	5326059	5326362	Promoter	AT1G15500	0	TRUE	TRUE	TRUE	TRUE	TRUE	TRUE
1	5342047	5342369	Promoter	AT1G15530	-116	TRUE	TRUE	TRUE	TRUE	TRUE	TRUE
1	5344597	5345057	Exon	AT1G15550	1109	TRUE	TRUE	TRUE	FALSE	FALSE	TRUE
1	5360145	5361619	Promoter	AT1G15570	-390	TRUE	TRUE	TRUE	TRUE	TRUE	TRUE
1	5366570	5367100	Promoter	AT1G15580	-73	TRUE	TRUE	TRUE	TRUE	FALSE	TRUE
1	5370016	5370215	Promoter	AT1G15610	-462	FALSE	TRUE	TRUE	TRUE	FALSE	FALSE
1	5371339	5371449	Promoter	AT1G15610	582	FALSE	FALSE	FALSE	FALSE	TRUE	FALSE
1	5390653	5391156	Promoter	AT1G15670	701	TRUE	TRUE	TRUE	TRUE	TRUE	TRUE
1	5398575	5399025	Promoter	AT1G15690	0	TRUE	TRUE	TRUE	TRUE	TRUE	TRUE
1	5405833	5405970	Promoter	AT1G15720	-55	TRUE	TRUE	TRUE	TRUE	TRUE	TRUE
1	5410634	5410908	Promoter	AT1G15740	0	TRUE	TRUE	TRUE	TRUE	TRUE	TRUE
1	5420836	5421676	Promoter	AT1G15750	0	TRUE	TRUE	TRUE	TRUE	TRUE	TRUE
1	5423158	5423831	Promoter	AT1G15757	745	TRUE	TRUE	TRUE	TRUE	TRUE	FALSE
1	5425243	5425424	Promoter	AT1G15760	-290	TRUE	TRUE	TRUE	TRUE	FALSE	TRUE
1	5432691	5432770	Exon	AT1G15772	-3130	TRUE	FALSE	FALSE	FALSE	TRUE	FALSE
1	5442197	5442764	Intron	AT1G15800	920	TRUE	TRUE	TRUE	TRUE	TRUE	TRUE
1	5443642	5444446	Promoter	AT1G15800	0	TRUE	TRUE	TRUE	TRUE	TRUE	TRUE
1	5447778	5448038	Promoter	AT1G15820	0	TRUE	TRUE	TRUE	TRUE	TRUE	TRUE
1	5454323	5454488	Promoter	AT1G15850	-235	FALSE	TRUE	TRUE	FALSE	FALSE	FALSE
1	5454704	5454866	Promoter	AT1G15860	0	TRUE	TRUE	TRUE	TRUE	TRUE	TRUE
1	5459022	5459153	Exon	AT1G15880	1180	TRUE	FALSE	FALSE	FALSE	TRUE	FALSE
1	5460392	5460596	Promoter	AT1G15885	0	TRUE	TRUE	TRUE	TRUE	TRUE	TRUE
1	5471191	5471495	Promoter	AT1G15930	0	TRUE	TRUE	TRUE	TRUE	TRUE	TRUE
1	5472068	5472381	Promoter	AT1G15930	549	TRUE	FALSE	FALSE	FALSE	TRUE	TRUE
1	5478206	5478725	Promoter	AT1G15950	-29	FALSE	FALSE	TRUE	TRUE	FALSE	FALSE
1	5479617	5479930	Exon	AT1G15950	863	FALSE	TRUE	TRUE	FALSE	TRUE	TRUE
1	5480787	5481543	Intron	AT1G15950	2033	TRUE	TRUE	TRUE	TRUE	TRUE	TRUE
1	5485796	5485873	Promoter	AT1G15960	-714	TRUE	TRUE	FALSE	FALSE	FALSE	TRUE
1	5488904	5489250	Promoter	AT1G15970	-36	TRUE	TRUE	TRUE	TRUE	FALSE	TRUE
1	5494216	5494537	Promoter	AT1G16000	0	TRUE	TRUE	TRUE	TRUE	TRUE	FALSE
1	5497746	5498139	Promoter	AT1G16010	-23	TRUE	TRUE	TRUE	TRUE	TRUE	TRUE
1	5504561	5504703	Promoter	AT1G16030	-26	FALSE	TRUE	TRUE	TRUE	FALSE	FALSE
1	5511039	5511141	Intron	AT1G16060	2496	FALSE	TRUE	TRUE	TRUE	TRUE	FALSE
1	5514178	5514389	Promoter	AT1G16080	0	TRUE	TRUE	TRUE	TRUE	TRUE	TRUE
1	5517716	5518264	Promoter	AT1G16100	0	FALSE	TRUE	FALSE	TRUE	FALSE	TRUE
1	5520171	5520234	Exon	AT1G16110	1798	FALSE	FALSE	FALSE	FALSE	TRUE	FALSE
1	5525308	5525506	Promoter	AT1G16130	0	FALSE	TRUE	TRUE	TRUE	TRUE	TRUE
1	5531933	5532295	Promoter	AT1G16150	-120	TRUE	TRUE	TRUE	TRUE	TRUE	TRUE
1	5539821	5540432	Promoter	AT1G16170	0	TRUE	TRUE	TRUE	TRUE	TRUE	TRUE
1	5542512	5542625	Promoter	AT1G16190	-527	FALSE	FALSE	FALSE	FALSE	FALSE	TRUE
1	5542759	5543163	Promoter	AT1G16190	0	TRUE	TRUE	TRUE	TRUE	TRUE	TRUE
1	5546757	5546804	Promoter	AT1G16210	748	FALSE	FALSE	FALSE	FALSE	TRUE	FALSE
1	5547546	5547745	Promoter	AT1G16210	0	FALSE	FALSE	FALSE	TRUE	FALSE	FALSE
1	5556797	5557006	Promoter	AT1G16240	0	TRUE	TRUE	TRUE	TRUE	TRUE	FALSE
1	5562095	5563081	Promoter	AT1G16260	0	TRUE	TRUE	TRUE	TRUE	TRUE	TRUE
1	5574037	5574275	Promoter	AT1G16300	-35	FALSE	TRUE	TRUE	TRUE	TRUE	FALSE
1	5577937	5578184	Promoter	AT1G16310	-247	FALSE	TRUE	TRUE	TRUE	FALSE	TRUE
1	5587588	5587700	Promoter	AT1G16330	-197	FALSE	TRUE	FALSE	FALSE	FALSE	FALSE
1	5590640	5590901	Promoter	AT1G16340	0	FALSE	TRUE	TRUE	TRUE	FALSE	TRUE
1	5596152	5596576	Promoter	AT1G16370	-118	FALSE	TRUE	TRUE	TRUE	TRUE	TRUE
1	5602555	5602922	Promoter	AT1G16390	0	FALSE	TRUE	FALSE	FALSE	FALSE	FALSE
1	5608718	5609042	Promoter	AT1G16410	0	FALSE	TRUE	TRUE	FALSE	TRUE	TRUE
1	5613974	5614640	Promoter	AT1G16430	0	TRUE	TRUE	TRUE	TRUE	TRUE	TRUE
1	5617655	5617776	Promoter	AT1G16445	-35	FALSE	TRUE	TRUE	TRUE	FALSE	FALSE
1	5622615	5622814	Promoter	AT1G16460	0	FALSE	TRUE	FALSE	TRUE	FALSE	TRUE
1	5624975	5625157	Intron	AT1G16470	2137	TRUE	TRUE	TRUE	TRUE	TRUE	TRUE
1	5630859	5631075	Promoter	AT1G16490	0	FALSE	TRUE	FALSE	FALSE	FALSE	FALSE
1	5638105	5638522	Promoter	AT1G16500	-510	FALSE	TRUE	TRUE	TRUE	FALSE	TRUE
1	5646680	5647419	Promoter	AT1G16515	394	TRUE	TRUE	TRUE	TRUE	TRUE	TRUE
1	5647828	5648493	Promoter	AT1G16515	-15	TRUE	TRUE	TRUE	TRUE	TRUE	TRUE
1	5651965	5652341	Promoter	AT1G16530	542	FALSE	TRUE	FALSE	FALSE	FALSE	FALSE
1	5668173	5668408	Promoter	AT1G16560	0	FALSE	TRUE	FALSE	TRUE	FALSE	TRUE
1	5673560	5673770	Promoter	AT1G16570	0	TRUE	TRUE	TRUE	TRUE	TRUE	TRUE
1	5684936	5685693	Promoter	AT1G16630	-69	TRUE	TRUE	TRUE	TRUE	TRUE	TRUE
1	5686384	5686570	Promoter	AT1G16635	-16	TRUE	TRUE	TRUE	TRUE	TRUE	TRUE
1	5697104	5697401	Promoter	AT1G16670	0	FALSE	TRUE	TRUE	TRUE	TRUE	FALSE
1	5709543	5709721	Promoter	AT1G16700	-4	TRUE	TRUE	TRUE	FALSE	TRUE	FALSE
1	5711892	5711976	Promoter	AT1G16705	-112	FALSE	TRUE	TRUE	FALSE	FALSE	FALSE
1	5713630	5713976	Promoter	AT1G16710	-243	TRUE	TRUE	TRUE	TRUE	TRUE	TRUE
1	5720768	5720883	Exon	AT1G16720	-2205	TRUE	FALSE	FALSE	FALSE	TRUE	TRUE
1	5722820	5722947	Promoter	AT1G16720	-141	TRUE	TRUE	TRUE	TRUE	FALSE	FALSE
1	5727428	5727725	Promoter	AT1G16740	0	TRUE	TRUE	TRUE	TRUE	TRUE	TRUE
1	5738787	5739188	3 UTR	AT1G16770	842	TRUE	TRUE	TRUE	FALSE	TRUE	TRUE
1	5744205	5744499	Promoter	AT1G16780	0	FALSE	TRUE	TRUE	TRUE	TRUE	TRUE
1	5758279	5758724	Promoter	AT1G16820	0	TRUE	TRUE	TRUE	TRUE	TRUE	TRUE
1	5765649	5766289	Promoter	AT1G16850	0	FALSE	TRUE	TRUE	TRUE	TRUE	TRUE
1	5766388	5766563	Promoter	AT1G16850	-737	FALSE	TRUE	TRUE	FALSE	FALSE	FALSE
1	5766807	5766915	Promoter	AT1G16858	-385	FALSE	FALSE	TRUE	FALSE	FALSE	FALSE
1	5773190	5773706	Promoter	AT1G16870	0	TRUE	TRUE	TRUE	TRUE	TRUE	TRUE
1	5775561	5775786	Exon	AT1G16880	1883	TRUE	FALSE	FALSE	FALSE	TRUE	TRUE
1	5776905	5777016	Exon	AT1G16890	1247	FALSE	FALSE	TRUE	FALSE	FALSE	TRUE
1	5782397	5782856	Promoter	AT1G16900	0	TRUE	TRUE	TRUE	TRUE	TRUE	TRUE
1	5786199	5786470	Promoter	AT1G16916	642	TRUE	TRUE	FALSE	TRUE	TRUE	TRUE
1	5789216	5789617	Promoter	AT1G16920	0	TRUE	TRUE	TRUE	TRUE	TRUE	FALSE
1	5800265	5800458	Promoter	AT1G16960	377	TRUE	FALSE	FALSE	FALSE	FALSE	FALSE
1	5828097	5828348	Promoter	AT1G17050	-732	FALSE	FALSE	FALSE	FALSE	TRUE	FALSE
1	5828584	5828993	Promoter	AT1G17050	-87	FALSE	TRUE	TRUE	TRUE	FALSE	FALSE
1	5835359	5836363	Promoter	AT1G17060	0	TRUE	TRUE	TRUE	TRUE	TRUE	TRUE
1	5839359	5839485	Exon	AT1G17070	1769	FALSE	FALSE	FALSE	FALSE	TRUE	FALSE
1	5839715	5839909	Exon	AT1G17080	1697	FALSE	FALSE	FALSE	FALSE	TRUE	FALSE
1	5841701	5841985	Promoter	AT1G17080	-95	FALSE	FALSE	FALSE	TRUE	FALSE	FALSE
1	5844235	5844711	Promoter	AT1G17090	0	TRUE	TRUE	TRUE	TRUE	TRUE	TRUE
1	5851439	5851884	Promoter	AT1G17120	-69	TRUE	TRUE	TRUE	TRUE	TRUE	TRUE
1	5858435	5858976	Promoter	AT1G17140	0	TRUE	TRUE	TRUE	TRUE	TRUE	TRUE
1	5863992	5864408	Promoter	AT1G17147	0	TRUE	TRUE	TRUE	FALSE	FALSE	TRUE
1	5864654	5864902	Promoter	AT1G17147	-645	TRUE	TRUE	TRUE	TRUE	TRUE	TRUE
1	5871340	5871407	Promoter	AT1G17180	-738	FALSE	TRUE	TRUE	FALSE	FALSE	FALSE
1	5875000	5875231	Promoter	AT1G17190	-119	FALSE	TRUE	TRUE	TRUE	FALSE	TRUE
1	5876498	5876725	3 UTR	AT1G17190	1148	FALSE	TRUE	TRUE	TRUE	FALSE	FALSE
1	5884686	5885094	Promoter	AT1G17210	0	TRUE	TRUE	TRUE	TRUE	TRUE	TRUE
1	5890679	5890861	Promoter	AT1G17230	-463	TRUE	TRUE	TRUE	TRUE	TRUE	TRUE
1	5895760	5895851	Promoter	AT1G17235	409	FALSE	TRUE	TRUE	FALSE	FALSE	FALSE
1	5916612	5917023	Promoter	AT1G17277	-400	TRUE	TRUE	TRUE	TRUE	TRUE	TRUE
1	5920060	5920693	Promoter	AT1G17280	0	FALSE	TRUE	TRUE	TRUE	FALSE	FALSE
1	5921795	5922335	Promoter	AT1G17290	-295	TRUE	TRUE	TRUE	TRUE	TRUE	TRUE
1	5933313	5933423	Promoter	AT1G17340	-447	FALSE	FALSE	TRUE	TRUE	FALSE	FALSE
1	5933728	5933856	Promoter	AT1G17340	-14	FALSE	FALSE	TRUE	FALSE	FALSE	FALSE
1	5935317	5935392	Exon	AT1G17340	1447	TRUE	FALSE	FALSE	FALSE	TRUE	FALSE
1	5941131	5941269	Promoter	AT1G17350	-515	FALSE	TRUE	FALSE	FALSE	TRUE	TRUE
1	5941349	5941764	Promoter	AT1G17350	-20	FALSE	TRUE	TRUE	TRUE	TRUE	FALSE
1	5946293	5946678	Promoter	AT1G17360	-86	TRUE	TRUE	TRUE	TRUE	TRUE	TRUE
1	5955024	5955270	Promoter	AT1G17370	0	FALSE	TRUE	TRUE	TRUE	FALSE	TRUE
1	5957787	5958533	Promoter	AT1G17380	-575	TRUE	TRUE	TRUE	TRUE	TRUE	TRUE
1	5976935	5977473	Promoter	AT1G17420	0	TRUE	TRUE	TRUE	TRUE	TRUE	TRUE
1	5979344	5979563	Intron	AT1G17420	1933	FALSE	TRUE	TRUE	FALSE	FALSE	FALSE
1	5981823	5982254	Promoter	AT1G17430	-13	TRUE	TRUE	TRUE	FALSE	TRUE	TRUE
1	5984278	5984370	3 UTR	AT1G17430	2011	TRUE	FALSE	FALSE	FALSE	FALSE	FALSE
1	5987801	5988087	Promoter	AT1G17440	-17	FALSE	TRUE	TRUE	TRUE	FALSE	TRUE
1	5996849	5997172	Promoter	AT1G17455	-8	TRUE	TRUE	TRUE	TRUE	TRUE	TRUE
1	5998517	5998781	Promoter	AT1G17460	-33	TRUE	TRUE	TRUE	TRUE	TRUE	TRUE
1	6002663	6002971	Promoter	AT1G17470	0	TRUE	TRUE	TRUE	TRUE	TRUE	TRUE
1	6006768	6006927	Exon	AT1G17480	1339	FALSE	FALSE	FALSE	FALSE	TRUE	FALSE
1	6008407	6008596	Promoter	AT1G17490	0	FALSE	TRUE	TRUE	TRUE	TRUE	TRUE
1	6027415	6027829	Promoter	AT1G17530	0	FALSE	TRUE	TRUE	TRUE	TRUE	FALSE
1	6033464	6033526	Promoter	AT1G17545	355	TRUE	FALSE	FALSE	FALSE	TRUE	TRUE
1	6033706	6034354	Promoter	AT1G17550	-8	TRUE	TRUE	TRUE	TRUE	TRUE	TRUE
1	6039040	6039224	Promoter	AT1G17580	-79	FALSE	TRUE	TRUE	FALSE	FALSE	TRUE
1	6049398	6050193	3 UTR	AT1G17590	2320	TRUE	TRUE	TRUE	TRUE	TRUE	TRUE
1	6058692	6058842	Promoter	AT1G17615	-599	FALSE	TRUE	FALSE	FALSE	FALSE	FALSE
1	6061287	6061493	Promoter	AT1G17620	-723	FALSE	TRUE	TRUE	TRUE	FALSE	TRUE
1	6061983	6062259	Promoter	AT1G17620	0	TRUE	TRUE	TRUE	TRUE	TRUE	TRUE
1	6064170	6064362	Promoter	AT1G17630	-163	TRUE	FALSE	TRUE	FALSE	FALSE	TRUE
1	6067532	6067643	Exon	AT1G17640	1455	TRUE	FALSE	FALSE	FALSE	TRUE	FALSE
1	6071987	6072357	Promoter	AT1G17650	0	TRUE	TRUE	TRUE	TRUE	FALSE	TRUE
1	6075652	6076249	Promoter	AT1G17660	0	FALSE	TRUE	TRUE	TRUE	FALSE	FALSE
1	6088344	6088701	Promoter	AT1G17690	-4	TRUE	TRUE	TRUE	TRUE	TRUE	TRUE
1	6092082	6092300	Promoter	AT1G17710	-55	TRUE	TRUE	TRUE	FALSE	FALSE	FALSE
1	6092696	6093016	Promoter	AT1G17710	-669	FALSE	TRUE	FALSE	FALSE	FALSE	FALSE
1	6094067	6094073	Exon	AT1G17710	-2040	FALSE	FALSE	FALSE	FALSE	TRUE	FALSE
1	6098327	6099068	Promoter	AT1G17720	0	TRUE	TRUE	TRUE	TRUE	TRUE	TRUE
1	6100777	6101112	Promoter	AT1G17745	0	TRUE	TRUE	TRUE	TRUE	FALSE	TRUE
1	6102079	6102358	Promoter	AT1G17744	-96	FALSE	TRUE	TRUE	TRUE	FALSE	FALSE
1	6120953	6121114	Promoter	AT1G17770	212	TRUE	FALSE	FALSE	FALSE	TRUE	TRUE
1	6127478	6127617	Promoter	AT1G17790	-74	TRUE	TRUE	TRUE	TRUE	FALSE	FALSE
1	6129874	6130090	Promoter	AT1G17810	0	FALSE	TRUE	TRUE	FALSE	TRUE	TRUE
1	6131383	6131501	3 UTR	AT1G17810	1358	FALSE	TRUE	FALSE	FALSE	TRUE	FALSE
1	6137413	6137633	Exon	AT1G17830	799	FALSE	TRUE	TRUE	FALSE	FALSE	TRUE
1	6139008	6140367	Promoter	AT1G17830	-576	TRUE	TRUE	TRUE	TRUE	FALSE	TRUE
1	6148866	6149357	Promoter	AT1G17850	0	TRUE	TRUE	TRUE	TRUE	TRUE	TRUE
1	6153935	6154164	Promoter	AT1G17880	0	TRUE	TRUE	TRUE	TRUE	TRUE	TRUE
1	6155088	6155134	Promoter	AT1G17890	547	TRUE	FALSE	FALSE	FALSE	TRUE	TRUE
1	6155713	6156186	Promoter	AT1G17890	0	TRUE	TRUE	TRUE	TRUE	TRUE	TRUE
1	6184048	6184518	Promoter	AT1G17960	-242	FALSE	TRUE	TRUE	TRUE	TRUE	TRUE
1	6185724	6185902	Intron	AT1G17970	820	TRUE	FALSE	TRUE	FALSE	FALSE	TRUE
1	6193665	6193885	Promoter	AT1G17990	107	TRUE	TRUE	TRUE	FALSE	TRUE	TRUE
1	6193889	6194914	Promoter	AT1G17990	0	TRUE	TRUE	TRUE	TRUE	TRUE	TRUE
1	6201186	6202315	Promoter	AT1G18020	0	TRUE	TRUE	TRUE	TRUE	TRUE	TRUE
1	6210631	6210805	Intron	AT1G18050	783	TRUE	TRUE	FALSE	FALSE	FALSE	FALSE
1	6218312	6218523	Promoter	AT1G18070	0	TRUE	TRUE	TRUE	TRUE	TRUE	TRUE
1	6221907	6222194	Promoter	AT1G18080	-7	TRUE	TRUE	TRUE	TRUE	TRUE	TRUE
1	6222356	6222374	Promoter	AT1G18080	155	FALSE	FALSE	FALSE	FALSE	TRUE	FALSE
1	6228304	6228483	Intron	AT1G18100	1705	FALSE	TRUE	TRUE	FALSE	FALSE	FALSE
1	6231487	6232091	Promoter	AT1G18120	-1	TRUE	TRUE	TRUE	TRUE	TRUE	TRUE
1	6240003	6240372	Exon	AT1G18140	1064	FALSE	TRUE	TRUE	TRUE	FALSE	TRUE
1	6243981	6244419	3 UTR	AT1G18140	-2545	FALSE	TRUE	TRUE	TRUE	FALSE	TRUE
1	6247818	6248396	Promoter	AT1G18150	-6	TRUE	TRUE	TRUE	TRUE	FALSE	TRUE
1	6248648	6248765	Promoter	AT1G18160	-28	FALSE	FALSE	TRUE	FALSE	FALSE	FALSE
1	6255616	6255797	Promoter	AT1G18180	-33	FALSE	TRUE	FALSE	FALSE	FALSE	FALSE
1	6261410	6261585	Promoter	AT1G18190	0	FALSE	FALSE	TRUE	FALSE	FALSE	FALSE
1	6266801	6267701	Promoter	AT1G18200	0	TRUE	TRUE	TRUE	TRUE	TRUE	FALSE
1	6269365	6269551	Promoter	AT1G18220	256	FALSE	TRUE	FALSE	FALSE	FALSE	FALSE
1	6278312	6279184	Promoter	AT1G18250	-162	FALSE	TRUE	TRUE	TRUE	FALSE	FALSE
1	6282088	6282297	Promoter	AT1G18260	0	TRUE	TRUE	TRUE	TRUE	TRUE	TRUE
1	6293855	6294161	Promoter	AT1G18270	0	TRUE	TRUE	TRUE	TRUE	TRUE	TRUE
1	6297119	6297336	Promoter	AT1G18290	-28	FALSE	FALSE	TRUE	FALSE	FALSE	FALSE
1	6298282	6298498	3 UTR	AT1G18290	918	FALSE	FALSE	TRUE	TRUE	FALSE	FALSE
1	6298824	6299553	Promoter	AT1G18300	-134	TRUE	TRUE	TRUE	TRUE	TRUE	TRUE
1	6304030	6304257	Promoter	AT1G18310	-74	TRUE	TRUE	TRUE	TRUE	TRUE	TRUE
1	6307983	6308886	Promoter	AT1G18330	0	TRUE	TRUE	TRUE	TRUE	TRUE	TRUE
1	6311272	6311436	Promoter	AT1G18335	0	FALSE	TRUE	TRUE	TRUE	TRUE	TRUE
1	6312853	6313011	Exon	AT1G18340	920	TRUE	FALSE	FALSE	FALSE	FALSE	FALSE
1	6313921	6314232	Promoter	AT1G18340	0	TRUE	TRUE	TRUE	TRUE	FALSE	FALSE
1	6319456	6319590	Promoter	AT1G18360	-29	FALSE	FALSE	TRUE	FALSE	FALSE	FALSE
1	6324717	6325163	Promoter	AT1G18390	-479	FALSE	TRUE	TRUE	TRUE	TRUE	TRUE
1	6325557	6325719	Promoter	AT1G18390	0	FALSE	TRUE	TRUE	FALSE	FALSE	FALSE
1	6326835	6327009	Promoter	AT1G18382	-136	FALSE	TRUE	TRUE	FALSE	FALSE	FALSE
1	6329068	6329087	Exon	AT1G18390	1605	FALSE	FALSE	FALSE	FALSE	TRUE	FALSE
1	6329823	6330059	3 UTR	AT1G18400	-1339	FALSE	TRUE	FALSE	FALSE	TRUE	TRUE
1	6330087	6330595	3 UTR	AT1G18400	-803	FALSE	TRUE	TRUE	FALSE	FALSE	FALSE
1	6333254	6333697	3 UTR	AT1G18400	1856	TRUE	TRUE	TRUE	TRUE	TRUE	TRUE
1	6341967	6342191	Promoter	AT1G18410	269	FALSE	TRUE	TRUE	FALSE	FALSE	FALSE
1	6344863	6345001	Promoter	AT1G18415	661	TRUE	FALSE	FALSE	FALSE	TRUE	TRUE
1	6345637	6345793	Promoter	AT1G18415	0	FALSE	TRUE	TRUE	FALSE	FALSE	FALSE
1	6351490	6352484	Promoter	AT1G18460	0	TRUE	TRUE	TRUE	TRUE	TRUE	TRUE
1	6360802	6360961	Promoter	AT1G18470	-610	FALSE	TRUE	FALSE	FALSE	FALSE	FALSE
1	6361063	6361620	Promoter	AT1G18480	-9	TRUE	TRUE	TRUE	TRUE	TRUE	TRUE
1	6378574	6378760	Promoter	AT1G18540	0	FALSE	TRUE	TRUE	FALSE	FALSE	FALSE
1	6384637	6384963	Promoter	AT1G18550	-297	FALSE	FALSE	TRUE	FALSE	TRUE	TRUE
1	6387308	6387408	Exon	AT1G18560	1859	FALSE	FALSE	FALSE	FALSE	TRUE	FALSE
1	6389137	6389411	Promoter	AT1G18570	0	TRUE	TRUE	TRUE	TRUE	TRUE	TRUE
1	6390540	6390819	Exon	AT1G18570	1129	TRUE	FALSE	FALSE	FALSE	FALSE	FALSE
1	6391027	6391148	3 UTR	AT1G18570	1616	TRUE	TRUE	FALSE	FALSE	TRUE	TRUE
1	6395737	6395933	Promoter	AT1G18580	0	FALSE	TRUE	TRUE	TRUE	FALSE	TRUE
1	6409447	6409800	Promoter	AT1G18620	-178	TRUE	TRUE	FALSE	FALSE	FALSE	TRUE
1	6418715	6419578	Promoter	AT1G18640	-25	TRUE	TRUE	TRUE	TRUE	TRUE	TRUE
1	6431004	6432092	Promoter	AT1G18670	-308	TRUE	TRUE	TRUE	TRUE	FALSE	TRUE
1	6436503	6436637	Exon	AT1G18700	-840	FALSE	FALSE	FALSE	FALSE	TRUE	FALSE
1	6443497	6443918	3 UTR	AT1G18700	5906	TRUE	TRUE	TRUE	TRUE	TRUE	TRUE
1	6451756	6451897	Intron	AT1G18710	1162	TRUE	TRUE	TRUE	FALSE	FALSE	FALSE
1	6452915	6453202	3 UTR	AT1G18710	2321	TRUE	TRUE	TRUE	FALSE	TRUE	TRUE
1	6461680	6461925	Promoter	AT1G18735	0	TRUE	TRUE	TRUE	TRUE	TRUE	TRUE
1	6463498	6463991	Promoter	AT1G18740	0	TRUE	TRUE	TRUE	TRUE	TRUE	TRUE
1	6466486	6466617	Promoter	AT1G18745	-32	FALSE	TRUE	TRUE	TRUE	FALSE	FALSE
1	6469620	6469884	3 UTR	AT1G18760	1940	TRUE	FALSE	FALSE	FALSE	TRUE	TRUE
1	6474316	6474451	Promoter	AT1G18770	-268	FALSE	TRUE	TRUE	FALSE	FALSE	FALSE
1	6483774	6484214	Promoter	AT1G18800	-178	FALSE	TRUE	TRUE	TRUE	FALSE	FALSE
1	6487946	6488400	Promoter	AT1G18820	-255	FALSE	TRUE	TRUE	TRUE	FALSE	FALSE
1	6488669	6489218	Promoter	AT1G18820	14	TRUE	TRUE	TRUE	TRUE	TRUE	TRUE
1	6496551	6496782	Promoter	AT1G18835	-155	FALSE	FALSE	FALSE	TRUE	FALSE	FALSE
1	6497136	6497274	Promoter	AT1G18835	-740	FALSE	TRUE	FALSE	FALSE	FALSE	TRUE
1	6504107	6504579	Promoter	AT1G18840	0	FALSE	TRUE	TRUE	TRUE	TRUE	FALSE
1	6528193	6528707	Promoter	AT1G18900	-277	TRUE	TRUE	TRUE	TRUE	TRUE	TRUE
1	6538105	6538446	Promoter	AT1G18910	0	FALSE	TRUE	TRUE	TRUE	FALSE	FALSE
1	6543617	6543980	Promoter	AT1G18940	0	TRUE	TRUE	TRUE	TRUE	TRUE	TRUE
1	6555785	6556061	Promoter	AT1G18970	-408	FALSE	TRUE	TRUE	TRUE	FALSE	TRUE
1	6560804	6561087	Promoter	AT1G18990	-315	TRUE	TRUE	TRUE	TRUE	TRUE	TRUE
1	6562759	6563072	Promoter	AT1G19000	0	TRUE	TRUE	TRUE	TRUE	TRUE	TRUE
1	6567916	6568015	Promoter	AT1G19020	-58	FALSE	FALSE	TRUE	FALSE	FALSE	TRUE
1	6577041	6577199	Promoter	AT1G19040	146	TRUE	FALSE	FALSE	FALSE	TRUE	FALSE
1	6579221	6579719	Promoter	AT1G19050	-43	TRUE	FALSE	TRUE	TRUE	FALSE	TRUE
1	6583966	6584249	Promoter	AT1G19080	0	TRUE	TRUE	TRUE	FALSE	FALSE	TRUE
1	6601547	6602134	Promoter	AT1G19110	0	TRUE	TRUE	TRUE	TRUE	TRUE	TRUE
1	6612641	6612819	Promoter	AT1G19150	0	TRUE	TRUE	TRUE	FALSE	TRUE	TRUE
1	6612897	6613753	Promoter	AT1G19150	148	TRUE	TRUE	TRUE	TRUE	TRUE	TRUE
1	6621953	6622056	Promoter	AT1G19180	-38	FALSE	TRUE	TRUE	TRUE	FALSE	TRUE
1	6626598	6626775	Promoter	AT1G19200	-742	FALSE	TRUE	TRUE	TRUE	FALSE	FALSE
1	6627659	6627951	Promoter	AT1G19210	-129	FALSE	TRUE	TRUE	TRUE	FALSE	FALSE
1	6633531	6634003	Promoter	AT1G19220	-444	TRUE	TRUE	TRUE	TRUE	FALSE	TRUE
1	6665811	6665982	Promoter	AT1G19290	-267	TRUE	TRUE	FALSE	FALSE	FALSE	FALSE
1	6676745	6677012	Promoter	AT1G19310	661	FALSE	FALSE	FALSE	FALSE	TRUE	FALSE
1	6677666	6677989	Promoter	AT1G19310	0	TRUE	TRUE	TRUE	TRUE	TRUE	TRUE
1	6683516	6683797	Promoter	AT1G19330	0	TRUE	TRUE	TRUE	TRUE	TRUE	TRUE
1	6684213	6684509	Promoter	AT1G19340	-242	FALSE	TRUE	TRUE	TRUE	FALSE	TRUE
1	6686684	6687270	3 UTR	AT1G19350	-1252	TRUE	TRUE	TRUE	TRUE	TRUE	TRUE
1	6688228	6688626	Promoter	AT1G19350	0	TRUE	TRUE	TRUE	TRUE	TRUE	TRUE
1	6692496	6692670	Promoter	AT1G19360	-19	FALSE	TRUE	TRUE	FALSE	TRUE	TRUE
1	6693805	6693821	Exon	AT1G19370	1113	FALSE	FALSE	FALSE	FALSE	TRUE	FALSE
1	6696584	6697056	Promoter	AT1G19373	-122	TRUE	TRUE	TRUE	TRUE	TRUE	TRUE
1	6697758	6698030	Promoter	AT1G19380	-28	TRUE	TRUE	TRUE	TRUE	FALSE	TRUE
1	6711692	6711946	Promoter	AT1G19397	731	TRUE	FALSE	FALSE	FALSE	TRUE	FALSE
1	6712445	6712577	Intron	AT1G19397	1484	TRUE	FALSE	FALSE	FALSE	TRUE	FALSE
1	6714254	6714876	Promoter	AT1G19400	-2	FALSE	TRUE	TRUE	TRUE	TRUE	TRUE
1	6720306	6720629	Exon	AT1G19420	-806	FALSE	FALSE	FALSE	FALSE	TRUE	FALSE
1	6728013	6729004	Promoter	AT1G19430	0	TRUE	TRUE	TRUE	TRUE	TRUE	TRUE
1	6735147	6735590	Promoter	AT1G19450	-265	FALSE	TRUE	TRUE	TRUE	TRUE	TRUE
1	6737631	6738384	Promoter	AT1G19460	-100	TRUE	TRUE	TRUE	TRUE	TRUE	TRUE
1	6739266	6739444	Exon	AT1G19460	782	TRUE	FALSE	FALSE	FALSE	TRUE	TRUE
1	6745966	6745969	3 UTR	AT1G19485	-809	FALSE	FALSE	FALSE	FALSE	TRUE	FALSE
1	6746334	6746823	Promoter	AT1G19485	0	TRUE	TRUE	TRUE	TRUE	TRUE	TRUE
1	6754061	6754846	Promoter	AT1G19490	-62	TRUE	TRUE	TRUE	TRUE	TRUE	TRUE
1	6763115	6763388	Promoter	AT1G19530	-527	FALSE	TRUE	TRUE	FALSE	TRUE	FALSE
1	6764795	6764882	3 UTR	AT1G19540	-785	FALSE	TRUE	FALSE	FALSE	FALSE	FALSE
1	6765485	6765609	Promoter	AT1G19540	-58	TRUE	TRUE	TRUE	FALSE	FALSE	TRUE
1	6765784	6765889	Promoter	AT1G19540	117	FALSE	FALSE	FALSE	FALSE	TRUE	FALSE
1	6774502	6774780	Promoter	AT1G19570	0	TRUE	TRUE	TRUE	TRUE	TRUE	TRUE
1	6787267	6787630	Promoter	AT1G19630	337	TRUE	TRUE	TRUE	TRUE	TRUE	TRUE
1	6788575	6788855	Promoter	AT1G19630	-608	FALSE	TRUE	TRUE	FALSE	FALSE	FALSE
1	6798536	6798723	Exon	AT1G19650	1036	TRUE	FALSE	FALSE	FALSE	TRUE	TRUE
1	6799807	6800147	Promoter	AT1G19650	-43	FALSE	TRUE	TRUE	TRUE	FALSE	TRUE
1	6802514	6803345	Promoter	AT1G19660	0	TRUE	TRUE	TRUE	TRUE	TRUE	TRUE
1	6812877	6813276	Promoter	AT1G19700	-214	FALSE	FALSE	FALSE	TRUE	FALSE	FALSE
1	6814356	6814782	Promoter	AT1G19710	-11	TRUE	TRUE	TRUE	TRUE	FALSE	FALSE
1	6824026	6824354	Promoter	AT1G19730	0	TRUE	TRUE	TRUE	TRUE	TRUE	TRUE
1	6829341	6829561	Exon	AT1G19750	2344	TRUE	FALSE	FALSE	FALSE	FALSE	FALSE
1	6831847	6832361	Promoter	AT1G19770	0	FALSE	TRUE	TRUE	TRUE	TRUE	TRUE
1	6845852	6846390	Promoter	AT1G19800	0	TRUE	TRUE	TRUE	TRUE	TRUE	TRUE
1	6855781	6855972	3 UTR	AT1G19830	3626	FALSE	TRUE	TRUE	FALSE	FALSE	FALSE
1	6860559	6860695	Promoter	AT1G19835	-116	FALSE	TRUE	TRUE	TRUE	FALSE	TRUE
1	6872997	6873184	Promoter	AT1G19840	71	FALSE	TRUE	TRUE	FALSE	TRUE	TRUE
1	6886227	6886554	Promoter	AT1G19850	-325	FALSE	TRUE	TRUE	FALSE	FALSE	TRUE
1	6894762	6895004	Promoter	AT1G19860	-26	TRUE	TRUE	TRUE	TRUE	TRUE	TRUE
1	6898635	6900107	Promoter	AT1G19870	0	TRUE	TRUE	TRUE	TRUE	TRUE	TRUE
1	6904619	6904841	Promoter	AT1G19890	-193	TRUE	TRUE	TRUE	TRUE	TRUE	TRUE
1	6907637	6907765	Exon	AT1G19900	976	FALSE	TRUE	FALSE	FALSE	FALSE	FALSE
1	6912552	6912733	Promoter	AT1G19910	-496	FALSE	TRUE	FALSE	FALSE	FALSE	FALSE
1	6916725	6916915	Promoter	AT1G19920	0	FALSE	TRUE	TRUE	TRUE	FALSE	FALSE
1	6920517	6920836	Promoter	AT1G19940	-140	FALSE	TRUE	TRUE	TRUE	TRUE	FALSE
1	6923889	6924094	Promoter	AT1G19950	-90	TRUE	TRUE	TRUE	TRUE	TRUE	TRUE
1	6927488	6927903	Promoter	AT1G19960	-136	TRUE	TRUE	TRUE	TRUE	TRUE	TRUE
1	6932664	6933041	Promoter	AT1G19970	0	TRUE	TRUE	TRUE	TRUE	FALSE	TRUE
1	6939339	6939903	Promoter	AT1G20010	679	TRUE	TRUE	TRUE	TRUE	TRUE	TRUE
1	6941028	6941166	Promoter	AT1G20015	-119	FALSE	TRUE	TRUE	TRUE	FALSE	TRUE
1	6945477	6945590	Promoter	AT1G20030	52	FALSE	TRUE	TRUE	FALSE	FALSE	TRUE
1	6946334	6947086	Promoter	AT1G20030	639	TRUE	TRUE	TRUE	TRUE	TRUE	TRUE
1	6948823	6949218	Promoter	AT1G20040	0	TRUE	TRUE	TRUE	TRUE	FALSE	TRUE
1	6959268	6959805	Promoter	AT1G20070	-145	TRUE	TRUE	TRUE	TRUE	TRUE	TRUE
1	6970984	6971516	Promoter	AT1G20110	0	TRUE	TRUE	TRUE	TRUE	TRUE	TRUE
1	6971931	6971971	Promoter	AT1G20110	446	FALSE	FALSE	FALSE	FALSE	TRUE	FALSE
1	6992608	6992725	Exon	AT1G20160	1166	FALSE	FALSE	FALSE	FALSE	TRUE	FALSE
1	6995108	6995561	Promoter	AT1G20170	0	FALSE	TRUE	TRUE	TRUE	FALSE	FALSE
1	7000371	7000528	Promoter	AT1G20190	-554	TRUE	FALSE	FALSE	FALSE	TRUE	FALSE
1	7004565	7004835	Promoter	AT1G20210	51	FALSE	TRUE	FALSE	FALSE	FALSE	FALSE
1	7009375	7009523	Promoter	AT1G20225	-42	TRUE	TRUE	TRUE	TRUE	FALSE	TRUE
1	7016345	7016737	Promoter	AT1G20250	0	FALSE	TRUE	TRUE	FALSE	TRUE	TRUE
1	7023108	7023383	Promoter	AT1G20270	-41	TRUE	TRUE	TRUE	TRUE	TRUE	TRUE
1	7027927	7028112	Intron	AT1G20300	-1517	FALSE	TRUE	TRUE	TRUE	TRUE	TRUE
1	7029409	7029655	Promoter	AT1G20300	0	TRUE	TRUE	TRUE	TRUE	FALSE	TRUE
1	7031460	7032190	Promoter	AT1G20310	-100	FALSE	TRUE	TRUE	TRUE	TRUE	TRUE
1	7040674	7041024	Promoter	AT1G20330	-515	TRUE	TRUE	TRUE	FALSE	TRUE	TRUE
1	7043375	7043636	Promoter	AT1G20340	-12	TRUE	TRUE	TRUE	TRUE	TRUE	TRUE
1	7053606	7054212	Promoter	AT1G20370	0	TRUE	TRUE	TRUE	TRUE	TRUE	TRUE
1	7061945	7062093	Promoter	AT1G20380	280	FALSE	TRUE	TRUE	TRUE	FALSE	FALSE
1	7065021	7065466	Promoter	AT1G20390	-28	TRUE	TRUE	TRUE	TRUE	TRUE	TRUE
1	7084446	7084483	Promoter	AT1G20430	-611	FALSE	FALSE	FALSE	FALSE	TRUE	FALSE
1	7089755	7090208	Promoter	AT1G20450	-149	TRUE	TRUE	TRUE	TRUE	TRUE	TRUE
1	7090575	7090724	Promoter	AT1G20460	-637	TRUE	TRUE	TRUE	FALSE	TRUE	TRUE
1	7096291	7096420	Promoter	AT1G20480	694	FALSE	FALSE	FALSE	FALSE	TRUE	FALSE
1	7097114	7097281	Promoter	AT1G20480	0	FALSE	TRUE	TRUE	TRUE	TRUE	TRUE
1	7099713	7100024	Promoter	AT1G20490	-18	FALSE	TRUE	TRUE	TRUE	TRUE	FALSE
1	7105952	7106165	Promoter	AT1G20515	0	TRUE	TRUE	FALSE	TRUE	FALSE	TRUE
1	7107289	7107391	Promoter	AT1G20520	226	FALSE	FALSE	FALSE	FALSE	TRUE	FALSE
1	7112344	7112660	Promoter	AT1G20540	0	TRUE	TRUE	TRUE	TRUE	TRUE	TRUE
1	7113854	7113987	Exon	AT1G20540	1243	TRUE	FALSE	FALSE	FALSE	FALSE	FALSE
1	7121758	7122059	Promoter	AT1G20560	0	TRUE	TRUE	TRUE	TRUE	FALSE	TRUE
1	7136696	7136772	Exon	AT1G20610	1009	TRUE	FALSE	FALSE	FALSE	FALSE	FALSE
1	7137845	7137949	Promoter	AT1G20610	-64	FALSE	TRUE	TRUE	FALSE	FALSE	TRUE
1	7142800	7143062	Promoter	AT1G20620	-5	TRUE	TRUE	TRUE	TRUE	TRUE	TRUE
1	7146261	7146692	Promoter	AT1G20630	0	TRUE	TRUE	TRUE	TRUE	TRUE	TRUE
1	7149817	7150214	3 UTR	AT1G20630	3181	FALSE	TRUE	TRUE	TRUE	FALSE	TRUE
1	7154387	7154528	Promoter	AT1G20640	0	TRUE	TRUE	TRUE	TRUE	FALSE	TRUE
1	7160410	7161076	Promoter	AT1G20650	0	TRUE	TRUE	TRUE	TRUE	TRUE	TRUE
1	7163316	7163474	Promoter	AT1G20657	-240	FALSE	TRUE	TRUE	TRUE	TRUE	FALSE
1	7167969	7168484	Promoter	AT1G20670	0	TRUE	TRUE	TRUE	TRUE	TRUE	TRUE
1	7176373	7176849	Promoter	AT1G20691	0	TRUE	TRUE	TRUE	TRUE	FALSE	TRUE
1	7178771	7179529	Promoter	AT1G20696	0	TRUE	TRUE	TRUE	TRUE	TRUE	TRUE
1	7182087	7182190	Promoter	AT1G20700	-368	FALSE	FALSE	TRUE	FALSE	TRUE	TRUE
1	7209168	7209343	Promoter	AT1G20760	-26	FALSE	TRUE	TRUE	TRUE	TRUE	FALSE
1	7216659	7217053	Promoter	AT1G20770	0	TRUE	TRUE	TRUE	TRUE	TRUE	TRUE
1	7219989	7220110	Exon	AT1G20790	2158	FALSE	FALSE	FALSE	FALSE	TRUE	FALSE
1	7231743	7232058	Promoter	AT1G20810	0	TRUE	TRUE	TRUE	TRUE	TRUE	TRUE
1	7239277	7239401	Promoter	AT1G20823	477	FALSE	TRUE	FALSE	FALSE	TRUE	TRUE
1	7242304	7242799	Promoter	AT1G20820	33	FALSE	TRUE	TRUE	TRUE	FALSE	FALSE
1	7245357	7245548	Exon	AT1G20830	2437	FALSE	FALSE	FALSE	FALSE	TRUE	TRUE
1	7246234	7246368	Exon	AT1G20840	1775	FALSE	FALSE	FALSE	FALSE	TRUE	FALSE
1	7251568	7251968	Promoter	AT1G20850	-206	FALSE	TRUE	TRUE	FALSE	TRUE	TRUE
1	7252907	7253044	Promoter	AT1G20850	733	TRUE	FALSE	FALSE	FALSE	FALSE	FALSE
1	7257401	7257539	Intron	AT1G20860	1138	FALSE	TRUE	FALSE	FALSE	FALSE	FALSE
1	7261531	7261703	Promoter	AT1G20875	50	FALSE	TRUE	TRUE	TRUE	TRUE	TRUE
1	7262916	7263084	Exon	AT1G20875	1435	FALSE	FALSE	FALSE	FALSE	TRUE	TRUE
1	7267242	7267713	Promoter	AT1G20890	0	TRUE	TRUE	TRUE	TRUE	TRUE	TRUE
1	7294964	7295090	Promoter	AT1G20930	-218	FALSE	TRUE	TRUE	FALSE	FALSE	FALSE
1	7299224	7299344	Exon	AT1G20950	2071	FALSE	FALSE	FALSE	FALSE	TRUE	FALSE
1	7310229	7310826	Promoter	AT1G20960	0	TRUE	TRUE	TRUE	TRUE	TRUE	TRUE
1	7312026	7312711	Promoter	AT1G20967	-370	TRUE	TRUE	TRUE	TRUE	TRUE	TRUE
1	7324409	7324595	Promoter	AT1G20980	0	TRUE	TRUE	TRUE	TRUE	FALSE	FALSE
1	7336802	7337073	Promoter	AT1G21000	-655	TRUE	TRUE	TRUE	TRUE	TRUE	TRUE
1	7339407	7339792	3 UTR	AT1G21000	1588	TRUE	TRUE	TRUE	TRUE	TRUE	TRUE
1	7366094	7366771	Promoter	AT1G21050	-4	TRUE	TRUE	TRUE	TRUE	FALSE	TRUE
1	7371093	7371357	Promoter	AT1G21060	-309	TRUE	TRUE	TRUE	TRUE	TRUE	TRUE
1	7374072	7374294	Promoter	AT1G21065	0	FALSE	TRUE	TRUE	TRUE	TRUE	FALSE
1	7376383	7376498	Exon	AT1G21070	1649	FALSE	FALSE	FALSE	FALSE	TRUE	FALSE
1	7378217	7378492	Promoter	AT1G21070	-70	FALSE	TRUE	TRUE	TRUE	FALSE	TRUE
1	7382375	7382583	Promoter	AT1G21080	0	FALSE	TRUE	TRUE	TRUE	FALSE	FALSE
1	7384521	7384700	Promoter	AT1G21090	0	FALSE	FALSE	FALSE	TRUE	FALSE	FALSE
1	7388466	7389271	Promoter	AT1G21100	-38	TRUE	TRUE	TRUE	TRUE	TRUE	TRUE
1	7391669	7391967	Promoter	AT1G21110	-116	FALSE	TRUE	TRUE	TRUE	TRUE	TRUE
1	7396883	7397222	Promoter	AT1G21120	-110	FALSE	TRUE	TRUE	TRUE	FALSE	FALSE
1	7401177	7401584	Promoter	AT1G21130	-572	TRUE	TRUE	TRUE	TRUE	TRUE	TRUE
1	7409026	7409132	Exon	AT1G21150	-1262	FALSE	FALSE	FALSE	FALSE	TRUE	TRUE
1	7412015	7412100	Exon	AT1G21160	757	FALSE	FALSE	FALSE	FALSE	TRUE	FALSE
1	7420887	7421224	Promoter	AT1G21190	0	TRUE	TRUE	TRUE	TRUE	TRUE	TRUE
1	7436239	7437069	Promoter	AT1G21245	0	TRUE	FALSE	FALSE	FALSE	TRUE	TRUE
1	7444747	7444858	Promoter	AT1G21270	-73	TRUE	TRUE	FALSE	FALSE	FALSE	TRUE
1	7469896	7470799	Promoter	AT1G21326	-175	FALSE	TRUE	TRUE	TRUE	TRUE	TRUE
1	7472889	7473190	Promoter	AT1G21327	-679	FALSE	FALSE	TRUE	FALSE	FALSE	FALSE
1	7478961	7479120	Promoter	AT1G21350	0	FALSE	TRUE	TRUE	TRUE	TRUE	TRUE
1	7480925	7481134	Promoter	AT1G21360	-118	FALSE	TRUE	TRUE	TRUE	FALSE	FALSE
1	7481664	7481889	Promoter	AT1G21360	412	TRUE	TRUE	TRUE	TRUE	FALSE	FALSE
1	7483582	7483821	Promoter	AT1G21370	0	TRUE	TRUE	TRUE	TRUE	FALSE	TRUE
1	7488695	7489082	Promoter	AT1G21380	0	FALSE	TRUE	TRUE	TRUE	TRUE	TRUE
1	7490678	7491010	Promoter	AT1G21390	0	TRUE	TRUE	TRUE	TRUE	FALSE	FALSE
1	7491117	7491572	Promoter	AT1G21390	-380	TRUE	TRUE	TRUE	TRUE	TRUE	TRUE
1	7494115	7494400	Promoter	AT1G21400	689	TRUE	TRUE	TRUE	TRUE	TRUE	TRUE
1	7496309	7496928	Promoter	AT1G21410	-213	TRUE	TRUE	TRUE	TRUE	TRUE	TRUE
1	7499216	7499376	Promoter	AT1G21420	428	TRUE	TRUE	FALSE	FALSE	TRUE	TRUE
1	7504161	7504342	Promoter	AT1G21440	0	FALSE	TRUE	TRUE	TRUE	FALSE	TRUE
1	7504466	7504609	Promoter	AT1G21440	-291	TRUE	FALSE	FALSE	FALSE	TRUE	TRUE
1	7508315	7508933	Promoter	AT1G21450	-36	FALSE	TRUE	TRUE	TRUE	FALSE	TRUE
1	7509840	7509857	Exon	AT1G21450	871	FALSE	FALSE	FALSE	FALSE	TRUE	FALSE
1	7513900	7514068	Promoter	AT1G21460	-539	FALSE	FALSE	TRUE	TRUE	FALSE	FALSE
1	7521493	7521805	Promoter	AT1G21480	0	TRUE	TRUE	TRUE	TRUE	TRUE	TRUE
1	7532734	7533984	Promoter	AT1G21510	-105	TRUE	TRUE	TRUE	TRUE	TRUE	TRUE
1	7534780	7534924	Promoter	AT1G21520	0	TRUE	TRUE	TRUE	FALSE	TRUE	FALSE
1	7549647	7549906	Promoter	AT1G21540	659	FALSE	FALSE	FALSE	FALSE	TRUE	TRUE
1	7554367	7554814	Promoter	AT1G21560	0	TRUE	TRUE	TRUE	TRUE	TRUE	TRUE
1	7565778	7566270	Promoter	AT1G21580	0	TRUE	TRUE	TRUE	TRUE	TRUE	TRUE
1	7570247	7571383	Promoter	AT1G21590	-345	TRUE	TRUE	TRUE	TRUE	TRUE	TRUE
1	7590068	7590210	Exon	AT1G21640	1471	TRUE	FALSE	FALSE	FALSE	TRUE	FALSE
1	7604212	7604426	Promoter	AT1G21650	0	TRUE	TRUE	FALSE	TRUE	TRUE	TRUE
1	7605466	7605652	Promoter	AT1G21660	-47	FALSE	TRUE	TRUE	FALSE	FALSE	FALSE
1	7609325	7609861	Promoter	AT1G21670	-537	TRUE	TRUE	TRUE	TRUE	TRUE	TRUE
1	7612346	7612422	Promoter	AT1G21680	-583	TRUE	TRUE	FALSE	FALSE	TRUE	FALSE
1	7612679	7612946	Promoter	AT1G21680	-59	TRUE	TRUE	TRUE	TRUE	TRUE	TRUE
1	7615045	7615490	Promoter	AT1G21690	-124	TRUE	TRUE	TRUE	FALSE	TRUE	TRUE
1	7624153	7624419	Promoter	AT1G21710	0	FALSE	TRUE	FALSE	TRUE	TRUE	TRUE
1	7628995	7629131	Promoter	AT1G21722	539	FALSE	FALSE	FALSE	FALSE	TRUE	FALSE
1	7629896	7630246	Promoter	AT1G21730	0	FALSE	TRUE	TRUE	TRUE	FALSE	FALSE
1	7639675	7640426	Promoter	AT1G21738	668	TRUE	TRUE	TRUE	TRUE	TRUE	TRUE
1	7645316	7645698	Promoter	AT1G21750	-2	TRUE	TRUE	TRUE	TRUE	TRUE	TRUE
1	7648527	7649017	Promoter	AT1G21760	-177	FALSE	TRUE	FALSE	FALSE	TRUE	FALSE
1	7653318	7653458	Promoter	AT1G21790	-726	TRUE	FALSE	FALSE	FALSE	TRUE	FALSE
1	7653929	7654244	Promoter	AT1G21790	0	TRUE	TRUE	TRUE	TRUE	TRUE	TRUE
1	7661508	7661702	Exon	AT1G21830	906	TRUE	TRUE	TRUE	TRUE	TRUE	FALSE
1	7663200	7663494	Promoter	AT1G21830	-592	TRUE	TRUE	TRUE	TRUE	TRUE	TRUE
1	7680123	7680473	Promoter	AT1G21880	-8	TRUE	TRUE	TRUE	TRUE	FALSE	TRUE
1	7692426	7692643	Promoter	AT1G21900	0	TRUE	TRUE	TRUE	TRUE	TRUE	TRUE
1	7692920	7693162	Promoter	AT1G21900	-482	FALSE	TRUE	TRUE	TRUE	FALSE	TRUE
1	7706162	7706434	Promoter	AT1G21920	-22	TRUE	TRUE	TRUE	TRUE	TRUE	TRUE
1	7715689	7715813	Intron	AT1G21940	1162	FALSE	FALSE	TRUE	FALSE	FALSE	FALSE
1	7721090	7721156	Exon	AT1G21950	2798	TRUE	FALSE	FALSE	FALSE	FALSE	FALSE
1	7721374	7721526	Exon	AT1G21950	2428	FALSE	FALSE	FALSE	FALSE	TRUE	FALSE
1	7732076	7732612	Promoter	AT1G21975	0	TRUE	TRUE	TRUE	TRUE	TRUE	TRUE
1	7733771	7734622	Promoter	AT1G21980	-117	FALSE	TRUE	TRUE	TRUE	FALSE	TRUE
1	7754148	7754307	Promoter	AT1G22020	-14	FALSE	TRUE	TRUE	TRUE	FALSE	TRUE
1	7760632	7760785	Promoter	AT1G22030	-76	FALSE	FALSE	TRUE	FALSE	TRUE	TRUE
1	7769367	7769592	Exon	AT1G22040	1443	TRUE	FALSE	FALSE	FALSE	TRUE	FALSE
1	7771371	7771599	Promoter	AT1G22050	-71	FALSE	TRUE	FALSE	TRUE	FALSE	FALSE
1	7788297	7788702	Promoter	AT1G22070	-646	FALSE	TRUE	TRUE	TRUE	FALSE	TRUE
1	7789135	7789417	Promoter	AT1G22070	0	FALSE	TRUE	TRUE	TRUE	FALSE	FALSE
1	7800670	7801146	Promoter	AT1G22100	-442	FALSE	TRUE	TRUE	TRUE	FALSE	TRUE
1	7802587	7802867	Promoter	AT1G22110	-25	FALSE	TRUE	TRUE	FALSE	FALSE	FALSE
1	7812320	7812689	Exon	AT1G22130	1575	FALSE	TRUE	TRUE	TRUE	FALSE	TRUE
1	7815617	7815963	Promoter	AT1G22140	0	TRUE	TRUE	FALSE	TRUE	TRUE	FALSE
1	7822182	7822430	Promoter	AT1G22160	-719	FALSE	FALSE	TRUE	FALSE	FALSE	FALSE
1	7825828	7825833	Promoter	AT1G22170	-456	FALSE	TRUE	FALSE	FALSE	FALSE	TRUE
1	7830344	7830561	Promoter	AT1G22180	0	TRUE	TRUE	TRUE	FALSE	FALSE	TRUE
1	7834571	7835041	Promoter	AT1G22190	-741	FALSE	TRUE	TRUE	TRUE	TRUE	TRUE
1	7840766	7840917	Promoter	AT1G22200	0	FALSE	TRUE	FALSE	FALSE	FALSE	FALSE
1	7846359	7846580	Promoter	AT1G22220	-22	FALSE	TRUE	TRUE	TRUE	FALSE	FALSE
1	7847616	7847847	3 UTR	AT1G22220	1014	FALSE	TRUE	TRUE	TRUE	FALSE	FALSE
1	7851093	7851608	3 UTR	AT1G22230	1232	FALSE	TRUE	TRUE	TRUE	TRUE	TRUE
1	7858113	7858506	Promoter	AT1G22250	-358	FALSE	TRUE	TRUE	FALSE	FALSE	FALSE
1	7858643	7858816	Promoter	AT1G22250	-48	FALSE	TRUE	FALSE	FALSE	FALSE	FALSE
1	7866986	7867067	Promoter	AT1G22275	-66	FALSE	TRUE	TRUE	TRUE	FALSE	FALSE
1	7872540	7873139	Promoter	AT1G22280	-728	TRUE	TRUE	TRUE	TRUE	TRUE	TRUE
1	7873188	7873673	Promoter	AT1G22280	-194	FALSE	TRUE	TRUE	TRUE	FALSE	FALSE
1	7881223	7881409	Promoter	AT1G22300	-4	FALSE	TRUE	TRUE	TRUE	FALSE	TRUE
1	7884099	7884647	Promoter	AT1G22320	0	TRUE	TRUE	TRUE	TRUE	TRUE	TRUE
1	7888317	7888499	Exon	AT1G22330	1775	TRUE	TRUE	TRUE	FALSE	TRUE	TRUE
1	7888632	7889200	Exon	AT1G22330	2090	TRUE	TRUE	TRUE	TRUE	TRUE	TRUE
1	7896110	7896326	Intron	AT1G22360	1265	FALSE	FALSE	FALSE	TRUE	FALSE	FALSE
1	7897651	7898129	Promoter	AT1G22360	-60	TRUE	TRUE	TRUE	FALSE	FALSE	TRUE
1	7898806	7898940	Promoter	AT1G22370	321	TRUE	FALSE	FALSE	FALSE	TRUE	FALSE
1	7899925	7900480	Promoter	AT1G22370	-46	TRUE	TRUE	TRUE	TRUE	TRUE	TRUE
1	7906795	7906950	Promoter	AT1G22400	-122	TRUE	TRUE	FALSE	FALSE	FALSE	FALSE
1	7907198	7907267	Promoter	AT1G22400	-525	FALSE	FALSE	TRUE	FALSE	FALSE	FALSE
1	7909617	7910191	Promoter	AT1G22403	0	TRUE	TRUE	TRUE	TRUE	TRUE	TRUE
1	7910357	7910812	Promoter	AT1G22403	-649	TRUE	TRUE	TRUE	TRUE	TRUE	TRUE
1	7917050	7917296	Promoter	AT1G22420	222	FALSE	FALSE	FALSE	FALSE	TRUE	TRUE
1	7919015	7919240	Promoter	AT1G22430	0	FALSE	TRUE	TRUE	TRUE	TRUE	TRUE
1	7921065	7921210	Exon	AT1G22440	-1218	FALSE	FALSE	TRUE	FALSE	FALSE	TRUE
1	7930542	7930750	Promoter	AT1G22460	0	TRUE	TRUE	TRUE	TRUE	TRUE	TRUE
1	7933839	7934443	Promoter	AT1G22470	-449	TRUE	TRUE	TRUE	TRUE	TRUE	TRUE
1	7938691	7938922	Intron	AT1G22490	1670	TRUE	FALSE	TRUE	TRUE	TRUE	TRUE
1	7948638	7948887	Promoter	AT1G22500	-589	TRUE	TRUE	TRUE	TRUE	TRUE	TRUE
1	7950220	7950348	Promoter	AT1G22500	744	FALSE	FALSE	FALSE	FALSE	TRUE	FALSE
1	7952662	7952819	Promoter	AT1G22510	0	TRUE	TRUE	TRUE	TRUE	TRUE	TRUE
1	7954438	7954889	Promoter	AT1G22520	-20	TRUE	TRUE	TRUE	TRUE	TRUE	TRUE
1	7963784	7964072	Promoter	AT1G22540	0	FALSE	FALSE	TRUE	TRUE	TRUE	FALSE
1	7966004	7966187	Exon	AT1G22540	1962	FALSE	FALSE	FALSE	FALSE	TRUE	FALSE
1	7968622	7968866	Promoter	AT1G22550	0	FALSE	FALSE	TRUE	TRUE	FALSE	FALSE
1	7978738	7978864	Promoter	AT1G22570	-165	FALSE	TRUE	TRUE	FALSE	FALSE	FALSE
1	7980069	7980375	Promoter	AT1G22580	-334	TRUE	TRUE	TRUE	TRUE	TRUE	TRUE
1	7986979	7987159	3 UTR	AT1G22600	2058	FALSE	FALSE	FALSE	FALSE	TRUE	FALSE
1	7987293	7987446	3 UTR	AT1G22600	1771	FALSE	FALSE	TRUE	FALSE	FALSE	FALSE
1	7989139	7989515	Promoter	AT1G22600	0	FALSE	TRUE	TRUE	TRUE	TRUE	TRUE
1	7993794	7994278	Promoter	AT1G22610	-13	FALSE	TRUE	TRUE	TRUE	TRUE	TRUE
1	7996762	7996941	Exon	AT1G22610	2471	TRUE	FALSE	FALSE	FALSE	TRUE	TRUE
1	8004913	8005519	Promoter	AT1G22640	-676	TRUE	TRUE	TRUE	TRUE	TRUE	TRUE
1	8005867	8006069	Promoter	AT1G22640	-126	FALSE	TRUE	TRUE	TRUE	FALSE	FALSE
1	8016022	8016415	Promoter	AT1G22651	0	TRUE	TRUE	TRUE	TRUE	TRUE	TRUE
1	8016651	8017308	Promoter	AT1G22660	-89	TRUE	TRUE	TRUE	TRUE	TRUE	TRUE
1	8026431	8026715	Promoter	AT1G22680	-75	TRUE	TRUE	TRUE	FALSE	TRUE	FALSE
1	8027796	8027959	Promoter	AT1G22690	502	TRUE	TRUE	FALSE	FALSE	TRUE	FALSE
1	8033080	8033469	Promoter	AT1G22710	0	FALSE	TRUE	TRUE	FALSE	FALSE	TRUE
1	8050657	8050824	Promoter	AT1G22750	-36	TRUE	TRUE	TRUE	FALSE	TRUE	TRUE
1	8060644	8061235	Promoter	AT1G22767	0	TRUE	TRUE	TRUE	TRUE	TRUE	TRUE
1	8061683	8061838	Promoter	AT1G22770	-6	TRUE	TRUE	TRUE	TRUE	TRUE	TRUE
1	8075577	8076169	Promoter	AT1G22830	-404	TRUE	TRUE	TRUE	TRUE	TRUE	TRUE
1	8076473	8076624	Promoter	AT1G22830	0	FALSE	TRUE	TRUE	TRUE	TRUE	TRUE
1	8078669	8078817	Promoter	AT1G22840	-470	FALSE	TRUE	FALSE	FALSE	TRUE	TRUE
1	8083143	8083325	Promoter	AT1G22860	-75	FALSE	TRUE	TRUE	TRUE	FALSE	FALSE
1	8087135	8087266	Exon	AT1G22870	-2235	FALSE	FALSE	FALSE	FALSE	FALSE	TRUE
1	8097629	8098416	Promoter	AT1G22882	-351	TRUE	TRUE	TRUE	TRUE	TRUE	TRUE
1	8105343	8105696	Promoter	AT1G22910	0	TRUE	TRUE	TRUE	TRUE	TRUE	TRUE
1	8117054	8117328	Promoter	AT1G22930	-11	FALSE	TRUE	TRUE	TRUE	FALSE	TRUE
1	8121795	8122025	Promoter	AT1G22940	-314	FALSE	TRUE	TRUE	FALSE	FALSE	FALSE
1	8130375	8130668	Promoter	AT1G22960	-133	FALSE	TRUE	TRUE	TRUE	FALSE	FALSE
1	8136289	8136526	Promoter	AT1G22985	-369	FALSE	FALSE	TRUE	TRUE	TRUE	FALSE
1	8138080	8138529	Promoter	AT1G22990	-636	TRUE	TRUE	TRUE	TRUE	TRUE	TRUE
1	8143135	8143193	Promoter	AT1G23000	-211	FALSE	TRUE	TRUE	TRUE	TRUE	TRUE
1	8144637	8144865	Exon	AT1G23000	1233	TRUE	TRUE	TRUE	FALSE	TRUE	TRUE
1	8145032	8145333	3 UTR	AT1G23000	1628	FALSE	TRUE	TRUE	TRUE	FALSE	FALSE
1	8147165	8147405	Promoter	AT1G23010	0	TRUE	TRUE	TRUE	FALSE	TRUE	FALSE
1	8152000	8152130	Exon	AT1G23020	1400	FALSE	TRUE	TRUE	FALSE	TRUE	TRUE
1	8153546	8153857	Promoter	AT1G23020	-16	TRUE	TRUE	TRUE	TRUE	TRUE	TRUE
1	8155792	8156038	Promoter	AT1G23030	-608	TRUE	TRUE	TRUE	TRUE	TRUE	TRUE
1	8164684	8164884	Promoter	AT1G23040	-75	FALSE	TRUE	TRUE	FALSE	FALSE	FALSE
1	8167921	8168173	Promoter	AT1G23050	-270	FALSE	TRUE	TRUE	FALSE	TRUE	TRUE
1	8168911	8169429	Promoter	AT1G23052	0	TRUE	TRUE	TRUE	TRUE	TRUE	TRUE
1	8175847	8176464	Promoter	AT1G23070	-28	TRUE	TRUE	TRUE	TRUE	TRUE	TRUE
1	8177822	8178004	Promoter	AT1G23074	0	TRUE	TRUE	TRUE	FALSE	TRUE	FALSE
1	8178010	8178210	Promoter	AT1G23074	178	TRUE	TRUE	TRUE	FALSE	TRUE	TRUE
1	8181321	8181704	3 UTR	AT1G23080	1866	TRUE	TRUE	TRUE	TRUE	TRUE	TRUE
1	8183483	8183621	Promoter	AT1G23080	0	FALSE	TRUE	TRUE	FALSE	FALSE	FALSE
1	8184022	8184147	Promoter	AT1G23080	-452	FALSE	TRUE	FALSE	FALSE	FALSE	TRUE
1	8188093	8188558	Promoter	AT1G23090	506	TRUE	TRUE	TRUE	FALSE	TRUE	TRUE
1	8198152	8198741	Promoter	AT1G23110	0	TRUE	TRUE	TRUE	TRUE	TRUE	TRUE
1	8206062	8206207	Promoter	AT1G23147	190	FALSE	FALSE	TRUE	FALSE	FALSE	FALSE
1	8213655	8213731	Exon	AT1G23170	931	TRUE	FALSE	FALSE	FALSE	TRUE	FALSE
1	8219528	8219846	Promoter	AT1G23190	-23	FALSE	TRUE	TRUE	TRUE	FALSE	FALSE
1	8226765	8226881	Promoter	AT1G23200	-297	FALSE	FALSE	TRUE	FALSE	FALSE	FALSE
1	8234603	8234773	Promoter	AT1G23205	120	FALSE	FALSE	FALSE	FALSE	TRUE	FALSE
1	8234861	8235125	Promoter	AT1G23205	0	FALSE	TRUE	TRUE	TRUE	FALSE	FALSE
1	8241675	8242487	Promoter	AT1G23220	0	TRUE	TRUE	TRUE	TRUE	TRUE	TRUE
1	8250820	8250855	Exon	AT1G23240	3447	FALSE	FALSE	FALSE	FALSE	TRUE	FALSE
1	8257548	8257707	Exon	AT1G23250	-778	TRUE	FALSE	FALSE	FALSE	TRUE	TRUE
1	8262763	8262969	Promoter	AT1G23280	0	TRUE	TRUE	TRUE	TRUE	TRUE	FALSE
1	8263066	8263126	Promoter	AT1G23290	82	TRUE	FALSE	FALSE	FALSE	TRUE	TRUE
1	8264122	8264276	Exon	AT1G23290	1138	TRUE	FALSE	FALSE	FALSE	TRUE	TRUE
1	8271700	8272219	Promoter	AT1G23310	0	TRUE	TRUE	TRUE	TRUE	TRUE	TRUE
1	8282228	8282487	Promoter	AT1G23330	-337	TRUE	TRUE	TRUE	TRUE	TRUE	TRUE
1	8296879	8297011	Promoter	AT1G23360	0	FALSE	TRUE	FALSE	TRUE	FALSE	FALSE
1	8297261	8297404	Promoter	AT1G23360	-338	FALSE	TRUE	FALSE	TRUE	FALSE	FALSE
1	8298141	8298673	Intron	AT1G23360	-1218	TRUE	TRUE	TRUE	TRUE	TRUE	TRUE
1	8298901	8299450	Intron	AT1G23360	-1978	TRUE	TRUE	TRUE	TRUE	TRUE	TRUE
1	8302649	8302844	Promoter	AT1G23380	0	FALSE	TRUE	TRUE	TRUE	TRUE	FALSE
1	8308916	8309341	3 UTR	AT1G23390	1308	TRUE	TRUE	TRUE	TRUE	TRUE	TRUE
1	8310719	8311975	Promoter	AT1G23390	-70	TRUE	TRUE	TRUE	TRUE	TRUE	TRUE
1	8321349	8321709	Promoter	AT1G23440	0	TRUE	TRUE	TRUE	TRUE	TRUE	TRUE
1	8329849	8329953	Promoter	AT1G23465	-102	TRUE	TRUE	TRUE	TRUE	TRUE	TRUE
1	8332629	8333079	Promoter	AT1G23480	0	TRUE	TRUE	TRUE	TRUE	TRUE	TRUE
1	8336490	8336679	Promoter	AT1G23490	-4	TRUE	TRUE	TRUE	TRUE	TRUE	TRUE
1	8350156	8350708	Promoter	AT1G23550	-85	TRUE	TRUE	TRUE	TRUE	TRUE	TRUE
1	8352269	8352654	3 UTR	AT1G23550	1476	TRUE	TRUE	TRUE	TRUE	TRUE	TRUE
1	8376434	8376510	Promoter	AT1G23670	-537	FALSE	FALSE	TRUE	FALSE	FALSE	FALSE
1	8384697	8385245	Promoter	AT1G23710	-6	TRUE	TRUE	TRUE	TRUE	TRUE	TRUE
1	8388848	8388998	Promoter	AT1G23720	193	FALSE	FALSE	FALSE	FALSE	TRUE	TRUE
1	8389507	8389571	Exon	AT1G23720	852	FALSE	FALSE	FALSE	FALSE	TRUE	FALSE
1	8389710	8389916	Exon	AT1G23720	1055	TRUE	FALSE	FALSE	FALSE	TRUE	FALSE
1	8390441	8390732	Exon	AT1G23720	1786	TRUE	FALSE	FALSE	FALSE	TRUE	FALSE
1	8393220	8393399	Promoter	AT1G23724	33	FALSE	TRUE	TRUE	FALSE	TRUE	TRUE
1	8397831	8397940	Exon	AT1G23740	1809	FALSE	FALSE	FALSE	FALSE	TRUE	FALSE
1	8399727	8400126	Promoter	AT1G23740	0	TRUE	TRUE	TRUE	TRUE	FALSE	TRUE
1	8406376	8406546	Promoter	AT1G23770	-110	TRUE	TRUE	TRUE	TRUE	TRUE	TRUE
1	8408479	8408762	Promoter	AT1G23780	0	TRUE	TRUE	TRUE	TRUE	TRUE	TRUE
1	8412363	8412479	Exon	AT1G23790	2400	FALSE	FALSE	FALSE	FALSE	TRUE	FALSE
1	8413788	8413948	Exon	AT1G23800	931	TRUE	FALSE	FALSE	FALSE	TRUE	TRUE
1	8414915	8415415	Promoter	AT1G23800	-36	FALSE	TRUE	TRUE	FALSE	FALSE	FALSE
1	8420013	8420315	Promoter	AT1G23820	0	FALSE	TRUE	TRUE	TRUE	FALSE	TRUE
1	8429314	8430289	Promoter	AT1G23860	0	TRUE	TRUE	TRUE	TRUE	TRUE	TRUE
1	8431828	8432195	Promoter	AT1G23870	0	TRUE	TRUE	TRUE	TRUE	TRUE	TRUE
1	8440655	8441193	Promoter	AT1G23890	0	TRUE	TRUE	TRUE	TRUE	TRUE	TRUE
1	8444822	8445132	Exon	AT1G23900	3651	FALSE	FALSE	FALSE	FALSE	TRUE	FALSE
1	8460892	8460937	Promoter	AT1G23930	523	FALSE	FALSE	FALSE	FALSE	TRUE	TRUE
1	8480281	8480699	Promoter	AT1G23960	0	TRUE	TRUE	TRUE	TRUE	TRUE	TRUE
1	8484335	8484516	Promoter	AT1G23970	-460	FALSE	FALSE	TRUE	TRUE	FALSE	FALSE
1	8506752	8507048	Promoter	AT1G24040	0	TRUE	TRUE	TRUE	TRUE	TRUE	TRUE
1	8515302	8515491	Promoter	AT1G24068	-15	TRUE	FALSE	TRUE	TRUE	FALSE	TRUE
1	8523091	8523248	Promoter	AT1G24095	0	FALSE	TRUE	FALSE	TRUE	FALSE	FALSE
1	8525079	8525805	3 UTR	AT1G24100	1282	TRUE	TRUE	TRUE	TRUE	TRUE	TRUE
1	8526130	8526226	Exon	AT1G24100	861	FALSE	FALSE	FALSE	FALSE	TRUE	FALSE
1	8532224	8532502	Promoter	AT1G24120	-12	FALSE	TRUE	TRUE	TRUE	TRUE	TRUE
1	8535617	8535665	Promoter	AT1G24130	-187	FALSE	FALSE	TRUE	FALSE	FALSE	TRUE
1	8537602	8538083	Promoter	AT1G24140	-215	FALSE	TRUE	TRUE	TRUE	TRUE	TRUE
1	8540750	8540904	Promoter	AT1G24145	-123	FALSE	TRUE	TRUE	FALSE	FALSE	FALSE
1	8541881	8542060	Promoter	AT1G24147	-386	FALSE	TRUE	TRUE	FALSE	FALSE	FALSE
1	8544231	8544371	Promoter	AT1G24148	0	TRUE	TRUE	TRUE	TRUE	TRUE	TRUE
1	8548945	8549300	Promoter	AT1G24150	-218	TRUE	TRUE	TRUE	TRUE	TRUE	TRUE
1	8556429	8557055	Promoter	AT1G24160	0	TRUE	TRUE	TRUE	TRUE	TRUE	TRUE
1	8558812	8559333	Promoter	AT1G24170	0	TRUE	TRUE	TRUE	TRUE	TRUE	TRUE
1	8559509	8560060	Promoter	AT1G24170	-677	TRUE	TRUE	TRUE	TRUE	TRUE	TRUE
1	8563527	8563719	Promoter	AT1G24180	-32	FALSE	TRUE	TRUE	TRUE	TRUE	FALSE
1	8587308	8587407	Exon	AT1G24240	955	FALSE	FALSE	FALSE	FALSE	FALSE	TRUE
1	8596062	8596178	Promoter	AT1G24260	0	FALSE	FALSE	TRUE	TRUE	FALSE	FALSE
1	8596556	8596653	Promoter	AT1G24260	-451	FALSE	TRUE	TRUE	TRUE	FALSE	TRUE
1	8607424	8608018	Promoter	AT1G24267	0	TRUE	TRUE	TRUE	TRUE	TRUE	TRUE
1	8609323	8609472	Promoter	AT1G24280	0	FALSE	TRUE	FALSE	FALSE	FALSE	FALSE
1	8618490	8618516	Exon	AT1G24300	1904	TRUE	FALSE	FALSE	FALSE	FALSE	FALSE
1	8633155	8633290	Exon	AT1G24330	1715	TRUE	FALSE	FALSE	FALSE	TRUE	FALSE
1	8634838	8635211	Promoter	AT1G24340	0	TRUE	TRUE	TRUE	TRUE	TRUE	TRUE
1	8640439	8640702	Promoter	AT1G24350	0	TRUE	TRUE	TRUE	TRUE	TRUE	TRUE
1	8643835	8644005	Exon	AT1G24370	1621	FALSE	FALSE	FALSE	FALSE	TRUE	TRUE
1	8653097	8653255	Promoter	AT1G24400	573	FALSE	FALSE	FALSE	FALSE	TRUE	FALSE
1	8661677	8661907	Promoter	AT1G24440	-112	FALSE	TRUE	TRUE	TRUE	FALSE	FALSE
1	8663665	8663673	Promoter	AT1G24450	-480	FALSE	FALSE	FALSE	FALSE	TRUE	FALSE
1	8665194	8665895	Promoter	AT1G24460	0	FALSE	TRUE	TRUE	TRUE	TRUE	TRUE
1	8672244	8672265	Exon	AT1G24470	-1791	FALSE	FALSE	FALSE	FALSE	TRUE	FALSE
1	8674448	8674561	Promoter	AT1G24470	392	FALSE	FALSE	TRUE	FALSE	FALSE	TRUE
1	8675016	8675066	Exon	AT1G24470	960	FALSE	FALSE	FALSE	FALSE	TRUE	FALSE
1	8675690	8676612	Promoter	AT1G24480	547	TRUE	TRUE	TRUE	TRUE	TRUE	TRUE
1	8688254	8688387	Promoter	AT1G24510	-7	FALSE	TRUE	TRUE	TRUE	FALSE	TRUE
1	8692524	8693169	Promoter	AT1G24530	-58	TRUE	TRUE	TRUE	TRUE	TRUE	TRUE
1	8694182	8695011	3 UTR	AT1G24530	955	TRUE	TRUE	TRUE	TRUE	TRUE	TRUE
1	8709456	8710025	Promoter	AT1G24580	-155	FALSE	TRUE	TRUE	TRUE	TRUE	FALSE
1	8711590	8712198	Promoter	AT1G24575	-62	TRUE	TRUE	TRUE	TRUE	TRUE	TRUE
1	8719368	8719591	Promoter	AT1G24600	-718	FALSE	TRUE	TRUE	TRUE	TRUE	TRUE
1	8720005	8720222	Promoter	AT1G24600	-87	FALSE	TRUE	TRUE	FALSE	TRUE	FALSE
1	8724884	8725094	Promoter	AT1G24620	-425	FALSE	FALSE	TRUE	FALSE	FALSE	FALSE
1	8726097	8726331	Exon	AT1G24625	881	FALSE	FALSE	FALSE	FALSE	TRUE	TRUE
1	8727052	8727513	Promoter	AT1G24625	0	FALSE	TRUE	TRUE	FALSE	TRUE	FALSE
1	8727750	8728016	Promoter	AT1G24625	-538	FALSE	TRUE	TRUE	TRUE	TRUE	FALSE
1	8728294	8728584	Promoter	AT1G24640	-696	FALSE	TRUE	TRUE	TRUE	TRUE	TRUE
1	8734187	8734377	Promoter	AT1G24650	-193	FALSE	FALSE	FALSE	TRUE	FALSE	FALSE
1	8741719	8741967	Promoter	AT1G24706	0	FALSE	TRUE	TRUE	TRUE	FALSE	TRUE
1	8742494	8742619	Promoter	AT1G24706	554	FALSE	FALSE	FALSE	FALSE	TRUE	FALSE
1	8750455	8750517	Exon	AT1G24733	-6552	FALSE	FALSE	FALSE	FALSE	FALSE	TRUE
1	8756584	8756785	Promoter	AT1G24733	-284	FALSE	TRUE	TRUE	TRUE	FALSE	FALSE
1	8765401	8765525	Promoter	AT1G24792	-535	FALSE	TRUE	TRUE	FALSE	FALSE	TRUE
1	8768301	8768558	Promoter	AT1G24793	737	TRUE	FALSE	FALSE	FALSE	FALSE	TRUE
1	8769168	8769456	Promoter	AT1G24800	-204	FALSE	TRUE	TRUE	FALSE	TRUE	TRUE
1	8770573	8770951	Exon	AT1G24800	913	TRUE	TRUE	FALSE	FALSE	TRUE	TRUE
1	8777476	8777582	Promoter	AT1G24822	300	FALSE	TRUE	TRUE	FALSE	FALSE	TRUE
1	8777765	8778144	Promoter	AT1G24822	0	FALSE	TRUE	FALSE	FALSE	FALSE	TRUE
1	8783533	8783598	Promoter	AT1G24881	-438	FALSE	TRUE	TRUE	FALSE	TRUE	TRUE
1	8798353	8798507	Promoter	AT1G25054	0	TRUE	TRUE	FALSE	TRUE	FALSE	FALSE
1	8800002	8800671	Promoter	AT1G24996	0	TRUE	TRUE	TRUE	FALSE	TRUE	TRUE
1	8806043	8806251	Promoter	AT1G25055	-356	TRUE	TRUE	TRUE	FALSE	TRUE	TRUE
1	8807522	8807685	Exon	AT1G25055	915	TRUE	FALSE	FALSE	FALSE	TRUE	FALSE
1	8812718	8812859	Promoter	AT1G25098	0	FALSE	TRUE	FALSE	TRUE	FALSE	TRUE
1	8814392	8814545	Promoter	AT1G25097	243	TRUE	TRUE	TRUE	FALSE	TRUE	TRUE
1	8814738	8815044	Promoter	AT1G25097	0	FALSE	TRUE	FALSE	FALSE	TRUE	TRUE
1	8819868	8819917	Exon	AT1G25145	1001	TRUE	FALSE	FALSE	FALSE	FALSE	FALSE
1	8820512	8820622	Promoter	AT1G25150	-386	FALSE	FALSE	FALSE	FALSE	TRUE	FALSE
1	8821882	8822042	Exon	AT1G25150	874	TRUE	FALSE	FALSE	FALSE	TRUE	TRUE
1	8827092	8827263	Promoter	AT1G25175	-23	FALSE	TRUE	FALSE	FALSE	FALSE	TRUE
1	8828858	8828990	Promoter	AT1G25180	-574	TRUE	FALSE	FALSE	FALSE	FALSE	TRUE
1	8835744	8835787	Promoter	AT1G25211	358	TRUE	FALSE	FALSE	FALSE	TRUE	FALSE
1	8836229	8836338	Exon	AT1G25211	843	FALSE	TRUE	FALSE	FALSE	TRUE	FALSE
1	8839539	8840169	Promoter	AT1G25220	0	TRUE	TRUE	TRUE	TRUE	TRUE	TRUE
1	8842322	8842483	Promoter	AT1G25230	-5	TRUE	TRUE	TRUE	TRUE	TRUE	TRUE
1	8842665	8843161	Promoter	AT1G25230	-348	TRUE	TRUE	TRUE	TRUE	FALSE	TRUE
1	8848840	8849196	Promoter	AT1G25250	-353	FALSE	TRUE	TRUE	TRUE	TRUE	TRUE
1	8856826	8857062	Promoter	AT1G25270	-664	FALSE	TRUE	TRUE	FALSE	FALSE	TRUE
1	8860554	8860616	Promoter	AT1G25275	-55	TRUE	TRUE	TRUE	FALSE	FALSE	TRUE
1	8861421	8861870	Promoter	AT1G25275	746	FALSE	TRUE	TRUE	TRUE	TRUE	TRUE
1	8863721	8863912	Promoter	AT1G25280	0	FALSE	TRUE	TRUE	TRUE	FALSE	FALSE
1	8868777	8869403	3 UTR	AT1G25290	1669	TRUE	TRUE	FALSE	FALSE	TRUE	TRUE
1	8874936	8875375	Promoter	AT1G25310	-102	FALSE	TRUE	TRUE	FALSE	TRUE	FALSE
1	8882205	8882420	Promoter	AT1G25330	-105	FALSE	FALSE	TRUE	TRUE	FALSE	FALSE
1	8886064	8886253	Exon	AT1G25340	854	FALSE	TRUE	TRUE	FALSE	FALSE	FALSE
1	8894248	8894387	Promoter	AT1G25350	0	FALSE	FALSE	TRUE	FALSE	FALSE	FALSE
1	8895819	8895920	Exon	AT1G25360	1391	FALSE	FALSE	FALSE	FALSE	TRUE	FALSE
1	8903318	8903458	Promoter	AT1G25380	-12	TRUE	TRUE	TRUE	TRUE	FALSE	TRUE
1	8909008	8909271	Promoter	AT1G25390	-154	TRUE	TRUE	TRUE	TRUE	TRUE	TRUE
1	8912418	8912698	Promoter	AT1G25400	0	TRUE	TRUE	TRUE	TRUE	TRUE	TRUE
1	8915874	8916046	Promoter	AT1G25420	-13	TRUE	TRUE	TRUE	TRUE	TRUE	TRUE
1	8918447	8918530	Promoter	AT1G25422	-322	FALSE	TRUE	TRUE	FALSE	TRUE	TRUE
1	8918800	8918979	Promoter	AT1G25422	0	FALSE	TRUE	TRUE	FALSE	FALSE	TRUE
1	8922064	8922660	Promoter	AT1G25425	-40	TRUE	TRUE	TRUE	TRUE	FALSE	TRUE
1	8935510	8935792	Promoter	AT1G25440	-50	TRUE	TRUE	TRUE	TRUE	FALSE	TRUE
1	8948206	8948419	Promoter	AT1G25480	-46	TRUE	TRUE	TRUE	TRUE	FALSE	FALSE
1	8958646	8959329	Promoter	AT1G25500	-668	TRUE	TRUE	TRUE	TRUE	TRUE	TRUE
1	8961395	8961566	Promoter	AT1G25510	-547	TRUE	TRUE	TRUE	TRUE	TRUE	TRUE
1	8961870	8962107	Promoter	AT1G25520	-18	FALSE	TRUE	TRUE	TRUE	TRUE	TRUE
1	8966711	8966880	Promoter	AT1G25530	548	TRUE	TRUE	TRUE	FALSE	TRUE	TRUE
1	8974726	8975975	Promoter	AT1G25540	-66	TRUE	TRUE	TRUE	TRUE	TRUE	TRUE
1	8976232	8976402	Promoter	AT1G25550	-32	TRUE	TRUE	TRUE	TRUE	TRUE	TRUE
1	8981955	8982089	Exon	AT1G25560	952	FALSE	TRUE	TRUE	TRUE	TRUE	TRUE
1	8982970	8983262	Promoter	AT1G25560	0	TRUE	TRUE	TRUE	TRUE	TRUE	TRUE
1	8983535	8984060	Promoter	AT1G25560	-494	TRUE	TRUE	TRUE	TRUE	TRUE	TRUE
1	8995463	8996544	Promoter	AT1G25570	0	TRUE	TRUE	TRUE	TRUE	TRUE	TRUE
1	8997922	8998071	Exon	AT1G25580	1789	FALSE	FALSE	FALSE	FALSE	TRUE	FALSE
1	8999827	9000145	Promoter	AT1G25580	0	TRUE	TRUE	TRUE	TRUE	FALSE	TRUE
1	9002086	9002295	3 UTR	AT1G25580	-2226	FALSE	TRUE	TRUE	TRUE	FALSE	FALSE
1	9019561	9019925	Promoter	AT1G26090	-455	FALSE	TRUE	TRUE	FALSE	FALSE	TRUE
1	9020074	9020431	Promoter	AT1G26090	0	TRUE	TRUE	TRUE	TRUE	TRUE	TRUE
1	9024033	9024345	Promoter	AT1G26100	0	TRUE	TRUE	TRUE	TRUE	FALSE	TRUE
1	9027739	9027992	Promoter	AT1G26110	0	TRUE	TRUE	TRUE	TRUE	TRUE	TRUE
1	9037927	9038047	Exon	AT1G26140	1493	TRUE	FALSE	FALSE	FALSE	TRUE	TRUE
1	9043727	9044487	Promoter	AT1G26150	-439	TRUE	TRUE	TRUE	TRUE	TRUE	TRUE
1	9047024	9047275	Promoter	AT1G26160	-45	TRUE	TRUE	TRUE	TRUE	TRUE	TRUE
1	9061517	9061838	Promoter	AT1G26190	-431	FALSE	TRUE	TRUE	TRUE	TRUE	TRUE
1	9067584	9067721	Promoter	AT1G26210	545	TRUE	FALSE	FALSE	FALSE	TRUE	TRUE
1	9072158	9072363	Promoter	AT1G26218	0	TRUE	TRUE	TRUE	FALSE	TRUE	FALSE
1	9075312	9075651	Promoter	AT1G26230	-5	TRUE	TRUE	TRUE	TRUE	FALSE	TRUE
1	9076792	9077036	Promoter	AT1G26230	-49	FALSE	FALSE	TRUE	TRUE	FALSE	FALSE
1	9084877	9084965	Exon	AT1G26250	1039	FALSE	FALSE	FALSE	FALSE	TRUE	TRUE
1	9086241	9086453	Promoter	AT1G26260	-400	FALSE	TRUE	TRUE	FALSE	FALSE	FALSE
1	9088583	9088657	Exon	AT1G26260	1369	TRUE	FALSE	FALSE	FALSE	FALSE	FALSE
1	9092451	9093047	Promoter	AT1G26270	0	TRUE	TRUE	TRUE	TRUE	TRUE	TRUE
1	9119202	9119489	Promoter	AT1G26355	-591	FALSE	TRUE	TRUE	FALSE	TRUE	TRUE
1	9125481	9125969	Promoter	AT1G26370	0	TRUE	TRUE	TRUE	TRUE	TRUE	TRUE
1	9143371	9143616	Promoter	AT1G26420	-67	FALSE	TRUE	TRUE	FALSE	FALSE	FALSE
1	9151517	9151728	Promoter	AT1G26460	-4	TRUE	TRUE	TRUE	TRUE	FALSE	TRUE
1	9155012	9155089	Promoter	AT1G26470	-2	TRUE	TRUE	TRUE	TRUE	TRUE	TRUE
1	9158121	9158300	Promoter	AT1G26490	0	FALSE	TRUE	TRUE	FALSE	FALSE	TRUE
1	9162952	9163306	Promoter	AT1G26515	-42	FALSE	TRUE	TRUE	TRUE	FALSE	TRUE
1	9171032	9171157	Promoter	AT1G26550	0	TRUE	TRUE	TRUE	TRUE	TRUE	TRUE
1	9174789	9174947	Promoter	AT1G26558	-664	TRUE	TRUE	TRUE	TRUE	FALSE	TRUE
1	9178342	9178605	Promoter	AT1G26560	0	FALSE	FALSE	TRUE	TRUE	TRUE	FALSE
1	9185963	9186323	Exon	AT1G26580	1357	TRUE	FALSE	FALSE	FALSE	TRUE	TRUE
1	9186755	9186892	Exon	AT1G26580	2149	TRUE	FALSE	FALSE	FALSE	FALSE	TRUE
1	9189004	9189184	Promoter	AT1G26590	-440	FALSE	TRUE	FALSE	FALSE	FALSE	FALSE
1	9191217	9191575	Promoter	AT1G26600	-32	TRUE	TRUE	TRUE	TRUE	FALSE	TRUE
1	9205792	9205978	Promoter	AT1G26630	0	TRUE	TRUE	TRUE	TRUE	TRUE	TRUE
1	9215441	9215936	Promoter	AT1G26670	0	FALSE	TRUE	TRUE	TRUE	TRUE	TRUE
1	9225729	9225977	Promoter	AT1G26690	0	FALSE	TRUE	TRUE	FALSE	TRUE	TRUE
1	9240790	9241243	Promoter	AT1G26730	-192	TRUE	TRUE	TRUE	TRUE	TRUE	TRUE
1	9246595	9246791	Promoter	AT1G26740	0	FALSE	TRUE	TRUE	TRUE	FALSE	TRUE
1	9253476	9253694	Promoter	AT1G26762	0	FALSE	TRUE	TRUE	FALSE	FALSE	FALSE
1	9259205	9259531	Promoter	AT1G26770	-74	FALSE	TRUE	TRUE	TRUE	FALSE	FALSE
1	9262988	9263250	Promoter	AT1G26771	23	TRUE	TRUE	TRUE	TRUE	FALSE	TRUE
1	9275160	9275533	Promoter	AT1G26790	0	TRUE	TRUE	TRUE	TRUE	TRUE	TRUE
1	9280245	9280455	Promoter	AT1G26797	-500	FALSE	TRUE	TRUE	TRUE	TRUE	FALSE
1	9286245	9286935	Promoter	AT1G26800	0	TRUE	TRUE	TRUE	TRUE	TRUE	TRUE
1	9295492	9295763	Promoter	AT1G26830	0	FALSE	TRUE	FALSE	FALSE	FALSE	FALSE
1	9297660	9297811	Exon	AT1G26840	-940	FALSE	FALSE	FALSE	FALSE	TRUE	TRUE
1	9298466	9298605	Promoter	AT1G26840	-146	FALSE	TRUE	TRUE	FALSE	TRUE	TRUE
1	9304589	9304712	Promoter	AT1G26850	-261	FALSE	TRUE	TRUE	TRUE	TRUE	TRUE
1	9312388	9312524	Promoter	AT1G26870	-332	TRUE	FALSE	TRUE	FALSE	TRUE	TRUE
1	9316757	9316894	Promoter	AT1G26880	-28	FALSE	TRUE	TRUE	FALSE	FALSE	TRUE
1	9326422	9326582	Promoter	AT1G26916	-574	TRUE	TRUE	TRUE	TRUE	TRUE	TRUE
1	9327108	9327347	Promoter	AT1G26916	0	TRUE	TRUE	TRUE	TRUE	TRUE	TRUE
1	9328457	9328876	Promoter	AT1G26920	-636	TRUE	TRUE	TRUE	TRUE	TRUE	TRUE
1	9338284	9338763	Promoter	AT1G26930	-498	TRUE	TRUE	TRUE	TRUE	TRUE	TRUE
1	9342867	9343067	Promoter	AT1G26940	-59	TRUE	TRUE	TRUE	TRUE	TRUE	TRUE
1	9351764	9352086	Promoter	AT1G26945	310	TRUE	TRUE	TRUE	TRUE	TRUE	TRUE
1	9354801	9355262	Promoter	AT1G26950	-477	TRUE	TRUE	TRUE	TRUE	TRUE	TRUE
1	9376755	9376974	Promoter	AT1G27008	270	FALSE	FALSE	FALSE	FALSE	TRUE	FALSE
1	9380414	9380470	3 UTR	AT1G27030	-1333	FALSE	FALSE	FALSE	FALSE	TRUE	FALSE
1	9380579	9380763	3 UTR	AT1G27030	-1040	FALSE	TRUE	FALSE	FALSE	FALSE	FALSE
1	9381283	9381763	Promoter	AT1G27030	-40	FALSE	FALSE	TRUE	TRUE	FALSE	FALSE
1	9388912	9389219	Promoter	AT1G27040	695	FALSE	FALSE	TRUE	TRUE	TRUE	TRUE
1	9391419	9391654	Promoter	AT1G27045	0	FALSE	FALSE	TRUE	TRUE	FALSE	FALSE
1	9393230	9393663	Promoter	AT1G27050	-27	TRUE	TRUE	TRUE	TRUE	TRUE	TRUE
1	9403983	9404112	3 UTR	AT1G27090	2144	TRUE	TRUE	FALSE	FALSE	TRUE	FALSE
1	9404340	9404368	Exon	AT1G27090	1888	FALSE	FALSE	FALSE	FALSE	TRUE	FALSE
1	9407503	9407880	3 UTR	AT1G27090	-1247	TRUE	TRUE	TRUE	TRUE	TRUE	TRUE
1	9408645	9408858	Intron	AT1G27100	2314	TRUE	TRUE	TRUE	TRUE	TRUE	TRUE
1	9410109	9410280	Intron	AT1G27100	892	FALSE	FALSE	FALSE	FALSE	TRUE	FALSE
1	9411676	9412119	Promoter	AT1G27100	-504	TRUE	TRUE	TRUE	TRUE	TRUE	TRUE
1	9415145	9415303	Promoter	AT1G27110	651	TRUE	FALSE	FALSE	FALSE	TRUE	TRUE
1	9417238	9417370	Promoter	AT1G27110	134	FALSE	TRUE	FALSE	FALSE	TRUE	FALSE
1	9420161	9420941	Promoter	AT1G27120	-236	TRUE	TRUE	TRUE	TRUE	TRUE	TRUE
1	9425090	9425593	Promoter	AT1G27130	0	TRUE	TRUE	TRUE	TRUE	TRUE	TRUE
1	9428953	9429039	Promoter	AT1G27150	-8	FALSE	FALSE	TRUE	FALSE	FALSE	FALSE
1	9434135	9434323	Promoter	AT1G27170	-236	FALSE	TRUE	FALSE	TRUE	FALSE	FALSE
1	9448893	9449449	Promoter	AT1G27190	-68	TRUE	TRUE	TRUE	TRUE	TRUE	TRUE
1	9451855	9452336	Promoter	AT1G27200	-105	FALSE	TRUE	TRUE	TRUE	FALSE	TRUE
1	9454841	9455399	3 UTR	AT1G27210	2627	FALSE	TRUE	TRUE	TRUE	TRUE	TRUE
1	9478658	9478830	Exon	AT1G27285	2461	TRUE	TRUE	TRUE	TRUE	TRUE	TRUE
1	9479860	9480059	Exon	AT1G27290	-1473	FALSE	TRUE	FALSE	FALSE	TRUE	FALSE
1	9480857	9481518	Promoter	AT1G27290	-14	TRUE	TRUE	TRUE	TRUE	TRUE	TRUE
1	9483045	9483218	Promoter	AT1G27300	0	TRUE	TRUE	TRUE	TRUE	TRUE	TRUE
1	9485846	9486050	Promoter	AT1G27310	0	TRUE	TRUE	TRUE	TRUE	TRUE	TRUE
1	9486289	9487110	Promoter	AT1G27310	-393	FALSE	TRUE	TRUE	TRUE	TRUE	TRUE
1	9492470	9492932	Promoter	AT1G27330	-32	TRUE	TRUE	TRUE	TRUE	TRUE	TRUE
1	9497428	9497630	Exon	AT1G27350	1795	FALSE	FALSE	FALSE	FALSE	TRUE	TRUE
1	9499484	9499988	Promoter	AT1G27350	-59	TRUE	TRUE	TRUE	TRUE	TRUE	TRUE
1	9500174	9500277	Promoter	AT1G27350	-749	FALSE	TRUE	TRUE	TRUE	FALSE	FALSE
1	9501787	9501957	Promoter	AT1G27360	0	FALSE	FALSE	FALSE	TRUE	FALSE	TRUE
1	9503096	9503171	Intron	AT1G27360	1125	TRUE	FALSE	FALSE	FALSE	TRUE	FALSE
1	9507397	9507679	Promoter	AT1G27370	-69	TRUE	TRUE	TRUE	FALSE	TRUE	FALSE
1	9512911	9513043	Promoter	AT1G27385	-51	FALSE	TRUE	TRUE	FALSE	FALSE	TRUE
1	9514965	9515205	Promoter	AT1G27390	0	TRUE	TRUE	TRUE	TRUE	TRUE	TRUE
1	9516972	9517168	Promoter	AT1G27410	-33	FALSE	TRUE	TRUE	TRUE	TRUE	TRUE
1	9531414	9531875	Promoter	AT1G27450	0	TRUE	TRUE	TRUE	TRUE	TRUE	TRUE
1	9532031	9532335	Promoter	AT1G27450	0	TRUE	TRUE	FALSE	FALSE	TRUE	TRUE
1	9534353	9534510	Promoter	AT1G27460	-22	FALSE	TRUE	TRUE	TRUE	TRUE	TRUE
1	9539073	9539735	Promoter	AT1G27461	-60	FALSE	TRUE	TRUE	TRUE	FALSE	TRUE
1	9544327	9544579	Promoter	AT1G27480	0	TRUE	TRUE	TRUE	TRUE	TRUE	TRUE
1	9544982	9545201	Promoter	AT1G27480	468	FALSE	FALSE	FALSE	FALSE	TRUE	FALSE
1	9545479	9545503	Exon	AT1G27480	965	FALSE	FALSE	FALSE	FALSE	TRUE	FALSE
1	9552908	9553067	Exon	AT1G27500	1072	FALSE	FALSE	FALSE	FALSE	TRUE	FALSE
1	9554326	9554626	Promoter	AT1G27500	-187	TRUE	FALSE	TRUE	TRUE	FALSE	TRUE
1	9558228	9558554	Promoter	AT1G27510	0	FALSE	TRUE	TRUE	TRUE	FALSE	FALSE
1	9571888	9572149	Promoter	AT1G27560	0	FALSE	TRUE	TRUE	TRUE	TRUE	TRUE
1	9574243	9574768	Promoter	AT1G27565	0	FALSE	FALSE	FALSE	TRUE	FALSE	FALSE
1	9574974	9575126	Promoter	AT1G27570	-412	FALSE	FALSE	FALSE	TRUE	FALSE	FALSE
1	9590943	9591298	Promoter	AT1G27580	0	TRUE	TRUE	TRUE	TRUE	TRUE	TRUE
1	9610962	9611080	Promoter	AT1G27630	-23	TRUE	TRUE	TRUE	TRUE	FALSE	FALSE
1	9614208	9614596	Promoter	AT1G27650	0	TRUE	TRUE	TRUE	TRUE	TRUE	TRUE
1	9635793	9635958	Promoter	AT1G27690	-636	FALSE	FALSE	TRUE	FALSE	FALSE	FALSE
1	9638529	9638663	Promoter	AT1G27695	-361	FALSE	TRUE	TRUE	FALSE	FALSE	FALSE
1	9645557	9645672	Exon	AT1G27720	1704	FALSE	FALSE	FALSE	FALSE	TRUE	FALSE
1	9648442	9648481	Promoter	AT1G27730	592	FALSE	FALSE	FALSE	FALSE	TRUE	FALSE
1	9649099	9649558	Promoter	AT1G27730	-26	TRUE	TRUE	TRUE	TRUE	TRUE	TRUE
1	9659769	9659908	Exon	AT1G27752	-2177	FALSE	FALSE	FALSE	FALSE	TRUE	TRUE
1	9661950	9662152	Promoter	AT1G27752	0	TRUE	TRUE	TRUE	TRUE	TRUE	TRUE
1	9667674	9668153	Promoter	AT1G27760	-431	FALSE	TRUE	TRUE	TRUE	FALSE	FALSE
1	9668303	9668557	Promoter	AT1G27760	-27	TRUE	TRUE	TRUE	TRUE	TRUE	TRUE
1	9672491	9672571	Exon	AT1G27770	3586	FALSE	FALSE	FALSE	FALSE	TRUE	FALSE
1	9676132	9676274	Promoter	AT1G27770	0	FALSE	FALSE	FALSE	FALSE	TRUE	TRUE
1	9689724	9689805	Promoter	AT1G27815	731	TRUE	FALSE	FALSE	FALSE	FALSE	TRUE
1	9694194	9694208	Intron	AT1G27840	2156	FALSE	FALSE	FALSE	FALSE	TRUE	FALSE
1	9696389	9696993	Promoter	AT1G27840	0	TRUE	TRUE	TRUE	TRUE	TRUE	TRUE
1	9700602	9700838	Exon	AT1G27850	2185	TRUE	FALSE	FALSE	FALSE	FALSE	FALSE
1	9708207	9708339	Promoter	AT1G27880	-585	FALSE	TRUE	FALSE	FALSE	TRUE	FALSE
1	9720582	9720772	Promoter	AT1G27900	-14	TRUE	TRUE	TRUE	FALSE	TRUE	FALSE
1	9725342	9725969	Promoter	AT1G27910	-628	TRUE	TRUE	TRUE	TRUE	TRUE	TRUE
1	9726280	9726503	Promoter	AT1G27920	-445	FALSE	TRUE	TRUE	TRUE	FALSE	TRUE
1	9730867	9731314	Promoter	AT1G27921	-536	TRUE	TRUE	TRUE	TRUE	FALSE	TRUE
1	9732493	9732839	Promoter	AT1G27930	0	TRUE	TRUE	TRUE	TRUE	TRUE	TRUE
1	9738494	9738748	Promoter	AT1G27940	-365	FALSE	TRUE	TRUE	FALSE	FALSE	FALSE
1	9739403	9740656	Promoter	AT1G27950	-48	TRUE	TRUE	TRUE	TRUE	TRUE	TRUE
1	9748070	9748699	Promoter	AT1G27980	-38	TRUE	TRUE	TRUE	TRUE	FALSE	TRUE
1	9753962	9754112	Promoter	AT1G27990	-10	FALSE	TRUE	TRUE	TRUE	TRUE	TRUE
1	9762291	9762439	Promoter	AT1G28007	267	TRUE	TRUE	TRUE	FALSE	TRUE	TRUE
1	9777845	9778228	Promoter	AT1G28050	-35	TRUE	TRUE	TRUE	TRUE	TRUE	TRUE
1	9778822	9779178	Promoter	AT1G28060	0	TRUE	TRUE	TRUE	TRUE	FALSE	TRUE
1	9782656	9782925	Promoter	AT1G28070	-71	TRUE	TRUE	TRUE	TRUE	TRUE	TRUE
1	9804293	9804422	3 UTR	AT1G28100	2346	FALSE	FALSE	FALSE	FALSE	TRUE	FALSE
1	9813249	9813602	Exon	AT1G28120	1942	FALSE	FALSE	FALSE	FALSE	TRUE	TRUE
1	9815567	9815727	Promoter	AT1G28120	-23	FALSE	TRUE	FALSE	FALSE	FALSE	FALSE
1	9825009	9825200	Promoter	AT1G28130	-86	FALSE	TRUE	TRUE	TRUE	TRUE	TRUE
1	9834433	9834693	Promoter	AT1G28140	-6	TRUE	TRUE	TRUE	TRUE	TRUE	TRUE
1	9847899	9848045	Promoter	AT1G28190	0	TRUE	FALSE	TRUE	TRUE	FALSE	FALSE
1	9849831	9850526	3 UTR	AT1G28200	1840	TRUE	TRUE	TRUE	TRUE	TRUE	TRUE
1	9852357	9852600	Promoter	AT1G28200	0	TRUE	TRUE	TRUE	TRUE	TRUE	TRUE
1	9864697	9865016	Promoter	AT1G28230	-91	FALSE	TRUE	FALSE	TRUE	FALSE	FALSE
1	9872819	9873023	Promoter	AT1G28240	-608	FALSE	FALSE	FALSE	FALSE	TRUE	FALSE
1	9873739	9874263	Promoter	AT1G28250	0	FALSE	TRUE	TRUE	TRUE	TRUE	TRUE
1	9876121	9876408	Exon	AT1G28250	1874	TRUE	TRUE	FALSE	FALSE	TRUE	FALSE
1	9879266	9879456	Promoter	AT1G28260	0	TRUE	TRUE	TRUE	TRUE	TRUE	TRUE
1	9887411	9888138	Promoter	AT1G28280	0	TRUE	TRUE	TRUE	TRUE	TRUE	TRUE
1	9897127	9897273	Exon	AT1G28300	2603	FALSE	FALSE	FALSE	FALSE	TRUE	FALSE
1	9913573	9914042	Promoter	AT1G28310	0	FALSE	TRUE	TRUE	TRUE	FALSE	FALSE
1	9924463	9925206	Promoter	AT1G28320	0	TRUE	TRUE	TRUE	TRUE	TRUE	TRUE
1	9934357	9934573	Promoter	AT1G28330	691	FALSE	TRUE	TRUE	TRUE	FALSE	FALSE
1	9936153	9936693	Promoter	AT1G28335	-308	TRUE	TRUE	TRUE	TRUE	TRUE	TRUE
1	9939761	9939979	Promoter	AT1G28340	-196	FALSE	TRUE	TRUE	TRUE	TRUE	TRUE
1	9951504	9951835	Promoter	AT1G28360	-13	FALSE	TRUE	TRUE	TRUE	TRUE	TRUE
1	9959977	9960386	Promoter	AT1G28375	-669	TRUE	TRUE	TRUE	TRUE	FALSE	FALSE
1	9960797	9960979	Promoter	AT1G28375	-76	TRUE	TRUE	TRUE	TRUE	TRUE	TRUE
1	9961573	9961689	Promoter	AT1G28375	518	TRUE	FALSE	TRUE	FALSE	TRUE	FALSE
1	9963463	9963612	Promoter	AT1G28380	0	FALSE	TRUE	TRUE	FALSE	FALSE	FALSE
1	9965594	9965611	Exon	AT1G28380	2001	FALSE	FALSE	FALSE	FALSE	TRUE	TRUE
1	9968900	9969212	Promoter	AT1G28390	-599	FALSE	TRUE	TRUE	FALSE	FALSE	FALSE
1	9973782	9974210	Promoter	AT1G28400	0	FALSE	TRUE	TRUE	TRUE	FALSE	FALSE
1	9979278	9979795	Promoter	AT1G28420	-7	FALSE	TRUE	TRUE	TRUE	TRUE	TRUE
1	9996719	9996876	Promoter	AT1G28440	0	TRUE	TRUE	TRUE	TRUE	FALSE	TRUE
1	10010230	10010403	Promoter	AT1G28470	49	TRUE	FALSE	FALSE	FALSE	FALSE	FALSE
1	10014111	10014620	Promoter	AT1G28480	-38	TRUE	TRUE	TRUE	TRUE	TRUE	TRUE
1	10014792	10015156	Promoter	AT1G28480	-719	FALSE	TRUE	TRUE	FALSE	FALSE	FALSE
1	10017409	10017572	Exon	AT1G28500	-1119	FALSE	FALSE	FALSE	FALSE	TRUE	TRUE
1	10035571	10035608	Promoter	AT1G28540	-56	FALSE	TRUE	FALSE	FALSE	FALSE	FALSE
1	10041490	10041790	Promoter	AT1G28560	0	TRUE	TRUE	TRUE	TRUE	TRUE	TRUE
1	10044171	10044501	Promoter	AT1G28570	-21	FALSE	TRUE	FALSE	TRUE	TRUE	FALSE
1	10046406	10047040	Promoter	AT1G28580	0	TRUE	TRUE	TRUE	TRUE	TRUE	TRUE
1	10053138	10053337	Promoter	AT1G28600	-21	FALSE	TRUE	TRUE	TRUE	TRUE	FALSE
1	10053627	10053799	Promoter	AT1G28600	-510	FALSE	TRUE	TRUE	TRUE	FALSE	TRUE
1	10057951	10058108	Promoter	AT1G28620	-132	FALSE	FALSE	TRUE	FALSE	FALSE	FALSE
1	10069174	10069403	Promoter	AT1G28640	0	FALSE	TRUE	TRUE	FALSE	FALSE	FALSE
1	10073659	10073975	Promoter	AT1G28660	-248	FALSE	TRUE	FALSE	FALSE	TRUE	FALSE
1	10076324	10077050	Promoter	AT1G28670	0	TRUE	TRUE	TRUE	TRUE	TRUE	TRUE
1	10077375	10077643	Promoter	AT1G28680	-546	FALSE	TRUE	TRUE	FALSE	FALSE	FALSE
1	10077991	10078359	Promoter	AT1G28680	0	TRUE	TRUE	TRUE	TRUE	TRUE	TRUE
1	10081627	10081835	Promoter	AT1G28690	-23	TRUE	TRUE	TRUE	TRUE	TRUE	TRUE
1	10086807	10087073	3 UTR	AT1G28710	998	FALSE	FALSE	FALSE	FALSE	TRUE	FALSE
1	10095222	10095275	Promoter	AT1G28815	-522	FALSE	TRUE	FALSE	FALSE	FALSE	FALSE
1	10095603	10095847	Promoter	AT1G28815	0	FALSE	TRUE	TRUE	FALSE	TRUE	FALSE
1	10096094	10096193	Promoter	AT1G28815	297	TRUE	FALSE	FALSE	FALSE	FALSE	FALSE
1	10102850	10103072	Promoter	AT1G28760	-86	TRUE	TRUE	TRUE	TRUE	TRUE	TRUE
1	10110694	10111037	Promoter	AT1G28960	623	TRUE	FALSE	FALSE	FALSE	TRUE	FALSE
1	10147479	10147635	Promoter	AT1G29060	-58	FALSE	TRUE	TRUE	TRUE	FALSE	FALSE
1	10149509	10149858	Promoter	AT1G29070	0	TRUE	TRUE	TRUE	TRUE	TRUE	TRUE
1	10151687	10152073	Promoter	AT1G29071	0	FALSE	TRUE	TRUE	TRUE	FALSE	TRUE
1	10173762	10173895	Promoter	AT1G29120	-292	FALSE	TRUE	TRUE	TRUE	TRUE	TRUE
1	10174240	10174491	Promoter	AT1G29120	0	TRUE	FALSE	TRUE	FALSE	FALSE	TRUE
1	10180188	10180450	Promoter	AT1G29150	-68	FALSE	TRUE	TRUE	TRUE	TRUE	TRUE
1	10184407	10184624	Promoter	AT1G29160	-83	FALSE	FALSE	TRUE	TRUE	FALSE	FALSE
1	10194095	10194205	Promoter	AT1G29170	695	FALSE	FALSE	TRUE	FALSE	TRUE	FALSE
1	10195183	10195711	Promoter	AT1G29170	-283	FALSE	TRUE	TRUE	TRUE	FALSE	FALSE
1	10198370	10198737	Promoter	AT1G29179	-27	FALSE	TRUE	FALSE	TRUE	TRUE	TRUE
1	10203436	10203774	Promoter	AT1G29195	-40	FALSE	TRUE	TRUE	TRUE	FALSE	FALSE
1	10203980	10204093	Promoter	AT1G29195	-584	FALSE	TRUE	FALSE	FALSE	FALSE	FALSE
1	10213666	10214298	Promoter	AT1G29230	-562	FALSE	TRUE	TRUE	TRUE	TRUE	FALSE
1	10218221	10218318	Exon	AT1G29240	1528	FALSE	FALSE	FALSE	FALSE	TRUE	FALSE
1	10219777	10220111	Promoter	AT1G29240	0	FALSE	TRUE	TRUE	FALSE	TRUE	TRUE
1	10224686	10224870	Promoter	AT1G29250	0	TRUE	TRUE	TRUE	TRUE	TRUE	TRUE
1	10235975	10236446	Promoter	AT1G29280	0	FALSE	TRUE	TRUE	TRUE	FALSE	TRUE
1	10244243	10244394	Promoter	AT1G29290	-572	FALSE	TRUE	TRUE	FALSE	FALSE	FALSE
1	10246829	10247830	3 UTR	AT1G29300	1764	TRUE	TRUE	TRUE	TRUE	FALSE	TRUE
1	10255174	10255304	Promoter	AT1G29320	-17	FALSE	TRUE	FALSE	FALSE	FALSE	FALSE
1	10261084	10261543	Promoter	AT1G29330	0	TRUE	TRUE	TRUE	TRUE	TRUE	TRUE
1	10263640	10264216	Promoter	AT1G29340	-179	FALSE	TRUE	TRUE	TRUE	FALSE	FALSE
1	10265924	10266117	Exon	AT1G29340	1529	FALSE	FALSE	FALSE	FALSE	TRUE	TRUE
1	10269253	10269291	Exon	AT1G29350	4497	FALSE	FALSE	FALSE	FALSE	TRUE	FALSE
1	10275603	10275933	Promoter	AT1G29357	0	TRUE	TRUE	TRUE	TRUE	TRUE	TRUE
1	10278768	10278941	Exon	AT1G29360	2789	TRUE	FALSE	TRUE	FALSE	TRUE	TRUE
1	10284554	10284858	Promoter	AT1G29380	433	TRUE	TRUE	FALSE	FALSE	TRUE	TRUE
1	10287884	10288239	Promoter	AT1G29390	0	TRUE	TRUE	TRUE	TRUE	TRUE	TRUE
1	10289494	10289953	Promoter	AT1G29395	0	TRUE	TRUE	TRUE	TRUE	TRUE	TRUE
1	10294555	10294952	Promoter	AT1G29400	0	TRUE	TRUE	TRUE	TRUE	TRUE	TRUE
1	10305215	10305487	Promoter	AT1G29440	-107	TRUE	TRUE	FALSE	FALSE	TRUE	TRUE
1	10308353	10308558	Promoter	AT1G29465	-16	TRUE	TRUE	TRUE	FALSE	FALSE	TRUE
1	10313867	10314442	Promoter	AT1G29470	0	TRUE	TRUE	TRUE	TRUE	TRUE	TRUE
1	10320923	10321143	Promoter	AT1G29500	-67	TRUE	FALSE	FALSE	FALSE	FALSE	TRUE
1	10322365	10322477	Promoter	AT1G29510	-97	TRUE	FALSE	FALSE	FALSE	FALSE	TRUE
1	10326786	10327029	Promoter	AT1G29530	-51	FALSE	TRUE	TRUE	TRUE	FALSE	FALSE
1	10330298	10330468	Promoter	AT1G29550	-46	TRUE	TRUE	TRUE	TRUE	TRUE	TRUE
1	10339660	10340024	Promoter	AT1G29590	0	TRUE	TRUE	TRUE	TRUE	TRUE	TRUE
1	10343066	10343449	Promoter	AT1G29600	-597	TRUE	FALSE	TRUE	FALSE	TRUE	TRUE
1	10353504	10354257	3 UTR	AT1G29640	2225	FALSE	TRUE	TRUE	TRUE	TRUE	TRUE
1	10356522	10356729	Promoter	AT1G29640	-40	TRUE	TRUE	TRUE	TRUE	FALSE	TRUE
1	10374777	10375444	Promoter	AT1G29670	-319	TRUE	TRUE	TRUE	TRUE	FALSE	FALSE
1	10375587	10375845	Promoter	AT1G29670	0	TRUE	FALSE	TRUE	TRUE	FALSE	TRUE
1	10378674	10378876	Promoter	AT1G29680	85	FALSE	FALSE	FALSE	FALSE	TRUE	TRUE
1	10378985	10379230	Promoter	AT1G29680	-24	FALSE	TRUE	TRUE	FALSE	FALSE	FALSE
1	10387348	10387555	Promoter	AT1G29700	0	FALSE	TRUE	FALSE	TRUE	TRUE	FALSE
1	10400177	10400488	Promoter	AT1G29720	-304	TRUE	TRUE	TRUE	FALSE	TRUE	TRUE
1	10422022	10422175	Promoter	AT1G29760	-156	FALSE	FALSE	TRUE	FALSE	FALSE	FALSE
1	10429055	10430076	Promoter	AT1G29785	0	TRUE	TRUE	TRUE	TRUE	FALSE	TRUE
1	10432359	10432604	Promoter	AT1G29800	0	TRUE	TRUE	TRUE	TRUE	FALSE	TRUE
1	10433327	10433552	Promoter	AT1G29800	726	FALSE	FALSE	FALSE	FALSE	TRUE	TRUE
1	10433554	10433605	Exon	AT1G29800	953	FALSE	FALSE	FALSE	FALSE	TRUE	TRUE
1	10442595	10442790	Exon	AT1G29830	973	FALSE	FALSE	FALSE	FALSE	TRUE	TRUE
1	10447514	10447783	Promoter	AT1G29840	0	TRUE	TRUE	TRUE	TRUE	FALSE	TRUE
1	10457072	10457243	Exon	AT1G29870	1539	TRUE	FALSE	FALSE	FALSE	TRUE	FALSE
1	10462758	10463222	Promoter	AT1G29880	0	TRUE	TRUE	TRUE	TRUE	TRUE	TRUE
1	10467333	10467525	Promoter	AT1G29900	-529	FALSE	FALSE	FALSE	TRUE	TRUE	FALSE
1	10475969	10476182	Promoter	AT1G29920	-10	TRUE	TRUE	TRUE	TRUE	FALSE	TRUE
1	10477728	10477892	Promoter	AT1G29930	-113	TRUE	TRUE	TRUE	FALSE	TRUE	TRUE
1	10501512	10501643	Promoter	AT1G29970	-60	TRUE	TRUE	TRUE	TRUE	TRUE	TRUE
1	10504140	10504457	Promoter	AT1G29980	386	TRUE	TRUE	FALSE	FALSE	TRUE	FALSE
1	10504802	10505163	Promoter	AT1G29980	0	TRUE	TRUE	TRUE	TRUE	TRUE	TRUE
1	10507495	10507642	Promoter	AT1G29990	0	FALSE	TRUE	FALSE	TRUE	FALSE	FALSE
1	10516303	10516796	Promoter	AT1G30020	0	TRUE	TRUE	TRUE	TRUE	TRUE	TRUE
1	10521264	10521337	Promoter	AT1G30016	-49	FALSE	TRUE	TRUE	FALSE	TRUE	TRUE
1	10537373	10537616	Promoter	AT1G30040	-32	FALSE	TRUE	TRUE	TRUE	FALSE	TRUE
1	10542304	10542453	Promoter	AT1G30050	-569	FALSE	TRUE	TRUE	FALSE	FALSE	FALSE
1	10553441	10553878	Promoter	AT1G30080	-226	FALSE	FALSE	TRUE	TRUE	FALSE	FALSE
1	10561449	10561820	Promoter	AT1G30090	-26	TRUE	TRUE	TRUE	TRUE	TRUE	TRUE
1	10572785	10573042	Exon	AT1G30100	1445	FALSE	TRUE	TRUE	FALSE	FALSE	FALSE
1	10581361	10581540	Promoter	AT1G30110	-195	TRUE	TRUE	TRUE	TRUE	TRUE	TRUE
1	10581846	10582075	Promoter	AT1G30110	0	TRUE	TRUE	TRUE	TRUE	FALSE	TRUE
1	10586538	10587020	Promoter	AT1G30120	0	TRUE	TRUE	TRUE	TRUE	TRUE	TRUE
1	10587258	10587651	Promoter	AT1G30130	0	TRUE	TRUE	TRUE	TRUE	TRUE	TRUE
1	10595737	10596163	Promoter	AT1G30135	-329	FALSE	TRUE	TRUE	FALSE	FALSE	FALSE
1	10598722	10598850	Promoter	AT1G30140	95	FALSE	TRUE	FALSE	FALSE	FALSE	FALSE
1	10606027	10606220	Promoter	AT1G30160	0	FALSE	FALSE	TRUE	TRUE	FALSE	FALSE
1	10609677	10610047	Promoter	AT1G30170	-59	FALSE	FALSE	TRUE	FALSE	FALSE	FALSE
1	10610199	10610434	Promoter	AT1G30180	-251	FALSE	FALSE	TRUE	TRUE	FALSE	FALSE
1	10614010	10614139	Exon	AT1G30180	3325	TRUE	TRUE	TRUE	FALSE	FALSE	TRUE
1	10618658	10618944	Promoter	AT1G30190	-22	FALSE	TRUE	TRUE	TRUE	TRUE	TRUE
1	10635731	10635896	Promoter	AT1G30220	-260	FALSE	FALSE	TRUE	FALSE	FALSE	FALSE
1	10638679	10638928	Promoter	AT1G30230	0	FALSE	TRUE	TRUE	TRUE	TRUE	TRUE
1	10645946	10646140	Promoter	AT1G30240	-11	TRUE	TRUE	TRUE	TRUE	TRUE	TRUE
1	10651581	10652260	Promoter	AT1G30260	530	FALSE	TRUE	TRUE	TRUE	FALSE	TRUE
1	10679905	10680169	Promoter	AT1G30320	-77	TRUE	TRUE	TRUE	TRUE	TRUE	TRUE
1	10684812	10685888	3 UTR	AT1G30320	4566	TRUE	TRUE	TRUE	TRUE	TRUE	TRUE
1	10691488	10692136	Promoter	AT1G30330	-650	TRUE	TRUE	TRUE	TRUE	TRUE	TRUE
1	10715466	10715782	Promoter	AT1G30360	0	TRUE	TRUE	TRUE	TRUE	TRUE	TRUE
1	10719433	10719597	Exon	AT1G30370	1161	FALSE	FALSE	FALSE	FALSE	TRUE	FALSE
1	10720848	10721366	Promoter	AT1G30370	-90	TRUE	TRUE	TRUE	TRUE	TRUE	TRUE
1	10721789	10722225	Promoter	AT1G30380	0	TRUE	TRUE	TRUE	TRUE	TRUE	TRUE
1	10727377	10727515	Promoter	AT1G30400	-123	FALSE	FALSE	TRUE	TRUE	TRUE	TRUE
1	10734873	10734952	Exon	AT1G30410	-3853	FALSE	FALSE	FALSE	FALSE	TRUE	TRUE
1	10737798	10738250	Promoter	AT1G30410	-555	TRUE	TRUE	TRUE	TRUE	TRUE	TRUE
1	10756569	10756915	Promoter	AT1G30430	0	TRUE	TRUE	FALSE	FALSE	FALSE	FALSE
1	10758796	10758886	Promoter	AT1G30440	-589	FALSE	TRUE	FALSE	FALSE	FALSE	FALSE
1	10762226	10762547	Promoter	AT1G30450	-192	FALSE	FALSE	FALSE	TRUE	FALSE	FALSE
1	10775430	10775549	Promoter	AT1G30460	-28	FALSE	TRUE	TRUE	FALSE	FALSE	TRUE
1	10782657	10782789	Exon	AT1G30470	3444	TRUE	FALSE	FALSE	FALSE	TRUE	FALSE
1	10785830	10786193	Exon	AT1G30473	-786	TRUE	FALSE	FALSE	FALSE	TRUE	FALSE
1	10800747	10801098	Promoter	AT1G30490	0	FALSE	TRUE	TRUE	TRUE	FALSE	TRUE
1	10806331	10807058	Promoter	AT1G30500	-12	TRUE	TRUE	TRUE	TRUE	TRUE	TRUE
1	10809689	10809815	Promoter	AT1G30515	100	TRUE	FALSE	FALSE	FALSE	TRUE	FALSE
1	10809939	10810066	Promoter	AT1G30515	-24	FALSE	TRUE	TRUE	FALSE	FALSE	TRUE
1	10810770	10810975	Promoter	AT1G30520	-9	TRUE	TRUE	TRUE	TRUE	TRUE	TRUE
1	10814017	10814136	Promoter	AT1G30530	-523	FALSE	TRUE	TRUE	FALSE	FALSE	FALSE
1	10814785	10814916	Promoter	AT1G30530	126	FALSE	TRUE	TRUE	FALSE	FALSE	FALSE
1	10839983	10840325	Promoter	AT1G30590	0	TRUE	TRUE	TRUE	TRUE	TRUE	FALSE
1	10845463	10846580	Promoter	AT1G30610	0	TRUE	TRUE	TRUE	TRUE	TRUE	TRUE
1	10860200	10860723	Promoter	AT1G30630	0	TRUE	TRUE	TRUE	TRUE	TRUE	TRUE
1	10868008	10868381	Promoter	AT1G30650	0	FALSE	FALSE	TRUE	TRUE	FALSE	FALSE
1	10869609	10869821	Intron	AT1G30650	1306	FALSE	FALSE	TRUE	FALSE	TRUE	FALSE
1	10876399	10876731	Promoter	AT1G30660	-122	FALSE	TRUE	TRUE	TRUE	FALSE	FALSE
1	10881315	10881578	Promoter	AT1G30680	-19	FALSE	TRUE	TRUE	TRUE	FALSE	TRUE
1	10887186	10887692	Promoter	AT1G30690	0	TRUE	TRUE	TRUE	TRUE	TRUE	TRUE
1	10889955	10890400	3 UTR	AT1G30700	-2170	TRUE	TRUE	TRUE	TRUE	TRUE	TRUE
1	10892393	10892526	Promoter	AT1G30700	-44	FALSE	TRUE	FALSE	FALSE	FALSE	FALSE
1	10897661	10897802	Promoter	AT1G30720	-370	FALSE	TRUE	FALSE	FALSE	FALSE	FALSE
1	10899965	10900538	Promoter	AT1G30730	-316	TRUE	TRUE	TRUE	TRUE	TRUE	TRUE
[truncated: 15,374 more rows]
