# Supplementary material for: H2AK121ub in Arabidopsis associates with a less accessible chromatin state at transcriptional regulation hotspots
Source: Nat Commun. 2021 Jan 12;12:315. doi: 10.1038/s41467-020-20614-1 (PMC7804394; doi:10.1038/s41467-020-20614-1)
Supplement: Supplementary file 6 — Supplementary Data 2 [file 41467_2020_20614_MOESM6_ESM.xlsx]

## Sheet: Hoja1
Supplementary Data 2. List of Transcription factors (TFs) used to localize their binding sites. Data accession numbers and references are included.
Transcription factor	Accession number	Reference
SOC1 - AT2G45660	GSE45846	(Immink et al., 2012)⁠
PIF4 - AT2G43010	GSE43284	(Pfeiffer et al., 2014)⁠
PIF1 - AT2G20180	GSE43283
FHY1 - AT2G37678	GSE58083	(Chen et al., 2014a)⁠
APETALA1 - AT1G69120	GSE46987	(Pajoro et al., 2014)⁠
SEPALLATA3 - AT1G24260
PHYA - AT1G09570	GSE48769	(Chen et al., 2014b)⁠
FLM - AT1G77080	GSE48082	(Posé et al., 2013)⁠
SVP - AT2G22540	GSE33120	(Gregis et al., 2013)⁠
APETALA3 - AT3G54340	GSE38358	(Wuest et al., 2012)⁠
PISTILLATA - AT5G20240
FLC - AT5G10140	SRP005412 (SRA)	(Deng et al., 2011)⁠
TOC1 - AT5G61380	GSE35952	(Huang et al., 2012)⁠
AGAMOUS - AT4G18960	GSE45938	(ÓMaoiléidigh et al., 2013)⁠
LEAFY - AT5G61850	GSE24568	(Moyroud et al., 2011)⁠
PIF4 - AT2G43010	GSE68193	(Pedmale et al., 2016)⁠
CRY2 - AT1G0440
PIF5 - AT3G59060
ARF6 - AT1G30330	GSE51770	(Oh et al., 2014)⁠
JAG - AT1G68480	GSE51537	(Schiessl et al., 2014)⁠
PIF5 - AT3G59060	GSE35059	Not published
PIF3 - AT1G09530	GSE39215	(Zhang et al., 2013)⁠
SPEECHLESS - AT5G53210	GSE57497	(Lau et al., 2014)⁠
HBI1 - AT2G18300	GSE53099	(Fan et al., 2014)⁠
AL5 - AT5G20510	GSE56706	Not published
KAN1 - AT5G16560	GSE48081	(Merelo et al., 2013)⁠
APETALA 2 - AT4G36920	GSE21301	(Yant et al., 2010)⁠
ERF115 - AT5G07310	GSE48793	(Heyman et al., 2013)⁠
IBH1 - AT2G43060	GSE51120	(Zhiponova et al., 2014)⁠
IBL1 - AT4G30410
LHY - AT1G01060	GSE52175	(Adams et al., 2018)⁠
SPL7 - AT5G18830	GSE45213	(Zhang et al., 2014)⁠
CCA1 - AT2G46830	GSE70533	(Nagel et al., 2015)⁠
PRR9 - AT2G46790	GSE71397	(Liu et al., 2016)⁠
PRR7 - AT5G02810	GSE49282	(Liu et al., 2013)⁠
PRR5 - AT5G24470	GSE36361	(Nakamichi et al., 2012)⁠
FHY3 - AT3G22170	GSE30713	(Ouyang et al., 2011)⁠
HSF1 - AT4G17750	GSE79354	(Cortijo et al., 2017)⁠
ENAP1- AT3G11100	GSE81200	(Zhang et al., 2017)⁠
WRKY33 - AT2G38470	GSE66289	(Liu et al., 2015)⁠
WRKY33 - AT2G38470	GSE85922	(Birkenbihl et al., 2017)⁠
WRKY18 - AT4G31800
WRKY40 - AT1G80840
BAF60 - AT5G14170	GSE89346	(Jégu et al., 2017)⁠
RGA - AT2G01570	GSE59187	(Marín-de la Rosa et al., 2015)⁠
RGA - AT2G01570	GSE94926	(Serrano-Mislata et al., 2017)⁠
PLT2 - AT1G51190	GSE79754	(Santuari et al., 2016)⁠
LEAFY - AT5G61850	GSE64245	(Sayou et al., 2016)⁠
SVP - AT2G22540	GSE54881	(Mateos et al., 2015)⁠
CCA1 - AT2G46830	GSE67903	(Kamioka et al., 2016)⁠
MBD7 - AT5G59800	GSE58789	(Lang et al., 2015)⁠
TRB1 - AT1G49950	GSE69431	(Schrumpfová et al., 2016)⁠
LEC1 - AT1G21970	GSE99587	(Pelletier et al., 2017)⁠
HEC1 - AT5G67060	GSE94307	(Gaillochet et al., 2017)⁠
RPL - AT5G02030	GSE78727	(Bencivenga et al., 2016)⁠
FHY3 - AT3G22170	GSE69422	(Li et al., 2016)⁠
ABI5 - AT2G36270	GSE60142	(O’Malley et al., 2016)⁠
JKD - AT5G03150	GSE60011	(Moreno-Risueno et al., 2015)⁠
BLJ - AT1G14580
SOG1 - AT1G25580	GSE112529	Not published
MYB3R3 - AT3G09370	GSE60554	(Kobayashi et al., 2015)⁠
HAT3 - AT3G60390	GSE65876	Not published
CGA1 - AT4G26150	GSE97499	(Xu et al., 2017)⁠
GNC - AT5G56860
BBM - AT5G17430	GSE52400	(Horstman et al., 2015)⁠
FUL - AT5G60910	GSE108455	(Balanzà et al., 2018)⁠
FUL - AT5G60910	GSE79554	(Bemer et al., 2017)⁠
ANAC102 - AT5G63790	GSE80568	(Song et al., 2016)⁠
ANAC032 - AT1G77450
GBF2 - AT4G01120
MYB3 - AT1G22640
DREB2A - AT5G05410
HB6 - AT2G22430
ZAT6 - AT5G04340
ABF3 - AT4G34000
ELF3 - AT2G25930	PRJNA384110	(Ezer et al., 2017)⁠
ELF4 - AT2G40080
PHYB - AT2G40080
LUX - AT2G18790
ATHB40 - AT4G36740	GSE60143	(O’Malley et al., 2016)⁠
OBP4 - AT5G60850
ATHB21 - AT2G02540
SVP - AT2G22540
ATHB53 - AT5G66700
HAT2 - AT5G47370
PDF2 - AT4G04890
ESE3 - AT5G25190
MYB56 - AT5G17800
TCX2 - AT4G14770
HSF7 - AT4G11660
WRKY18 - AT4G31800
ANAC092 - AT5G39610
NAP - AT1G69490
NAM - AT1G52880
ATAF1 - AT1G01720
BZIP52 - AT1G06850
VIP1 - AT1G43700
LHY1 - AT1G01060
