# Supplementary material for: H2AK121ub in Arabidopsis associates with a less accessible chromatin state at transcriptional regulation hotspots
Source: Nat Commun. 2021 Jan 12;12:315. doi: 10.1038/s41467-020-20614-1 (PMC7804394; doi:10.1038/s41467-020-20614-1)
Supplement: Supplementary file 7 — Supplementary Data 3 [file 41467_2020_20614_MOESM7_ESM.xlsx]

## Sheet: Hoja1
Supplementary Data 3. Gene groups in each genotype used for accessibility profiles.
Groups used are highlighted in yelow.
Only-H2AK121ub marked genes
Mutants	Genes	H2AK121ub mark levels relative to WT
		0-40%	40-60%	60-80%	80-120%	>120%
bmi1abc	number of genes	404	1947	4100	4346	678
	percentage	3.5207	16.9673	35.7298	37.8736	5.9085
clf28swn7	number of genes	45	198	1031	6731	3446
	percentage	0.392979	1.72911	9.00358	58.7809	30.0934
emf1-2	number of genes	66	385	1908	7166	1972
	percentage	0.574063	3.3487	16.5956	62.3293	17.1523
ring1ab	number of genes	6	234	2272	6917	2058
	percentage	0.052233	2.03709	19.7789	60.2159	17.9159
lhp1	number of genes	0	19	747	9974	583
	percentage	0	0.1678	6.59719	88.0862	5.14881
H2AK121ub/H3K27me3 marked genes
Mutants	Genes	H2AK121ub mark levels relative to WT
		0-40%	40-60%	60-80%	80-120%	>120%
bmi1abc	number of genes	150	643	1596	2440	629
	percentage	2.74826	11.7809	29.2415	44.705	11.5244
clf28swn7	number of genes	2	10	78	2135	3136
	percentage	0.0373065	0.186532	1.45495	39.8247	58.4965
emf1-2	number of genes	11	111	857	3533	938
	percentage	0.201835	2.0367	15.7248	64.8257	17.211
ring1ab	number of genes	3	46	1066	3836	479
	percentage	0.0552486	0.847145	19.6317	70.6446	8.82136
lhp1	number of genes	0	1	207	4966	176
	percentage	0	0.0186916	3.86916	92.8224	3.28972
Mutants	Genes	H3K27me3 mark levels relative to WT
		0-40%	40-60%	60-80%	80-120%	>120%
bmi1abc	number of genes	1091	985	1437	1456	314
	percentage	20.6511	18.6447	27.2005	27.5601	5.94359
clf28swn7	number of genes	5218	32	4	0	0
	percentage	99.3148	0.60906	0.0761325	0	0
emf1-2	number of genes	435	711	1022	1812	1290
	percentage	8.25427	13.4915	19.3928	34.3833	24.4782
ring1ab	number of genes	55	314	1273	3347	284
	percentage	1.04305	5.95486	24.1419	63.4743	5.38593
lhp1	number of genes	21	1001	2691	1501	57
	percentage	0.398406	18.9907	51.0529	28.4766	1.08139
Only-H3K27me3 marked genes
Mutants	Genes	H3K27me3 mark levels relative to WT
		0-40%	40-60%	60-80%	80-120%	>120%
bmi1abc	number of genes	70	151	391	589	152
	percentage	5.17369	11.1604	28.8987	43.5329	11.2343
clf28swn7	number of genes	1360	4	0	0	0
	percentage	99.7067	0.293255	0	0	0
emf1-2	number of genes	125	159	183	339	558
	percentage	9.16422	11.6569	13.4164	24.8534	40.9091
ring1ab	number of genes	9	20	117	1060	159
	percentage	0.659341	1.4652	8.57143	77.6557	11.6484
lhp1	number of genes	9	296	632	379	48
	percentage	0.659824	21.7009	46.3343	27.7859	3.51906
