# Supplementary material for: H2AK121ub in Arabidopsis associates with a less accessible chromatin state at transcriptional regulation hotspots
Source: Nat Commun. 2021 Jan 12;12:315. doi: 10.1038/s41467-020-20614-1 (PMC7804394; doi:10.1038/s41467-020-20614-1)
Supplement: Supplementary file 8 — Supplementary Data 4 [file 41467_2020_20614_MOESM8_ESM.xlsx]

## Sheet: blacklisted_regions
Supplementary Data 4. Blacklisted regions
Chr	start	end
1	4597566	4599141
1	7719469	7719726
1	10927528	10928042
1	11131169	11131300
1	12255320	12255804
1	12711182	12711420
1	12713302	12713521
1	14196280	14196476
1	15081951	15085893
1	20390518	20390626
1	20558229	20558366
1	21153217	21153417
1	24272568	24276480
2	1000	12902
2	2060229	2060493
2	2282435	2282854
2	2938159	2938856
2	3186719	3187518
2	3187829	3189966
2	3217109	3217424
2	3239001	3258690
2	3259557	3510171
2	3565437	3565550
2	3605668	3607892
2	3614985	3617716
2	3618057	3626460
2	3626690	3628066
2	3662972	3664680
2	3718080	3719273
2	4130041	4130651
2	4843932	4844296
2	5296304	5296636
2	5430944	5431295
2	5757480	5757575
2	6455534	6455783
2	7008060	7008143
2	7190936	7192071
2	7960163	7960767
2	8157727	8157809
2	8410127	8410237
2	8984966	8985052
2	9711459	9711649
2	9830970	9831094
2	10470116	10470559
2	12260029	12260237
2	12366898	12367337
2	12831249	12831326
2	14083897	14084016
2	18938708	18938776
2	19297469	19297558
2	19697620	19698289
3	6267936	6268127
3	7103592	7104739
3	7849639	7850302
3	7852805	7853367
3	7859700	7860361
3	7861895	7862570
3	10057438	10057698
3	10606674	10606809
3	11593195	11593471
3	11601755	11601927
3	11617470	11617665
3	13434011	13434244
3	13533999	13541613
3	13586906	13587815
3	13588770	13592622
3	13598510	13599327
3	14173921	14224452
3	16083673	16085006
3	16356979	16357156
3	17205185	17205290
3	17206036	17206180
3	18810755	18810844
3	19219453	19219738
3	20608968	20609133
3	20914093	20914227
3	21380619	21380782
4	413399	414027
4	1586026	1586339
4	3054281	3061474
4	3950475	3956281
4	3965591	3987939
4	3998001	4011948
4	5267835	5268385
4	5436759	5436866
4	5564380	5565676
4	8503810	8504024
4	16920986	16921208
5	3253121	3255045
5	8133419	8134104
5	11184565	11188985
5	11701861	11712114
5	11723276	11736489
5	11765749	11765987
5	13369773	13370192
