# Supplementary material for: H2AK121ub in Arabidopsis associates with a less accessible chromatin state at transcriptional regulation hotspots
Source: Nat Commun. 2021 Jan 12;12:315. doi: 10.1038/s41467-020-20614-1 (PMC7804394; doi:10.1038/s41467-020-20614-1)
Supplement: Supplementary file 9 — Source Data [file 41467_2020_20614_MOESM9_ESM.xlsx]

## Sheet: Figure 3
Data source for Figure 3. List of genes marked with only-H2AK121ub, H2AK121ub/H3K27me3 and only-H3K27me3 marks in WT seedlings
only-H2AK121ub	H2AK121ub/H3K27me3	only-H3K27me3
AT1G01010	AT1G01030	AT1G01073
AT1G01040	AT1G01070	AT1G03720
AT1G01050	AT1G01183	AT1G03810
AT1G01060	AT1G01190	AT1G04457
AT1G01080	AT1G01200	AT1G06090
AT1G01090	AT1G01250	AT1G06100
AT1G01110	AT1G01280	AT1G08105
AT1G01120	AT1G01355	AT1G08985
AT1G01130	AT1G01390	AT1G09026
AT1G01140	AT1G01410	AT1G09030
AT1G01150	AT1G01420	AT1G09360
AT1G01180	AT1G01453	AT1G09486
AT1G01220	AT1G01470	AT1G10586
AT1G01225	AT1G01480	AT1G10588
AT1G01240	AT1G01580	AT1G10745
AT1G01260	AT1G01670	AT1G11450
AT1G01300	AT1G01680	AT1G11460
AT1G01305	AT1G01900	AT1G12100
AT1G01310	AT1G02040	AT1G12260
AT1G01320	AT1G02065	AT1G13400
AT1G01340	AT1G02070	AT1G13605
AT1G01380	AT1G02074	AT1G13840
AT1G01400	AT1G02190	AT1G14110
AT1G01460	AT1G02205	AT1G15820
AT1G01490	AT1G02310	AT1G16940
AT1G01500	AT1G02335	AT1G16950
AT1G01510	AT1G02340	AT1G17000
AT1G01520	AT1G02360	AT1G17950
AT1G01540	AT1G02390	AT1G18220
AT1G01560	AT1G02400	AT1G18230
AT1G01570	AT1G02405	AT1G19420
AT1G01590	AT1G02440	AT1G20132
AT1G01600	AT1G02450	AT1G20135
AT1G01610	AT1G02460	AT1G20795
AT1G01620	AT1G02550	AT1G21281
AT1G01630	AT1G02575	AT1G21327
AT1G01650	AT1G02580	AT1G21470
AT1G01660	AT1G02590	AT1G21864
AT1G01695	AT1G02620	AT1G21960
AT1G01710	AT1G02681	AT1G21975
AT1G01720	AT1G02770	AT1G22000
AT1G01725	AT1G02790	AT1G22010
AT1G01730	AT1G02810	AT1G22015
AT1G01740	AT1G02813	AT1G22080
AT1G01760	AT1G02940	AT1G22090
AT1G01770	AT1G02950	AT1G22120
AT1G01800	AT1G02952	AT1G23140
AT1G01810	AT1G02980	AT1G23500
AT1G01830	AT1G03020	AT1G23570
AT1G01840	AT1G03022	AT1G23580
AT1G01860	AT1G03103	AT1G23590
AT1G01870	AT1G03106	AT1G23600
AT1G01880	AT1G03170	AT1G23610
AT1G01940	AT1G03400	AT1G23620
AT1G01980	AT1G03445	AT1G23640
AT1G01990	AT1G03490	AT1G23650
AT1G02000	AT1G03700	AT1G23660
AT1G02020	AT1G03710	AT1G23670
AT1G02030	AT1G03790	AT1G23680
AT1G02050	AT1G03800	AT1G23690
AT1G02060	AT1G03820	AT1G23910
AT1G02090	AT1G03840	AT1G24260
AT1G02100	AT1G03850	AT1G25330
AT1G02110	AT1G03880	AT1G25340
AT1G02120	AT1G03890	AT1G26310
AT1G02130	AT1G03982	AT1G26350
AT1G02136	AT1G04150	AT1G26510
AT1G02150	AT1G04180	AT1G26700
AT1G02170	AT1G04220	AT1G26710
AT1G02180	AT1G04250	AT1G26720
AT1G02210	AT1G04330	AT1G26796
AT1G02220	AT1G04370	AT1G26797
AT1G02230	AT1G04445	AT1G26798
AT1G02250	AT1G04450	AT1G26799
AT1G02300	AT1G04500	AT1G26820
AT1G02350	AT1G04501	AT1G27660
AT1G02370	AT1G04540	AT1G27671
AT1G02380	AT1G04560	AT1G27870
AT1G02470	AT1G04600	AT1G28070
AT1G02490	AT1G04625	AT1G28304
AT1G02500	AT1G04660	AT1G28305
AT1G02510	AT1G04670	AT1G28306
AT1G02520	AT1G05080	AT1G28307
AT1G02530	AT1G05085	AT1G28430
AT1G02540	AT1G05230	AT1G28470
AT1G02570	AT1G05260	AT1G28500
AT1G02610	AT1G05280	AT1G28591
AT1G02630	AT1G05290	AT1G29270
AT1G02640	AT1G05291	AT1G29910
AT1G02650	AT1G05300	AT1G30135
AT1G02660	AT1G05310	AT1G30140
AT1G02670	AT1G05320	AT1G30340
AT1G02690	AT1G05370	AT1G30380
AT1G02700	AT1G05400	AT1G30650
AT1G02710	AT1G05420	AT1G30660
AT1G02720	AT1G05510	AT1G30921
AT1G02730	AT1G05550	AT1G30925
AT1G02740	AT1G05577	AT1G30930
AT1G02800	AT1G05580	AT1G30935
AT1G02820	AT1G05650	AT1G30940
AT1G02830	AT1G05660	AT1G30945
AT1G02850	AT1G05800	AT1G30990
AT1G02860	AT1G06080	AT1G31000
AT1G02870	AT1G06135	AT1G31030
AT1G02880	AT1G06137	AT1G31040
AT1G02890	AT1G06225	AT1G31090
AT1G02900	AT1G06280	AT1G31093
AT1G02930	AT1G06320	AT1G31166
AT1G02965	AT1G06330	AT1G31260
AT1G02970	AT1G06340	AT1G31330
AT1G03010	AT1G06350	AT1G31355
AT1G03030	AT1G06360	AT1G31358
AT1G03040	AT1G06620	AT1G31510
AT1G03050	AT1G06680	AT1G31520
AT1G03055	AT1G06800	AT1G31530
AT1G03070	AT1G06810	AT1G31630
AT1G03080	AT1G06980	AT1G31772
AT1G03090	AT1G06990	AT1G31983
AT1G03120	AT1G07000	AT1G32020
AT1G03140	AT1G07090	AT1G32430
AT1G03150	AT1G07175	AT1G32713
AT1G03160	AT1G07430	AT1G32975
AT1G03180	AT1G07590	AT1G33020
AT1G03190	AT1G07600	AT1G33070
AT1G03210	AT1G07640	AT1G33550
AT1G03220	AT1G07645	AT1G33740
AT1G03230	AT1G07680	AT1G33743
AT1G03240	AT1G07720	AT1G33817
AT1G03260	AT1G07850	AT1G33820
AT1G03270	AT1G07860	AT1G33830
AT1G03300	AT1G07870	AT1G33835
AT1G03310	AT1G07900	AT1G33840
AT1G03340	AT1G07985	AT1G33850
AT1G03360	AT1G08080	AT1G33870
AT1G03410	AT1G08090	AT1G33880
AT1G03420	AT1G08100	AT1G33890
AT1G03430	AT1G08135	AT1G33910
AT1G03440	AT1G08140	AT1G33920
AT1G03457	AT1G08150	AT1G33925
AT1G03470	AT1G08160	AT1G34440
AT1G03510	AT1G08170	AT1G34460
AT1G03530	AT1G08290	AT1G34490
AT1G03540	AT1G08320	AT1G34510
AT1G03580	AT1G08340	AT1G34650
AT1G03590	AT1G08380	AT1G34790
AT1G03600	AT1G08430	AT1G35242
AT1G03610	AT1G08440	AT1G35270
AT1G03620	AT1G08465	AT1G35290
AT1G03630	AT1G08670	AT1G35310
AT1G03650	AT1G08860	AT1G35360
AT1G03660	AT1G08990	AT1G35365
AT1G03670	AT1G09090	AT1G35540
AT1G03680	AT1G09176	AT1G42980
AT1G03730	AT1G09240	AT1G43020
AT1G03750	AT1G09310	AT1G44075
AT1G03760	AT1G09350	AT1G44940
AT1G03770	AT1G09380	AT1G45140
AT1G03780	AT1G09470	AT1G45145
AT1G03830	AT1G09480	AT1G45191
AT1G03870	AT1G09483	AT1G46336
AT1G03900	AT1G09500	AT1G46840
AT1G03905	AT1G09510	AT1G47317
AT1G03920	AT1G09550	AT1G47320
AT1G03980	AT1G09625	AT1G47389
AT1G03990	AT1G09665	AT1G47390
AT1G04000	AT1G09790	AT1G47410
AT1G04010	AT1G09890	AT1G47480
AT1G04020	AT1G09930	AT1G47595
AT1G04030	AT1G09932	AT1G47603
AT1G04040	AT1G09935	AT1G47606
AT1G04050	AT1G09960	AT1G47620
AT1G04110	AT1G10220	AT1G47780
AT1G04120	AT1G10250	AT1G47783
AT1G04130	AT1G10260	AT1G47786
AT1G04171	AT1G10380	AT1G47800
AT1G04190	AT1G10385	AT1G47810
AT1G04240	AT1G10400	AT1G47813
AT1G04270	AT1G10480	AT1G48060
AT1G04280	AT1G10585	AT1G48698
AT1G04290	AT1G10620	AT1G48740
AT1G04295	AT1G10657	AT1G48810
AT1G04310	AT1G10680	AT1G48980
AT1G04340	AT1G10747	AT1G49190
AT1G04350	AT1G10750	AT1G49250
AT1G04360	AT1G10880	AT1G49300
AT1G04380	AT1G11080	AT1G50080
AT1G04390	AT1G11150	AT1G50690
AT1G04420	AT1G11210	AT1G50954
AT1G04425	AT1G11220	AT1G50960
AT1G04430	AT1G11230	AT1G51000
AT1G04470	AT1G11250	AT1G51010
AT1G04490	AT1G11370	AT1G51020
AT1G04510	AT1G11470	AT1G51030
AT1G04520	AT1G11482	AT1G51035
AT1G04530	AT1G11510	AT1G51050
AT1G04550	AT1G11520	AT1G51175
AT1G04570	AT1G11560	AT1G51190
AT1G04590	AT1G11572	AT1G51220
AT1G04610	AT1G11580	AT1G51230
AT1G04620	AT1G11600	AT1G51240
AT1G04635	AT1G11608	AT1G51250
AT1G04645	AT1G11610	AT1G51260
AT1G04650	AT1G11655	AT1G51270
AT1G04680	AT1G11740	AT1G51290
AT1G04684	AT1G11765	AT1G51810
AT1G04690	AT1G11770	AT1G51823
AT1G04710	AT1G11810	AT1G51830
AT1G04760	AT1G11850	AT1G51840
AT1G04770	AT1G11915	AT1G51880
AT1G04778	AT1G11920	AT1G51890
AT1G04820	AT1G11925	AT1G51910
AT1G04830	AT1G12010	AT1G51913
AT1G04840	AT1G12030	AT1G51915
AT1G04870	AT1G12040	AT1G51920
AT1G04880	AT1G12064	AT1G51930
AT1G04890	AT1G12070	AT1G51990
AT1G04900	AT1G12080	AT1G52050
AT1G04920	AT1G12090	AT1G52060
AT1G04945	AT1G12110	AT1G52070
AT1G04980	AT1G12130	AT1G52100
AT1G04990	AT1G12160	AT1G52110
AT1G05000	AT1G12170	AT1G52191
AT1G05010	AT1G12180	AT1G52211
AT1G05020	AT1G12190	AT1G52460
AT1G05055	AT1G12200	AT1G52470
AT1G05061	AT1G12490	AT1G52680
AT1G05065	AT1G12540	AT1G52696
AT1G05070	AT1G12550	AT1G53020
AT1G05100	AT1G12560	AT1G53023
AT1G05135	AT1G12570	AT1G53687
AT1G05136	AT1G12630	AT1G53815
AT1G05170	AT1G12660	AT1G53820
AT1G05200	AT1G12663	AT1G54550
AT1G05210	AT1G12740	AT1G54560
AT1G05220	AT1G12805	AT1G54880
AT1G05270	AT1G12855	AT1G54950
AT1G05330	AT1G12950	AT1G54955
AT1G05340	AT1G12960	AT1G54980
AT1G05385	AT1G12980	AT1G55030
AT1G05410	AT1G13070	AT1G55590
AT1G05440	AT1G13130	AT1G55604
AT1G05450	AT1G13200	AT1G55720
AT1G05470	AT1G13280	AT1G56360
AT1G05490	AT1G13290	AT1G56380
AT1G05500	AT1G13300	AT1G56390
AT1G05520	AT1G13370	AT1G56470
AT1G05530	AT1G13420	AT1G56490
AT1G05540	AT1G13430	AT1G56640
AT1G05560	AT1G13607	AT1G57570
AT1G05562	AT1G13608	AT1G57650
AT1G05570	AT1G13609	AT1G57790
AT1G05575	AT1G13610	AT1G57810
AT1G05610	AT1G13620	AT1G57835
AT1G05615	AT1G13670	AT1G57840
AT1G05620	AT1G13680	AT1G58010
AT1G05630	AT1G13710	AT1G58040
AT1G05640	AT1G13930	AT1G58090
AT1G05670	AT1G14040	AT1G58310
AT1G05675	AT1G14100	AT1G58320
AT1G05680	AT1G14120	AT1G58390
AT1G05690	AT1G14220	AT1G59453
AT1G05700	AT1G14240	AT1G59530
AT1G05710	AT1G14250	AT1G59535
AT1G05740	AT1G14540	AT1G59670
AT1G05770	AT1G14549	AT1G59675
AT1G05780	AT1G14550	AT1G59680
AT1G05790	AT1G14580	AT1G59722
AT1G05805	AT1G14600	AT1G59730
AT1G05810	AT1G14700	AT1G59790
AT1G05820	AT1G14730	AT1G59800
AT1G05840	AT1G14755	AT1G60050
AT1G05860	AT1G14760	AT1G60060
AT1G05870	AT1G14780	AT1G60290
AT1G05880	AT1G14880	AT1G60310
AT1G05910	AT1G14890	AT1G60330
AT1G05920	AT1G14930	AT1G60360
AT1G05930	AT1G14940	AT1G60370
AT1G05940	AT1G14950	AT1G60400
AT1G05950	AT1G14960	AT1G60580
AT1G05990	AT1G15010	AT1G60815
AT1G06000	AT1G15320	AT1G60983
AT1G06002	AT1G15330	AT1G60985
AT1G06020	AT1G15360	AT1G60986
AT1G06030	AT1G15460	AT1G61060
AT1G06040	AT1G15540	AT1G61070
AT1G06110	AT1G15550	AT1G61080
AT1G06120	AT1G15580	AT1G61130
AT1G06130	AT1G15590	AT1G61320
AT1G06140	AT1G15600	AT1G61520
AT1G06150	AT1G15610	AT1G61630
AT1G06149	AT1G15620	AT1G61650
AT1G06148	AT1G15630	AT1G61660
AT1G06160	AT1G15640	AT1G62075
AT1G06170	AT1G15680	AT1G62160
AT1G06180	AT1G15840	AT1G62280
AT1G06190	AT1G16380	AT1G62333
AT1G06240	AT1G16390	AT1G62340
AT1G06310	AT1G16400	AT1G62360
AT1G06380	AT1G16410	AT1G62975
AT1G06390	AT1G16520	AT1G63005
AT1G06430	AT1G16530	AT1G63055
AT1G06440	AT1G16760	AT1G63057
AT1G06450	AT1G16905	AT1G63060
AT1G06475	AT1G16910	AT1G63190
AT1G06480	AT1G16930	AT1G63200
AT1G06490	AT1G16980	AT1G63205
AT1G06520	AT1G17010	AT1G63206
AT1G06550	AT1G17060	AT1G63210
AT1G06560	AT1G17150	AT1G63295
AT1G06570	AT1G17190	AT1G63910
AT1G06640	AT1G17200	AT1G64000
AT1G06645	AT1G17300	AT1G64010
AT1G06660	AT1G17310	AT1G64240
AT1G06670	AT1G17345	AT1G64260
AT1G06690	AT1G17420	AT1G65342
AT1G06710	AT1G17700	AT1G65352
AT1G06720	AT1G17710	AT1G65360
AT1G06760	AT1G17770	AT1G65480
AT1G06770	AT1G17960	AT1G65481
AT1G06780	AT1G18050	AT1G65630
AT1G06830	AT1G18100	AT1G65640
AT1G06840	AT1G18120	AT1G65642
AT1G06850	AT1G18140	AT1G65670
AT1G06870	AT1G18191	AT1G65681
AT1G06900	AT1G18200	AT1G65740
AT1G06920	AT1G18210	AT1G65750
AT1G06923	AT1G18280	AT1G65760
AT1G06925	AT1G18290	AT1G65780
AT1G06930	AT1G18350	AT1G65990
AT1G06950	AT1G18400	AT1G66000
AT1G06970	AT1G18570	AT1G66010
AT1G07010	AT1G18710	AT1G66020
AT1G07020	AT1G18760	AT1G66030
AT1G07040	AT1G18770	AT1G66040
AT1G07050	AT1G18773	AT1G66100
AT1G07070	AT1G18780	AT1G66210
AT1G07128	AT1G18790	AT1G66220
AT1G07130	AT1G18810	AT1G66270
AT1G07135	AT1G18835	AT1G66360
AT1G07150	AT1G18860	AT1G66370
AT1G07160	AT1G18960	AT1G66380
AT1G07180	AT1G18970	AT1G66390
AT1G07200	AT1G19030	AT1G66440
AT1G07210	AT1G19060	AT1G66470
AT1G07220	AT1G19160	AT1G66475
AT1G07230	AT1G19230	AT1G66500
AT1G07240	AT1G19250	AT1G66640
AT1G07250	AT1G19320	AT1G66783
AT1G07260	AT1G19415	AT1G66790
AT1G07270	AT1G19460	AT1G66795
AT1G07280	AT1G19464	AT1G66852
AT1G07310	AT1G19500	AT1G66855
AT1G07320	AT1G19510	AT1G66860
AT1G07340	AT1G19560	AT1G67148
AT1G07370	AT1G19610	AT1G67200
AT1G07380	AT1G19620	AT1G67260
AT1G07390	AT1G19630	AT1G67450
AT1G07400	AT1G19640	AT1G67455
AT1G07410	AT1G19670	AT1G67775
AT1G07420	AT1G19780	AT1G67870
AT1G07440	AT1G19790	AT1G67875
AT1G07450	AT1G19890	AT1G68285
AT1G07460	AT1G19900	AT1G68800
AT1G07485	AT1G19930	AT1G69110
AT1G07490	AT1G19960	AT1G69120
AT1G07500	AT1G20070	AT1G69190
AT1G07540	AT1G20080	AT1G69650
AT1G07550	AT1G20130	AT1G69660
AT1G07570	AT1G20180	AT1G69792
AT1G07610	AT1G20340	AT1G69795
AT1G07615	AT1G20350	AT1G69797
AT1G07620	AT1G20375	AT1G71290
AT1G07630	AT1G20380	AT1G71300
AT1G07650	AT1G20500	AT1G73270
AT1G07690	AT1G20530	AT1G73280
AT1G07740	AT1G20657	AT1G73805
AT1G07747	AT1G20735	AT1G75900
AT1G07750	AT1G20790	AT1G75910
AT1G07790	AT1G20800	AT1G78470
AT1G07795	AT1G20860	AT1G80350
AT1G07830	AT1G20900	AT1G81001
AT1G07880	AT1G20940	AT2G01800
AT1G07885	AT1G20990	AT2G01900
AT1G07890	AT1G21140	AT2G02260
AT1G07901	AT1G21286	AT2G02290
AT1G07910	AT1G21290	AT2G02340
AT1G07950	AT1G21300	AT2G02610
AT1G07970	AT1G21310	AT2G02640
AT1G07980	AT1G21320	AT2G02670
AT1G08030	AT1G21330	AT2G03030
AT1G08050	AT1G21360	AT2G03150
AT1G08060	AT1G21475	AT2G03160
AT1G08065	AT1G21490	AT2G03180
AT1G08070	AT1G21530	AT2G03291
AT1G08130	AT1G21540	AT2G03710
AT1G08165	AT1G21550	AT2G03830
AT1G08180	AT1G21722	AT2G03860
AT1G08190	AT1G21850	AT2G03955
AT1G08200	AT1G21860	AT2G03958
AT1G08210	AT1G21890	AT2G03970
AT1G08230	AT1G21940	AT2G04020
AT1G08250	AT1G21950	AT2G04425
AT1G08260	AT1G21970	AT2G04480
AT1G08270	AT1G21973	AT2G04495
AT1G08280	AT1G21990	AT2G04800
AT1G08315	AT1G22110	AT2G04810
AT1G08350	AT1G22150	AT2G04820
AT1G08370	AT1G22210	AT2G04830
AT1G08400	AT1G22220	AT2G05390
AT1G08410	AT1G22240	AT2G05400
AT1G08450	AT1G22340	AT2G05420
AT1G08460	AT1G22350	AT2G05430
AT1G08470	AT1G22360	AT2G05435
AT1G08480	AT1G22370	AT2G06520
AT1G08490	AT1G22380	AT2G07080
AT1G08500	AT1G22400	AT2G07140
AT1G08510	AT1G22440	AT2G07732
AT1G08520	AT1G22480	AT2G07739
AT1G08560	AT1G22490	AT2G14060
AT1G08580	AT1G22500	AT2G14206
AT1G08600	AT1G22600	AT2G14280
AT1G08610	AT1G22680	AT2G14282
AT1G08630	AT1G22710	AT2G14430
AT1G08640	AT1G22760	AT2G14490
AT1G08650	AT1G22810	AT2G14500
AT1G08660	AT1G22900	AT2G14605
AT1G08700	AT1G22910	AT2G14620
AT1G08710	AT1G22990	AT2G14690
AT1G08720	AT1G23037	AT2G15042
AT1G08760	AT1G23040	AT2G15325
AT1G08790	AT1G23070	AT2G15330
AT1G08810	AT1G23120	AT2G15350
AT1G08820	AT1G23130	AT2G15360
AT1G08830	AT1G23160	AT2G15370
AT1G08880	AT1G23200	AT2G15660
AT1G08890	AT1G23201	AT2G15765
AT1G08900	AT1G23205	AT2G15780
AT1G08930	AT1G23240	AT2G16220
AT1G08940	AT1G23250	AT2G16225
AT1G08980	AT1G23300	AT2G16310
AT1G09000	AT1G23320	AT2G16910
AT1G09010	AT1G23340	AT2G16955
AT1G09040	AT1G23350	AT2G16960
AT1G09070	AT1G23380	AT2G16980
AT1G09080	AT1G23410	AT2G16990
AT1G09100	AT1G23420	AT2G17000
AT1G09155	AT1G23510	AT2G17064
AT1G09157	AT1G23520	AT2G17070
AT1G09170	AT1G23530	AT2G17080
AT1G09180	AT1G23560	AT2G18140
AT1G09190	AT1G23720	AT2G18200
AT1G09200	AT1G23724	AT2G18210
AT1G09210	AT1G23730	AT2G18340
AT1G09230	AT1G23760	AT2G18490
AT1G09250	AT1G23770	AT2G18580
AT1G09280	AT1G24000	AT2G18590
AT1G09320	AT1G24010	AT2G18800
AT1G09370	AT1G24020	AT2G18870
AT1G09390	AT1G24068	AT2G19010
AT1G09410	AT1G24070	AT2G19030
AT1G09415	AT1G24110	AT2G19040
AT1G09420	AT1G24130	AT2G19050
AT1G09421	AT1G24140	AT2G19146
AT1G09440	AT1G24145	AT2G19210
AT1G09460	AT1G24147	AT2G19230
AT1G09490	AT1G24148	AT2G19890
AT1G09520	AT1G24256	AT2G19893
AT1G09530	AT1G24400	AT2G20070
AT1G09540	AT1G24470	AT2G20080
AT1G09560	AT1G24480	AT2G20170
AT1G09570	AT1G24485	AT2G20618
AT1G09575	AT1G24520	AT2G20619
AT1G09580	AT1G24530	AT2G20805
AT1G09630	AT1G24577	AT2G20993
AT1G09640	AT1G24590	AT2G21000
AT1G09645	AT1G24620	AT2G21010
AT1G09660	AT1G24733	AT2G21020
AT1G09680	AT1G24735	AT2G21030
AT1G09700	AT1G25230	AT2G21725
AT1G09710	AT1G25240	AT2G21727
AT1G09720	AT1G25250	AT2G21730
AT1G09740	AT1G25270	AT2G21905
AT1G09750	AT1G25300	AT2G22030
AT1G09780	AT1G25310	AT2G22040
AT1G09794	AT1G25400	AT2G22055
AT1G09795	AT1G25410	AT2G22060
AT1G09800	AT1G25422	AT2G22145
AT1G09810	AT1G25450	AT2G22150
AT1G09812	AT1G25510	AT2G22155
AT1G09830	AT1G25530	AT2G22160
AT1G09850	AT1G25988	AT2G22510
AT1G09860	AT1G26250	AT2G22620
AT1G09880	AT1G26320	AT2G22750
AT1G09900	AT1G26355	AT2G22802
AT1G09950	AT1G26380	AT2G22805
AT1G09970	AT1G26390	AT2G22807
AT1G09980	AT1G26400	AT2G22942
AT1G09995	AT1G26410	AT2G23260
AT1G10000	AT1G26420	AT2G23830
AT1G10010	AT1G26515	AT2G23834
AT1G10020	AT1G26600	AT2G23860
AT1G10030	AT1G26771	AT2G23870
AT1G10040	AT1G26773	AT2G24205
AT1G10050	AT1G26780	AT2G24430
AT1G10060	AT1G26790	AT2G24460
AT1G10070	AT1G26795	AT2G24470
AT1G10100	AT1G26815	AT2G24510
AT1G10110	AT1G26870	AT2G24615
AT1G10120	AT1G26945	AT2G24720
AT1G10130	AT1G27020	AT2G24730
AT1G10140	AT1G27030	AT2G25330
AT1G10180	AT1G27040	AT2G25344
AT1G10200	AT1G27461	AT2G25360
AT1G10230	AT1G27490	AT2G25370
AT1G10270	AT1G27550	AT2G25380
AT1G10290	AT1G27560	AT2G25390
AT1G10320	AT1G27580	AT2G25697
AT1G10330	AT1G27610	AT2G25975
AT1G10350	AT1G27620	AT2G26410
AT1G10360	AT1G27670	AT2G26580
AT1G10370	AT1G27740	AT2G26860
AT1G10410	AT1G27860	AT2G26960
AT1G10417	AT1G27950	AT2G27220
AT1G10430	AT1G27990	AT2G27375
AT1G10450	AT1G28000	AT2G27535
AT1G10455	AT1G28080	AT2G27740
AT1G10460	AT1G28130	AT2G27935
AT1G10470	AT1G28160	AT2G27936
AT1G10510	AT1G28170	AT2G28020
AT1G10520	AT1G28270	AT2G28056
AT1G10522	AT1G28290	AT2G28507
AT1G10530	AT1G28300	AT2G28510
AT1G10538	AT1G28310	AT2G28690
AT1G10540	AT1G28360	AT2G28700
AT1G10550	AT1G28375	AT2G28830
AT1G10560	AT1G28390	AT2G28970
AT1G10570	AT1G28400	AT2G28980
AT1G10580	AT1G28480	AT2G28990
AT1G10600	AT1G28590	AT2G29000
AT1G10640	AT1G28600	AT2G29120
AT1G10650	AT1G28640	AT2G29790
AT1G10652	AT1G28650	AT2G29840
AT1G10660	AT1G28660	AT2G30290
AT1G10682	AT1G28695	AT2G30570
AT1G10690	AT1G28700	AT2G30670
AT1G10705	AT1G29000	AT2G30890
AT1G10710	AT1G29010	AT2G31081
AT1G10717	AT1G29020	AT2G31082
AT1G10730	AT1G29050	AT2G31215
AT1G10760	AT1G29080	AT2G31470
AT1G10770	AT1G29090	AT2G31700
AT1G10780	AT1G29100	AT2G31760
AT1G10790	AT1G29110	AT2G31770
AT1G10830	AT1G29140	AT2G32273
AT1G10850	AT1G29160	AT2G32835
AT1G10890	AT1G29195	AT2G32870
AT1G10900	AT1G29280	AT2G33233
AT1G10910	AT1G29660	AT2G33775
AT1G10920	AT1G29860	AT2G33880
AT1G10930	AT1G29870	AT2G34530
AT1G10960	AT1G29920	AT2G34825
AT1G10980	AT1G29930	AT2G34835
AT1G10990	AT1G30080	AT2G35280
AT1G11000	AT1G30100	AT2G36180
AT1G11040	AT1G30150	AT2G36255
AT1G11050	AT1G30160	AT2G38910
AT1G11060	AT1G30170	AT2G38990
AT1G11090	AT1G30180	AT2G38995
AT1G11110	AT1G30190	AT2G39518
AT1G11112	AT1G30250	AT2G39820
AT1G11120	AT1G30350	AT2G39851
AT1G11125	AT1G30700	AT2G39855
AT1G11130	AT1G30710	AT2G40805
AT1G11145	AT1G30720	AT2G40995
AT1G11160	AT1G30730	AT2G41473
AT1G11170	AT1G30740	AT2G41475
AT1G11190	AT1G30760	AT2G42420
AT1G11260	AT1G30780	AT2G42470
AT1G11280	AT1G30790	AT2G42820
AT1G11290	AT1G30795	AT2G42830
AT1G11300	AT1G30814	AT2G42835
AT1G11310	AT1G30840	AT2G44250
AT1G11330	AT1G30870	AT2G45110
AT1G11360	AT1G30920	AT2G45412
AT1G11362	AT1G30950	AT2G45434
AT1G11380	AT1G31050	AT2G45650
AT1G11420	AT1G31163	AT2G45840
AT1G11440	AT1G31245	AT2G46494
AT1G11490	AT1G31250	AT3G01240
AT1G11540	AT1G31270	AT3G01322
AT1G11545	AT1G31290	AT3G01323
AT1G11550	AT1G31310	AT3G01326
AT1G11570	AT1G31540	AT3G01327
AT1G11670	AT1G31580	AT3G01328
AT1G11680	AT1G31620	AT3G01329
AT1G11684	AT1G31670	AT3G01331
AT1G11690	AT1G31690	AT3G01345
AT1G11700	AT1G31710	AT3G02240
AT1G11710	AT1G31720	AT3G02242
AT1G11720	AT1G31990	AT3G02960
AT1G11730	AT1G32030	AT3G04540
AT1G11735	AT1G32049	AT3G05155
AT1G11780	AT1G32100	AT3G05460
AT1G11790	AT1G32140	AT3G05860
AT1G11800	AT1G32170	AT3G06970
AT1G11806	AT1G32172	AT3G09922
AT1G11870	AT1G32240	AT3G09925
AT1G11905	AT1G32350	AT3G09930
AT1G11940	AT1G32420	AT3G09940
AT1G11950	AT1G32450	AT3G10460
AT1G11960	AT1G32560	AT3G10575
AT1G11990	AT1G32650	AT3G10580
AT1G12000	AT1G32660	AT3G10585
AT1G12020	AT1G32710	AT3G11310
AT1G12050	AT1G32770	AT3G11435
AT1G12060	AT1G32780	AT3G13370
AT1G12120	AT1G32910	AT3G13662
AT1G12140	AT1G32980	AT3G13898
AT1G12150	AT1G33080	AT3G14510
AT1G12220	AT1G33090	AT3G15536
AT1G12230	AT1G33100	AT3G16432
AT1G12240	AT1G33102	AT3G16590
AT1G12244	AT1G33280	AT3G16640
AT1G12270	AT1G33440	AT3G16680
AT1G12310	AT1G33510	AT3G17190
AT1G12320	AT1G33530	AT3G17261
AT1G12330	AT1G33540	AT3G17265
AT1G12340	AT1G33610	AT3G17320
AT1G12380	AT1G33670	AT3G17480
AT1G12420	AT1G33709	AT3G17490
AT1G12423	AT1G33710	AT3G17550
AT1G12430	AT1G33720	AT3G17560
AT1G12460	AT1G33730	AT3G17570
AT1G12500	AT1G33750	AT3G18217
AT1G12530	AT1G33760	AT3G18340
AT1G12610	AT1G33811	AT3G18550
AT1G12640	AT1G33860	AT3G18720
AT1G12650	AT1G33900	AT3G19055
AT1G12670	AT1G33930	AT3G19880
AT1G12672	AT1G33960	AT3G19890
AT1G12710	AT1G34050	AT3G20155
AT1G12730	AT1G34140	AT3G20362
AT1G12800	AT1G34330	AT3G20365
AT1G12810	AT1G34480	AT3G20557
AT1G12820	AT1G34500	AT3G20690
AT1G12845	AT1G34520	AT3G20705
AT1G12860	AT1G34540	AT3G20850
AT1G12870	AT1G34545	AT3G20980
AT1G12880	AT1G34575	AT3G20993
AT1G12890	AT1G34580	AT3G20997
AT1G12900	AT1G34670	AT3G21000
AT1G12940	AT1G35140	AT3G21020
AT1G12970	AT1G35210	AT3G21030
AT1G12990	AT1G35250	AT3G21040
AT1G13000	AT1G35255	AT3G21338
AT1G13040	AT1G35260	AT3G21830
AT1G13080	AT1G35320	AT3G21840
AT1G13090	AT1G35330	AT3G21920
AT1G13100	AT1G35440	AT3G21930
AT1G13110	AT1G35450	AT3G21937
AT1G13140	AT1G35545	AT3G21960
AT1G13145	AT1G35550	AT3G21965
AT1G13170	AT1G35570	AT3G21980
AT1G13180	AT1G35730	AT3G21985
AT1G13210	AT1G35750	AT3G21990
AT1G13230	AT1G35830	AT3G22000
AT1G13245	AT1G35880	AT3G22010
AT1G13250	AT1G35910	AT3G22020
AT1G13260	AT1G36150	AT3G22022
AT1G13270	AT1G37140	AT3G22030
AT1G13310	AT1G42560	AT3G22050
AT1G13340	AT1G43005	AT3G22053
AT1G13350	AT1G43010	AT3G22080
AT1G13380	AT1G43140	AT3G22231
AT1G13440	AT1G43790	AT3G22240
AT1G13490	AT1G43800	AT3G22340
AT1G13510	AT1G43886	AT3G22345
AT1G13520	AT1G44050	AT3G22350
AT1G13590	AT1G44080	AT3G22555
AT1G13600	AT1G44090	AT3G22710
AT1G13635	AT1G44150	AT3G22730
AT1G13640	AT1G44180	AT3G22770
AT1G13650	AT1G44191	AT3G23130
AT1G13740	AT1G44224	AT3G23140
AT1G13755	AT1G44286	AT3G23190
AT1G13760	AT1G44318	AT3G23850
AT1G13800	AT1G44350	AT3G24216
AT1G13820	AT1G44478	AT3G24225
AT1G13830	AT1G44575	AT3G24260
AT1G13860	AT1G44800	AT3G24270
AT1G13890	AT1G44941	AT3G24280
AT1G13920	AT1G45100	AT3G24290
AT1G13940	AT1G45201	AT3G24700
AT1G13950	AT1G46408	AT3G25090
AT1G13980	AT1G46480	AT3G25260
AT1G13990	AT1G46552	AT3G25265
AT1G14020	AT1G46912	AT3G25280
AT1G14030	AT1G47300	AT3G25597
AT1G14060	AT1G47350	AT3G25630
AT1G14090	AT1G47370	AT3G25815
AT1G14150	AT1G47395	AT3G26605
AT1G14160	AT1G47400	AT3G26815
AT1G14185	AT1G47405	AT3G26816
AT1G14200	AT1G47485	AT3G26934
AT1G14205	AT1G47510	AT3G27150
AT1G14210	AT1G47540	AT3G27835
AT1G14230	AT1G47590	AT3G27920
AT1G14260	AT1G47600	AT3G27968
AT1G14280	AT1G47610	AT3G28007
AT1G14290	AT1G47655	AT3G28240
AT1G14315	AT1G47730	AT3G28243
AT1G14345	AT1G47790	AT3G28250
AT1G14350	AT1G47860	AT3G28360
AT1G14360	AT1G47885	AT3G28820
AT1G14370	AT1G47890	AT3G28830
AT1G14390	AT1G47915	AT3G28915
AT1G14410	AT1G47920	AT3G29050
AT1G14420	AT1G47980	AT3G29070
AT1G14430	AT1G47990	AT3G29431
AT1G14440	AT1G48000	AT3G29560
AT1G14460	AT1G48070	AT3G29580
AT1G14470	AT1G48095	AT3G29725
AT1G14490	AT1G48100	AT3G29797
AT1G14520	AT1G48130	AT3G29798
AT1G14560	AT1G48190	AT3G29800
AT1G14570	AT1G48500	AT3G29830
AT1G14620	AT1G48530	AT3G29970
AT1G14630	AT1G48590	AT3G30110
AT1G14660	AT1G48690	AT3G30210
AT1G14686	AT1G48700	AT3G30260
AT1G14687	AT1G48730	AT3G30280
AT1G14690	AT1G48742	AT3G30281
AT1G14720	AT1G48800	AT3G30290
AT1G14750	AT1G48820	AT3G30345
AT1G14790	AT1G48910	AT3G30350
AT1G14810	AT1G48990	AT3G30580
AT1G14820	AT1G49000	AT3G30582
AT1G14840	AT1G49005	AT3G30727
AT1G14860	AT1G49030	AT3G31068
AT1G14870	AT1G49100	AT3G31161
AT1G14900	AT1G49110	AT3G33002
AT1G14920	AT1G49120	AT3G42148
AT1G14970	AT1G49220	AT3G42830
AT1G15000	AT1G49260	AT3G43100
AT1G15020	AT1G49270	AT3G43120
AT1G15030	AT1G49280	AT3G43205
AT1G15040	AT1G49290	AT3G43410
AT1G15045	AT1G49310	AT3G43420
AT1G15050	AT1G49320	AT3G43820
AT1G15060	AT1G49330	AT3G43826
AT1G15080	AT1G49370	AT3G43828
AT1G15100	AT1G49450	AT3G43829
AT1G15110	AT1G49470	AT3G43860
AT1G15125	AT1G49475	AT3G43890
AT1G15130	AT1G49570	AT3G43900
AT1G15140	AT1G49770	AT3G43910
AT1G15150	AT1G49800	AT3G44350
AT1G15165	AT1G49810	AT3G44560
AT1G15170	AT1G49860	AT3G44640
AT1G15175	AT1G49900	AT3G44710
AT1G15180	AT1G49960	AT3G44757
AT1G15190	AT1G50050	AT3G44760
AT1G15200	AT1G50090	AT3G44765
AT1G15210	AT1G50130	AT3G44770
AT1G15215	AT1G50310	AT3G44780
AT1G15240	AT1G50650	AT3G44783
AT1G15250	AT1G50691	AT3G44810
AT1G15260	AT1G50720	AT3G45060
AT1G15290	AT1G50870	AT3G45180
AT1G15300	AT1G50880	AT3G45243
AT1G15310	AT1G50980	AT3G45245
AT1G15350	AT1G50990	AT3G45280
AT1G15380	AT1G51040	AT3G45285
AT1G15385	AT1G51150	AT3G45290
AT1G15390	AT1G51210	AT3G45300
AT1G15400	AT1G51300	AT3G45450
AT1G15405	AT1G51355	AT3G45460
AT1G15410	AT1G51460	AT3G45470
AT1G15420	AT1G51470	AT3G45480
AT1G15440	AT1G51480	AT3G45490
AT1G15450	AT1G51490	AT3G45500
AT1G15470	AT1G51500	AT3G45540
AT1G15490	AT1G51820	AT3G45550
AT1G15500	AT1G51850	AT3G45555
AT1G15510	AT1G51860	AT3G45560
AT1G15520	AT1G51870	AT3G45760
AT1G15530	AT1G51900	AT3G45810
AT1G15560	AT1G52000	AT3G45935
AT1G15660	AT1G52040	AT3G46120
AT1G15670	AT1G52120	AT3G46190
AT1G15690	AT1G52130	AT3G46330
AT1G15750	AT1G52140	AT3G46345
AT1G15757	AT1G52150	AT3G46350
AT1G15760	AT1G52190	AT3G46390
AT1G15770	AT1G52210	AT3G46400
AT1G15772	AT1G52400	AT3G46410
AT1G15780	AT1G52410	AT3G46490
AT1G15790	AT1G52415	AT3G46613
AT1G15800	AT1G52440	AT3G46614
AT1G15830	AT1G52490	AT3G46880
AT1G15850	AT1G52690	AT3G46904
AT1G15900	AT1G52695	AT3G47021
AT1G15910	AT1G52700	AT3G47130
AT1G15940	AT1G52800	AT3G47140
AT1G15950	AT1G52827	AT3G47230
AT1G15960	AT1G52830	AT3G47470
AT1G15970	AT1G52840	AT3G47543
AT1G15980	AT1G52890	AT3G47600
AT1G16030	AT1G52900	AT3G47760
AT1G16040	AT1G52990	AT3G48185
AT1G16060	AT1G53080	AT3G48209
AT1G16070	AT1G53130	AT3G48231
AT1G16080	AT1G53163	AT3G48260
AT1G16110	AT1G53180	AT3G48340
AT1G16120	AT1G53325	AT3G48344
AT1G16130	AT1G53340	AT3G48515
AT1G16140	AT1G53350	AT3G48840
AT1G16150	AT1G53360	AT3G48940
AT1G16160	AT1G53366	AT3G48960
AT1G16220	AT1G53370	AT3G49020
AT1G16260	AT1G53540	AT3G49030
AT1G16280	AT1G53610	AT3G49300
AT1G16290	AT1G53620	AT3G49305
AT1G16300	AT1G53625	AT3G49307
AT1G16310	AT1G53630	AT3G50123
AT1G16320	AT1G53633	AT3G50376
AT1G16350	AT1G53635	AT3G50460
AT1G16370	AT1G53640	AT3G50755
AT1G16420	AT1G53660	AT3G51030
AT1G16440	AT1G53683	AT3G51700
AT1G16445	AT1G53690	AT3G52003
AT1G16480	AT1G53700	AT3G52680
AT1G16500	AT1G53830	AT3G52690
AT1G16510	AT1G53970	AT3G52700
AT1G16515	AT1G53980	AT3G52705
AT1G16590	AT1G53990	AT3G53050
AT1G16610	AT1G54000	AT3G53060
AT1G16630	AT1G54010	AT3G53065
AT1G16640	AT1G54020	AT3G53294
AT1G16650	AT1G54035	AT3G53550
AT1G16670	AT1G54040	AT3G55512
AT1G16705	AT1G54200	AT3G55566
AT1G16720	AT1G54300	AT3G55590
AT1G16730	AT1G54330	AT3G55650
AT1G16750	AT1G54470	AT3G55672
AT1G16770	AT1G54530	AT3G55677
AT1G16780	AT1G54540	AT3G56240
AT1G16790	AT1G54575	AT3G56277
AT1G16830	AT1G54660	AT3G56610
AT1G16850	AT1G54860	AT3G56780
AT1G16870	AT1G54870	AT3G56790
AT1G16880	AT1G54890	AT3G57140
AT1G16900	AT1G54930	AT3G58080
AT1G16920	AT1G54940	AT3G58190
AT1G16960	AT1G54970	AT3G58240
AT1G17020	AT1G55010	AT3G58250
AT1G17030	AT1G55035	AT3G58260
AT1G17040	AT1G55110	AT3G58290
AT1G17050	AT1G55220	AT3G58300
AT1G17070	AT1G55221	AT3G58310
AT1G17090	AT1G55230	AT3G58320
AT1G17100	AT1G55240	AT3G58330
AT1G17140	AT1G55260	AT3G58340
AT1G17145	AT1G55380	AT3G58347
AT1G17147	AT1G55390	AT3G58350
AT1G17170	AT1G55410	AT3G58360
AT1G17180	AT1G55420	AT3G58370
AT1G17240	AT1G55430	AT3G58380
AT1G17285	AT1G55440	AT3G58440
AT1G17330	AT1G55546	AT3G58877
AT1G17350	AT1G55560	AT3G58880
AT1G17360	AT1G55570	AT3G59160
AT1G17370	AT1G55580	AT3G59170
AT1G17380	AT1G55591	AT3G59180
AT1G17400	AT1G55600	AT3G59230
AT1G17430	AT1G55640	AT3G59240
AT1G17450	AT1G55650	AT3G59450
AT1G17455	AT1G55660	AT3G59620
AT1G17460	AT1G55670	AT3G60700
AT1G17510	AT1G55700	AT3G61500
AT1G17530	AT1G55928	AT3G61897
AT1G17545	AT1G56030	AT3G61898
AT1G17610	AT1G56040	AT3G62336
AT1G17615	AT1G56100	AT3G62350
AT1G17620	AT1G56150	AT4G00124
AT1G17630	AT1G56160	AT4G00160
AT1G17650	AT1G56165	AT4G00180
AT1G17665	AT1G56240	AT4G00315
AT1G17690	AT1G56242	AT4G00320
AT1G17744	AT1G56250	AT4G00467
AT1G17745	AT1G56270	AT4G00885
AT1G17750	AT1G56385	AT4G00910
AT1G17760	AT1G56400	AT4G01190
AT1G17780	AT1G56430	AT4G01420
AT1G17800	AT1G56480	AT4G01505
AT1G17810	AT1G56510	AT4G01525
AT1G17820	AT1G56520	AT4G01530
AT1G17830	AT1G56530	AT4G02317
AT1G17840	AT1G56540	AT4G02733
AT1G17850	AT1G56550	AT4G03566
AT1G17860	AT1G56553	AT4G03570
AT1G17910	AT1G56555	AT4G04900
AT1G17920	AT1G56600	AT4G05105
AT1G17970	AT1G56620	AT4G08090
AT1G18030	AT1G56630	AT4G08134
AT1G18060	AT1G56650	AT4G08150
AT1G18075	AT1G56680	AT4G08151
AT1G18080	AT1G57565	AT4G08340
AT1G18130	AT1G57580	AT4G08345
AT1G18160	AT1G57670	AT4G08395
AT1G18170	AT1G57690	AT4G08450
AT1G18180	AT1G57740	AT4G08770
AT1G18190	AT1G57750	AT4G08800
AT1G18250	AT1G57800	AT4G08990
AT1G18260	AT1G57820	AT4G09110
AT1G18265	AT1G57830	AT4G09440
AT1G18300	AT1G57850	AT4G09450
AT1G18310	AT1G58007	AT4G09644
AT1G18320	AT1G58037	AT4G09647
AT1G18330	AT1G58050	AT4G09784
AT1G18370	AT1G58260	AT4G09860
AT1G18382	AT1G58270	AT4G09930
AT1G18390	AT1G58300	AT4G09940
AT1G18410	AT1G58330	AT4G09950
AT1G18415	AT1G58340	AT4G09960
AT1G18420	AT1G58360	AT4G10190
AT1G18486	AT1G58400	AT4G10345
AT1G18490	AT1G58410	AT4G10595
AT1G18500	AT1G59500	AT4G10596
AT1G18510	AT1G59690	AT4G10600
AT1G18520	AT1G59700	AT4G10655
AT1G18540	AT1G59725	AT4G10660
AT1G18550	AT1G59740	AT4G10670
AT1G18580	AT1G59780	AT4G10695
AT1G18590	AT1G59810	AT4G11050
AT1G18610	AT1G59950	AT4G11400
AT1G18620	AT1G59960	AT4G11580
AT1G18650	AT1G59970	AT4G11745
AT1G18660	AT1G60040	AT4G11750
AT1G18670	AT1G60072	AT4G11760
AT1G18680	AT1G60073	AT4G11770
AT1G18700	AT1G60075	AT4G11876
AT1G18720	AT1G60110	AT4G11940
AT1G18730	AT1G60120	AT4G11945
AT1G18735	AT1G60130	AT4G12150
AT1G18740	AT1G60180	AT4G12180
AT1G18745	AT1G60240	AT4G12360
AT1G18750	AT1G60250	AT4G12510
AT1G18830	AT1G60300	AT4G12520
AT1G18840	AT1G60320	AT4G12550
AT1G18870	AT1G60340	AT4G12800
AT1G18879	AT1G60350	AT4G12820
AT1G18880	AT1G60380	AT4G12825
AT1G18890	AT1G60390	AT4G12930
AT1G18910	AT1G60410	AT4G12940
AT1G18940	AT1G60480	AT4G13075
AT1G18980	AT1G60570	AT4G13080
AT1G19000	AT1G60783	AT4G13095
AT1G19020	AT1G60830	AT4G13190
AT1G19025	AT1G60950	AT4G13235
AT1G19050	AT1G60980	AT4G13240
AT1G19100	AT1G61105	AT4G13261
AT1G19115	AT1G61110	AT4G13262
AT1G19140	AT1G61120	AT4G13263
AT1G19150	AT1G61255	AT4G13280
AT1G19180	AT1G61270	AT4G13285
AT1G19190	AT1G61330	AT4G13290
AT1G19200	AT1G61540	AT4G13300
AT1G19210	AT1G61563	AT4G13450
AT1G19220	AT1G61566	AT4G13493
AT1G19290	AT1G61590	AT4G13494
AT1G19300	AT1G61680	AT4G13495
AT1G19330	AT1G61700	AT4G13564
AT1G19340	AT1G61710	AT4G13570
AT1G19350	AT1G61720	AT4G13572
AT1G19360	AT1G61750	AT4G13575
AT1G19370	AT1G61760	AT4G13580
AT1G19371	AT1G61810	AT4G13610
AT1G19373	AT1G61820	AT4G13955
AT1G19376	AT1G61830	AT4G13968
AT1G19380	AT1G61840	AT4G14460
AT1G19390	AT1G61920	AT4G14630
AT1G19410	AT1G62030	AT4G15290
AT1G19430	AT1G62035	AT4G15320
AT1G19440	AT1G62060	AT4G15360
AT1G19450	AT1G62070	AT4G15370
AT1G19470	AT1G62090	AT4G15398
AT1G19490	AT1G62210	AT4G15670
AT1G19530	AT1G62214	AT4G15690
AT1G19540	AT1G62220	AT4G15700
AT1G19550	AT1G62225	AT4G15715
AT1G19570	AT1G62230	AT4G15733
AT1G19600	AT1G62262	AT4G15735
AT1G19680	AT1G62270	AT4G15750
AT1G19690	AT1G62300	AT4G16000
AT1G19740	AT1G62420	AT4G16008
AT1G19750	AT1G62440	AT4G16024
AT1G19810	AT1G62450	AT4G16230
AT1G19830	AT1G62500	AT4G17695
AT1G19835	AT1G62510	AT4G17713
AT1G19840	AT1G62540	AT4G17788
AT1G19850	AT1G62560	AT4G17860
AT1G19920	AT1G62570	AT4G18310
AT1G19940	AT1G62660	AT4G18320
AT1G19968	AT1G62700	AT4G18390
AT1G19970	AT1G62710	AT4G18850
AT1G20010	AT1G62760	AT4G18870
AT1G20020	AT1G62770	AT4G18960
AT1G20030	AT1G62978	AT4G19038
AT1G20060	AT1G62980	AT4G19630
AT1G20065	AT1G62981	AT4G19780
AT1G20090	AT1G62990	AT4G19790
AT1G20120	AT1G63010	AT4G19905
AT1G20150	AT1G63030	AT4G20200
AT1G20170	AT1G63040	AT4G20690
AT1G20190	AT1G63070	AT4G20800
AT1G20220	AT1G63105	AT4G21000
AT1G20225	AT1G63140	AT4G21030
AT1G20230	AT1G63245	AT4G21362
AT1G20240	AT1G63350	AT4G21363
AT1G20270	AT1G63410	AT4G22030
AT1G20290	AT1G63450	AT4G22050
AT1G20300	AT1G63550	AT4G22060
AT1G20310	AT1G63560	AT4G22065
AT1G20320	AT1G63580	AT4G22066
AT1G20330	AT1G63590	AT4G22115
AT1G20370	AT1G63600	AT4G22400
AT1G20410	AT1G63710	AT4G22410
AT1G20420	AT1G63920	AT4G22460
AT1G20430	AT1G64030	AT4G22485
AT1G20440	AT1G64035	AT4G22635
AT1G20450	AT1G64060	AT4G22660
AT1G20470	AT1G64070	AT4G22680
AT1G20480	AT1G64110	AT4G22950
AT1G20490	AT1G64160	AT4G23080
AT1G20510	AT1G64235	AT4G23090
AT1G20540	AT1G64255	AT4G23100
AT1G20550	AT1G64290	AT4G23350
AT1G20560	AT1G64295	AT4G23360
AT1G20570	AT1G64360	AT4G23364
AT1G20575	AT1G64370	AT4G23370
AT1G20580	AT1G64480	AT4G23375
AT1G20640	AT1G64585	AT4G23380
AT1G20650	AT1G64590	AT4G23387
AT1G20680	AT1G64618	AT4G23390
AT1G20690	AT1G64620	AT4G23432
AT1G20691	AT1G64660	AT4G23560
AT1G20696	AT1G64700	AT4G23580
AT1G20700	AT1G64780	AT4G23713
AT1G20730	AT1G64800	AT4G24060
AT1G20740	AT1G64870	AT4G24644
AT1G20780	AT1G64900	AT4G25435
AT1G20823	AT1G64910	AT4G26255
AT1G20850	AT1G64920	AT4G26340
AT1G20880	AT1G64930	AT4G28840
AT1G20910	AT1G64940	AT4G29033
AT1G20925	AT1G65050	AT4G29035
AT1G20930	AT1G65060	AT4G29090
AT1G20950	AT1G65180	AT4G29273
AT1G21000	AT1G65190	AT4G29280
AT1G21010	AT1G65200	AT4G29285
AT1G21050	AT1G65210	AT4G29290
AT1G21060	AT1G65300	AT4G29300
AT1G21070	AT1G65310	AT4G29980
AT1G21090	AT1G65330	AT4G30050
AT1G21100	AT1G65340	AT4G30110
AT1G21110	AT1G65365	AT4G30420
AT1G21130	AT1G65370	AT4G30770
AT1G21220	AT1G65385	AT4G32370
AT1G21250	AT1G65390	AT4G33790
AT1G21270	AT1G65450	AT4G33850
AT1G21326	AT1G65483	AT4G35165
AT1G21350	AT1G65484	AT4G35400
AT1G21370	AT1G65485	AT4G35725
AT1G21390	AT1G65486	AT4G37050
AT1G21395	AT1G65490	AT4G37570
AT1G21400	AT1G65500	AT4G37780
AT1G21410	AT1G65510	AT4G37850
AT1G21430	AT1G65570	AT5G01480
AT1G21440	AT1G65620	AT5G01530
AT1G21460	AT1G65680	AT5G02035
AT1G21480	AT1G65690	AT5G02700
AT1G21510	AT1G65730	AT5G02910
AT1G21520	AT1G65770	AT5G02920
AT1G21525	AT1G65850	AT5G02990
AT1G21528	AT1G65860	AT5G03590
AT1G21580	AT1G65870	AT5G03840
AT1G21590	AT1G65875	AT5G04347
AT1G21600	AT1G65880	AT5G04350
AT1G21620	AT1G65890	AT5G05030
AT1G21650	AT1G65907	AT5G05050
AT1G21651	AT1G65910	AT5G05060
AT1G21670	AT1G65985	AT5G05120
AT1G21680	AT1G66045	AT5G05420
AT1G21710	AT1G66060	AT5G06030
AT1G21730	AT1G66090	AT5G06630
AT1G21738	AT1G66110	AT5G06634
AT1G21740	AT1G66120	AT5G06640
AT1G21750	AT1G66130	AT5G06740
AT1G21770	AT1G66140	AT5G07225
AT1G21780	AT1G66190	AT5G07420
AT1G21790	AT1G66245	AT5G08141
AT1G21810	AT1G66280	AT5G09490
AT1G21830	AT1G66290	AT5G09755
AT1G21840	AT1G66300	AT5G09976
AT1G21870	AT1G66310	AT5G09978
AT1G21880	AT1G66320	AT5G10278
AT1G21910	AT1G66400	AT5G10280
AT1G21920	AT1G66420	AT5G10670
AT1G21980	AT1G66450	AT5G10945
AT1G22030	AT1G66480	AT5G10946
AT1G22065	AT1G66490	AT5G11530
AT1G22070	AT1G66630	AT5G11660
AT1G22130	AT1G66690	AT5G12323
AT1G22140	AT1G66710	AT5G15150
AT1G22160	AT1G66720	AT5G15160
AT1G22230	AT1G66725	AT5G15800
AT1G22250	AT1G66770	AT5G16567
AT1G22270	AT1G66780	AT5G17080
AT1G22310	AT1G66800	AT5G17125
AT1G22330	AT1G66850	AT5G17340
AT1G22403	AT1G66870	AT5G17730
AT1G22410	AT1G66880	AT5G17740
AT1G22420	AT1G66950	AT5G18890
AT1G22430	AT1G66960	AT5G18990
AT1G22460	AT1G67000	AT5G19473
AT1G22470	AT1G67025	AT5G19530
AT1G22510	AT1G67030	AT5G22190
AT1G22530	AT1G67090	AT5G22420
AT1G22540	AT1G67100	AT5G22430
AT1G22550	AT1G67110	AT5G22500
AT1G22570	AT1G67130	AT5G22555
AT1G22580	AT1G67150	AT5G22960
AT1G22590	AT1G67160	AT5G22970
AT1G22610	AT1G67265	AT5G22980
AT1G22630	AT1G67270	AT5G22990
AT1G22640	AT1G67290	AT5G23000
AT1G22650	AT1G67328	AT5G23027
AT1G22651	AT1G67330	AT5G23180
AT1G22660	AT1G67390	AT5G23650
AT1G22690	AT1G67710	AT5G23989
AT1G22700	AT1G67740	AT5G24065
AT1G22720	AT1G67750	AT5G24190
AT1G22740	AT1G67760	AT5G24200
AT1G22750	AT1G67770	AT5G24240
AT1G22800	AT1G67810	AT5G24250
AT1G22830	AT1G67860	AT5G24540
AT1G22850	AT1G67865	AT5G24550
AT1G22870	AT1G68040	AT5G24557
AT1G22882	AT1G68130	AT5G24900
AT1G22885	AT1G68150	AT5G25305
AT1G22920	AT1G68170	AT5G25320
AT1G22930	AT1G68180	AT5G25340
AT1G22950	AT1G68240	AT5G25370
AT1G22980	AT1G68250	AT5G25415
AT1G23000	AT1G68270	AT5G25422
AT1G23010	AT1G68280	AT5G25425
AT1G23020	AT1G68350	AT5G25430
AT1G23030	AT1G68360	AT5G25860
AT1G23050	AT1G68380	AT5G25870
AT1G23052	AT1G68390	AT5G25955
AT1G23060	AT1G68450	AT5G25960
AT1G23074	AT1G68460	AT5G25970
AT1G23080	AT1G68470	AT5G26010
AT1G23090	AT1G68480	AT5G26015
AT1G23110	AT1G68510	AT5G26060
AT1G23170	AT1G68520	AT5G26070
AT1G23180	AT1G68530	AT5G26080
AT1G23190	AT1G68600	AT5G26090
AT1G23210	AT1G68610	AT5G26100
AT1G23220	AT1G68620	AT5G26114
AT1G23270	AT1G68750	AT5G26120
AT1G23280	AT1G68795	AT5G26130
AT1G23290	AT1G68810	AT5G26140
AT1G23330	AT1G68825	AT5G26146
AT1G23360	AT1G68850	AT5G26147
AT1G23390	AT1G68875	AT5G26260
AT1G23460	AT1G69080	AT5G26300
AT1G23465	AT1G69090	AT5G26320
AT1G23540	AT1G69100	AT5G26330
AT1G23550	AT1G69140	AT5G27035
AT1G23700	AT1G69150	AT5G27037
AT1G23710	AT1G69180	AT5G28165
AT1G23740	AT1G69240	AT5G28470
AT1G23750	AT1G69310	AT5G28510
AT1G23790	AT1G69320	AT5G28515
AT1G23800	AT1G69470	AT5G28520
AT1G23810	AT1G69480	AT5G28680
AT1G23820	AT1G69560	AT5G28690
AT1G23830	AT1G69600	AT5G31909
AT1G23840	AT1G69630	AT5G33340
AT1G23850	AT1G69680	AT5G33350
AT1G23880	AT1G69690	AT5G33355
AT1G23950	AT1G69790	AT5G33405
AT1G23965	AT1G69810	AT5G34871
AT1G23970	AT1G69860	AT5G34852
AT1G24080	AT1G69870	AT5G35111
AT1G24090	AT1G69880	AT5G35760
AT1G24095	AT1G69890	AT5G35880
AT1G24100	AT1G69920	AT5G35940
AT1G24150	AT1G69930	AT5G35945
AT1G24170	AT1G69970	AT5G36100
AT1G24180	AT1G69981	AT5G36150
AT1G24250	AT1G70020	AT5G36190
AT1G24265	AT1G70030	AT5G36200
AT1G24267	AT1G70040	AT5G36293
AT1G24270	AT1G70080	AT5G37030
AT1G24280	AT1G70170	AT5G37145
AT1G24290	AT1G70250	AT5G37160
AT1G24300	AT1G70260	AT5G37175
AT1G24310	AT1G70270	AT5G37180
AT1G24320	AT1G70380	AT5G37200
AT1G24330	AT1G70390	AT5G37220
AT1G24340	AT1G70440	AT5G37270
AT1G24350	AT1G70500	AT5G37300
AT1G24360	AT1G70510	AT5G37650
AT1G24430	AT1G70540	AT5G37690
AT1G24440	AT1G70560	AT5G37730
AT1G24450	AT1G70640	AT5G37732
AT1G24460	AT1G70670	AT5G37800
AT1G24490	AT1G70680	AT5G37810
AT1G24510	AT1G70720	AT5G37820
AT1G24540	AT1G70830	AT5G37910
AT1G24560	AT1G70840	AT5G37950
AT1G24570	AT1G70850	AT5G37960
AT1G24575	AT1G70860	AT5G37990
AT1G24580	AT1G70870	AT5G38005
AT1G24625	AT1G70880	AT5G38080
AT1G24650	AT1G70885	AT5G38195
AT1G24764	AT1G70890	AT5G38230
AT1G25260	AT1G70895	AT5G38350
AT1G25275	AT1G70910	AT5G38386
AT1G25290	AT1G70920	AT5G38390
AT1G25320	AT1G70950	AT5G38440
AT1G25350	AT1G70960	AT5G38760
AT1G25360	AT1G70970	AT5G38790
AT1G25370	AT1G70990	AT5G39024
AT1G25390	AT1G71000	AT5G39230
AT1G25425	AT1G71002	AT5G39260
AT1G25440	AT1G71050	AT5G39270
AT1G25460	AT1G71160	AT5G39290
AT1G25470	AT1G71380	AT5G39330
AT1G25472	AT1G71390	AT5G39430
AT1G25480	AT1G71400	AT5G39440
AT1G25500	AT1G71470	AT5G39460
AT1G25520	AT1G71520	AT5G39490
AT1G25550	AT1G71680	AT5G39532
AT1G25560	AT1G71690	AT5G39630
AT1G25570	AT1G71691	AT5G39635
AT1G26090	AT1G71692	AT5G39640
AT1G26100	AT1G71695	AT5G39690
AT1G26130	AT1G71770	AT5G39693
AT1G26140	AT1G71880	AT5G39700
AT1G26160	AT1G71890	AT5G39920
AT1G26170	AT1G71930	AT5G40330
AT1G26180	AT1G71960	AT5G40348
AT1G26200	AT1G72000	AT5G40350
AT1G26208	AT1G72080	AT5G40360
AT1G26210	AT1G72100	AT5G40382
AT1G26218	AT1G72110	AT5G40430
AT1G26220	AT1G72125	AT5G40630
AT1G26230	AT1G72140	AT5G41300
AT1G26330	AT1G72200	AT5G41310
AT1G26360	AT1G72210	AT5G41494
AT1G26370	AT1G72230	AT5G41500
AT1G26440	AT1G72290	AT5G41630
AT1G26450	AT1G72490	AT5G41660
AT1G26460	AT1G72520	AT5G41663
AT1G26480	AT1G72570	AT5G42610
AT1G26490	AT1G72580	AT5G42635
AT1G26500	AT1G72590	AT5G43035
AT1G26520	AT1G72600	AT5G43066
AT1G26530	AT1G72610	AT5G43105
AT1G26540	AT1G72800	AT5G43110
AT1G26560	AT1G72860	AT5G43175
AT1G26570	AT1G72870	AT5G43196
AT1G26590	AT1G73000	AT5G43285
AT1G26640	AT1G73010	AT5G43370
AT1G26660	AT1G73120	AT5G43640
AT1G26680	AT1G73220	AT5G44470
AT1G26690	AT1G73260	AT5G44568
AT1G26730	AT1G73325	AT5G44585
AT1G26740	AT1G73330	AT5G44630
AT1G26761	AT1G73410	AT5G44770
AT1G26762	AT1G73510	AT5G44940
AT1G26770	AT1G73560	AT5G44950
AT1G26800	AT1G73590	AT5G44960
AT1G26810	AT1G73610	AT5G44970
AT1G26880	AT1G73620	AT5G44973
AT1G26890	AT1G73810	AT5G45220
AT1G26920	AT1G73850	AT5G45875
AT1G26930	AT1G73860	AT5G45950
AT1G26960	AT1G73870	AT5G45960
AT1G26970	AT1G73965	AT5G45970
AT1G26985	AT1G74000	AT5G46300
AT1G27008	AT1G74010	AT5G46310
AT1G27045	AT1G74080	AT5G46610
AT1G27050	AT1G74110	AT5G46810
AT1G27060	AT1G74470	AT5G46820
AT1G27080	AT1G74500	AT5G46873
AT1G27100	AT1G74620	AT5G46874
AT1G27110	AT1G74650	AT5G46875
AT1G27120	AT1G74660	AT5G46877
AT1G27130	AT1G74820	AT5G46880
AT1G27135	AT1G74990	AT5G46900
AT1G27140	AT1G75040	AT5G46940
AT1G27150	AT1G75160	AT5G46970
AT1G27170	AT1G75250	AT5G46990
AT1G27180	AT1G75388	AT5G47280
AT1G27200	AT1G75390	AT5G47300
AT1G27210	AT1G75394	AT5G48280
AT1G27213	AT1G75450	AT5G49250
AT1G27220	AT1G75470	AT5G49260
AT1G27285	AT1G75480	AT5G49334
AT1G27310	AT1G75490	AT5G49770
AT1G27340	AT1G75500	AT5G49780
AT1G27360	AT1G75520	AT5G49790
AT1G27400	AT1G75590	AT5G50050
AT1G27410	AT1G75620	AT5G50060
AT1G27440	AT1G75710	AT5G50115
AT1G27450	AT1G75717	AT5G50130
AT1G27460	AT1G75720	AT5G50190
AT1G27470	AT1G75750	AT5G50220
AT1G27480	AT1G75790	AT5G50500
AT1G27510	AT1G75830	AT5G50790
AT1G27680	AT1G75870	AT5G50940
AT1G27690	AT1G75880	AT5G51000
AT1G27710	AT1G75890	AT5G51470
AT1G27720	AT1G75891	AT5G51860
AT1G27730	AT1G75920	AT5G52120
AT1G27760	AT1G75930	AT5G52130
AT1G27770	AT1G75940	AT5G52140
AT1G27820	AT1G76110	AT5G52145
AT1G27880	AT1G76130	AT5G52150
AT1G27890	AT1G76135	AT5G52605
AT1G27930	AT1G76210	AT5G52670
AT1G27940	AT1G76220	AT5G52680
AT1G27960	AT1G76230	AT5G52690
AT1G27970	AT1G76240	AT5G52700
AT1G27980	AT1G76250	AT5G52710
AT1G28010	AT1G76290	AT5G52760
AT1G28020	AT1G76410	AT5G52770
AT1G28060	AT1G76420	AT5G53190
AT1G28090	AT1G76430	AT5G53205
AT1G28110	AT1G76500	AT5G53487
AT1G28140	AT1G76610	AT5G53592
AT1G28180	AT1G76800	AT5G53635
AT1G28190	AT1G76830	AT5G53720
AT1G28230	AT1G76930	AT5G53730
AT1G28260	AT1G76960	AT5G54010
AT1G28327	AT1G76965	AT5G54030
AT1G28330	AT1G77100	AT5G54045
AT1G28335	AT1G77110	AT5G54050
AT1G28340	AT1G77145	AT5G54206
AT1G28370	AT1G77150	AT5G54215
AT1G28380	AT1G77160	AT5G54220
AT1G28395	AT1G77200	AT5G54225
AT1G28410	AT1G77640	AT5G54340
AT1G28440	AT1G77650	AT5G54350
AT1G28520	AT1G77655	AT5G54360
AT1G28530	AT1G77700	AT5G54365
AT1G28540	AT1G77780	AT5G55131
AT1G28570	AT1G77790	AT5G55132
AT1G28580	AT1G77950	AT5G55855
AT1G28610	AT1G77990	AT5G56061
AT1G28620	AT1G77992	AT5G56070
AT1G28670	AT1G78030	AT5G56250
AT1G28680	AT1G78170	AT5G56325
AT1G28685	AT1G78330	AT5G56368
AT1G28760	AT1G78390	AT5G56369
AT1G28960	AT1G78400	AT5G56370
AT1G29030	AT1G78450	AT5G56380
AT1G29040	AT1G78460	AT5G56400
AT1G29120	AT1G78476	AT5G56410
AT1G29170	AT1G78478	AT5G56420
AT1G29179	AT1G78480	AT5G56430
AT1G29190	AT1G78490	AT5G56510
AT1G29230	AT1G78500	AT5G56560
AT1G29240	AT1G78640	AT5G59105
AT1G29250	AT1G78710	AT5G59110
AT1G29300	AT1G78720	AT5G59305
AT1G29330	AT1G78740	AT5G59370
AT1G29355	AT1G78750	AT5G60970
AT1G29357	AT1G78760	AT5G60978
AT1G29360	AT1G78815	AT5G61100
AT1G29390	AT1G78820	AT5G61680
AT1G29395	AT1G78840	AT5G61720
AT1G29400	AT1G78860	AT5G62165
AT1G29460	AT1G78950	AT5G62830
AT1G29465	AT1G78955	AT5G63170
AT1G29470	AT1G78960	AT5G63740
AT1G29560	AT1G78970	AT5G64810
AT1G29600	AT1G78980	AT5G65790
AT1G29630	AT1G79040
AT1G29640	AT1G79160
AT1G29670	AT1G79170
AT1G29680	AT1G79250
AT1G29785	AT1G79360
AT1G29790	AT1G79370
AT1G29830	AT1G79420
AT1G29880	AT1G79430
AT1G29890	AT1G79450
AT1G29900	AT1G79470
AT1G29940	AT1G79480
AT1G29960	AT1G79520
AT1G29980	AT1G79580
AT1G30010	AT1G79680
AT1G30016	AT1G79760
AT1G30020	AT1G79770
AT1G30040	AT1G79800
AT1G30050	AT1G79840
AT1G30070	AT1G79860
AT1G30110	AT1G80090
AT1G30130	AT1G80100
AT1G30210	AT1G80110
AT1G30220	AT1G80130
AT1G30260	AT1G80133
AT1G30270	AT1G80140
AT1G30280	AT1G80160
AT1G30282	AT1G80220
AT1G30320	AT1G80240
AT1G30330	AT1G80330
AT1G30370	AT1G80340
AT1G30400	AT1G80390
AT1G30410	AT1G80450
AT1G30430	AT1G80540
AT1G30450	AT1G80580
AT1G30455	AT1G80590
AT1G30460	AT1G80730
AT1G30473	AT1G80740
AT1G30490	AT1G80760
AT1G30500	AT1G80820
AT1G30510	AT1G80865
AT1G30515	AT1G80990
AT1G30520	AT2G01240
AT1G30530	AT2G01300
AT1G30540	AT2G01340
AT1G30550	AT2G01430
AT1G30560	AT2G01500
AT1G30570	AT2G01520
AT1G30600	AT2G01530
AT1G30610	AT2G01580
AT1G30680	AT2G01610
AT1G30755	AT2G01770
AT1G30757	AT2G01780
AT1G30800	AT2G01790
AT1G30810	AT2G01810
AT1G30820	AT2G01890
AT1G30850	AT2G01940
AT1G30860	AT2G01960
AT1G30900	AT2G01990
AT1G30960	AT2G02000
AT1G31010	AT2G02010
AT1G31070	AT2G02060
AT1G31080	AT2G02070
AT1G31130	AT2G02080
AT1G31140	AT2G02120
AT1G31150	AT2G02130
AT1G31173	AT2G02135
AT1G31180	AT2G02140
AT1G31190	AT2G02250
AT1G31258	AT2G02300
AT1G31280	AT2G02310
AT1G31319	AT2G02320
AT1G31320	AT2G02330
AT1G31335	AT2G02450
AT1G31350	AT2G02540
AT1G31370	AT2G02620
AT1G31450	AT2G02630
AT1G31550	AT2G02650
AT1G31600	AT2G02660
AT1G31750	AT2G02680
AT1G31760	AT2G02690
AT1G31770	AT2G02700
AT1G31790	AT2G02770
AT1G31800	AT2G02990
AT1G31812	AT2G03000
AT1G31835	AT2G03010
AT1G31850	AT2G03020
AT1G31860	AT2G03040
AT1G31880	AT2G03170
AT1G31885	AT2G03190
AT1G31920	AT2G03200
AT1G31950	AT2G03250
AT1G31970	AT2G03260
AT1G32060	AT2G03290
AT1G32080	AT2G03320
AT1G32090	AT2G03330
AT1G32120	AT2G03360
AT1G32180	AT2G03370
AT1G32190	AT2G03500
AT1G32200	AT2G03550
AT1G32270	AT2G03560
AT1G32300	AT2G03565
AT1G32320	AT2G03740
AT1G32330	AT2G03840
AT1G32361	AT2G03850
AT1G32375	AT2G03900
AT1G32380	AT2G03910
AT1G32385	AT2G03960
AT1G32440	AT2G03972
AT1G32470	AT2G04025
AT1G32480	AT2G04032
AT1G32510	AT2G04050
AT1G32520	AT2G04080
AT1G32530	AT2G04100
AT1G32540	AT2G04110
AT1G32550	AT2G04150
AT1G32570	AT2G04160
AT1G32640	AT2G04170
AT1G32690	AT2G04220
AT1G32740	AT2G04420
AT1G32760	AT2G04500
AT1G32763	AT2G04510
AT1G32850	AT2G04570
AT1G32860	AT2G04680
AT1G32890	AT2G04840
AT1G32900	AT2G04930
AT1G32920	AT2G05133
AT1G32930	AT2G05140
AT1G32950	AT2G05410
AT1G32960	AT2G05440
AT1G32990	AT2G05441
AT1G33030	AT2G05500
AT1G33050	AT2G05510
AT1G33055	AT2G05520
AT1G33060	AT2G05530
AT1G33110	AT2G05540
AT1G33170	AT2G05580
AT1G33200	AT2G05850
AT1G33220	AT2G07130
AT1G33230	AT2G09800
AT1G33240	AT2G10450
AT1G33260	AT2G11810
AT1G33265	AT2G12190
AT1G33290	AT2G13550
AT1G33320	AT2G13570
AT1G33350	AT2G13680
AT1G33360	AT2G13810
AT1G33415	AT2G13820
AT1G33420	AT2G13900
AT1G33430	AT2G13910
AT1G33470	AT2G13920
AT1G33475	AT2G13950
AT1G33560	AT2G14070
AT1G33590	AT2G14210
AT1G33600	AT2G14220
AT1G33612	AT2G14245
AT1G33770	AT2G14290
AT1G33800	AT2G14475
AT1G33810	AT2G14520
AT1G33940	AT2G14550
AT1G33970	AT2G14560
AT1G33990	AT2G14580
AT1G34000	AT2G14610
AT1G34010	AT2G14635
AT1G34040	AT2G14670
AT1G34044	AT2G14692
AT1G34065	AT2G14700
AT1G34097	AT2G14710
AT1G34110	AT2G14760
AT1G34130	AT2G14920
AT1G34150	AT2G14960
AT1G34160	AT2G15010
AT1G34180	AT2G15020
AT1G34210	AT2G15080
AT1G34245	AT2G15090
AT1G34270	AT2G15130
AT1G34280	AT2G15220
AT1G34281	AT2G15310
AT1G34300	AT2G15318
AT1G34315	AT2G15327
AT1G34340	AT2G15340
AT1G34355	AT2G15345
AT1G34360	AT2G15390
AT1G34380	AT2G15590
AT1G34419	AT2G15600
AT1G34420	AT2G15610
AT1G34430	AT2G15770
AT1G34470	AT2G15840
AT1G34630	AT2G16005
AT1G34640	AT2G16050
AT1G34750	AT2G16120
AT1G34760	AT2G16130
AT1G35190	AT2G16190
AT1G35200	AT2G16230
AT1G35230	AT2G16290
AT1G35333	AT2G16300
AT1G35350	AT2G16365
AT1G35420	AT2G16367
AT1G35430	AT2G16700
AT1G35460	AT2G16730
AT1G35465	AT2G16740
AT1G35490	AT2G16760
AT1G35510	AT2G16835
AT1G35513	AT2G16840
AT1G35515	AT2G16850
AT1G35516	AT2G16890
AT1G35560	AT2G16895
AT1G35630	AT2G16970
AT1G35660	AT2G17043
AT1G35690	AT2G17050
AT1G35710	AT2G17055
AT1G35720	AT2G17060
AT1G35780	AT2G17090
AT1G36050	AT2G17295
AT1G36060	AT2G17310
AT1G36070	AT2G17330
AT1G36180	AT2G17470
AT1G36280	AT2G17477
AT1G36320	AT2G17500
AT1G36380	AT2G17590
AT1G36390	AT2G17600
AT1G36622	AT2G17680
AT1G36940	AT2G17785
AT1G37130	AT2G17940
AT1G38131	AT2G17950
AT1G41830	AT2G17960
AT1G42430	AT2G18010
AT1G42480	AT2G18050
AT1G42540	AT2G18060
AT1G42550	AT2G18070
AT1G42970	AT2G18080
AT1G43000	AT2G18115
AT1G43160	AT2G18120
AT1G43570	AT2G18130
AT1G43580	AT2G18150
AT1G43600	AT2G18190
AT1G43610	AT2G18196
AT1G43640	AT2G18350
AT1G43650	AT2G18360
AT1G43670	AT2G18370
AT1G43675	AT2G18380
AT1G43680	AT2G18460
AT1G43765	AT2G18480
AT1G43780	AT2G18500
AT1G43810	AT2G18550
AT1G43900	AT2G18570
AT1G43910	AT2G18600
AT1G43980	AT2G18620
AT1G44000	AT2G18690
AT1G44100	AT2G18720
AT1G44110	AT2G18810
AT1G44130	AT2G18820
AT1G44170	AT2G18969
AT1G44414	AT2G18970
AT1G44446	AT2G18980
AT1G44542	AT2G19000
AT1G44608	AT2G19020
AT1G44740	AT2G19045
AT1G44750	AT2G19060
AT1G44760	AT2G19070
AT1G44790	AT2G19150
AT1G44810	AT2G19200
AT1G44830	AT2G19220
AT1G44890	AT2G19320
AT1G44900	AT2G19410
AT1G44920	AT2G19420
AT1G44970	AT2G19425
AT1G44990	AT2G19500
AT1G45010	AT2G19610
AT1G45015	AT2G19630
AT1G45050	AT2G19660
AT1G45063	AT2G19770
AT1G45110	AT2G19803
AT1G45120	AT2G19806
AT1G45130	AT2G19980
AT1G45150	AT2G19990
AT1G45207	AT2G20100
AT1G45231	AT2G20150
AT1G45230	AT2G20160
AT1G45332	AT2G20350
AT1G45403	AT2G20430
AT1G45474	AT2G20520
AT1G45616	AT2G20570
AT1G45688	AT2G20620
AT1G46120	AT2G20800
AT1G46264	AT2G20825
AT1G46554	AT2G20875
AT1G46768	AT2G21040
AT1G46984	AT2G21045
AT1G47128	AT2G21060
AT1G47240	AT2G21100
AT1G47250	AT2G21110
AT1G47270	AT2G21140
AT1G47271	AT2G21220
AT1G47290	AT2G21235
AT1G47310	AT2G21260
AT1G47330	AT2G21490
AT1G47430	AT2G21610
AT1G47435	AT2G21660
AT1G47440	AT2G21720
AT1G47495	AT2G21780
AT1G47520	AT2G21840
AT1G47530	AT2G21850
AT1G47560	AT2G21880
AT1G47565	AT2G21890
AT1G47570	AT2G21900
AT1G47578	AT2G21910
AT1G47580	AT2G21920
AT1G47670	AT2G21930
AT1G47710	AT2G21980
AT1G47720	AT2G21990
AT1G47760	AT2G22050
AT1G47840	AT2G22180
AT1G47900	AT2G22330
AT1G47970	AT2G22335
AT1G48030	AT2G22340
AT1G48050	AT2G22470
AT1G48120	AT2G22520
AT1G48220	AT2G22590
AT1G48230	AT2G22630
AT1G48260	AT2G22760
AT1G48268	AT2G22800
AT1G48280	AT2G22810
AT1G48315	AT2G22950
AT1G48320	AT2G23010
AT1G48330	AT2G23020
AT1G48340	AT2G23030
AT1G48370	AT2G23060
AT1G48390	AT2G23067
AT1G48400	AT2G23100
AT1G48405	AT2G23110
AT1G48420	AT2G23130
AT1G48430	AT2G23160
AT1G48440	AT2G23170
AT1G48460	AT2G23171
AT1G48470	AT2G23190
AT1G48480	AT2G23210
AT1G48490	AT2G23220
AT1G48510	AT2G23230
AT1G48540	AT2G23240
AT1G48560	AT2G23250
AT1G48570	AT2G23330
AT1G48580	AT2G23410
AT1G48610	AT2G23440
AT1G48620	AT2G23510
AT1G48625	AT2G23540
AT1G48630	AT2G23570
AT1G48650	AT2G23580
AT1G48660	AT2G23590
AT1G48745	AT2G23760
AT1G48750	AT2G23800
AT1G48760	AT2G23840
AT1G48770	AT2G23850
AT1G48850	AT2G23880
AT1G48870	AT2G23900
AT1G48920	AT2G23960
AT1G48930	AT2G24080
AT1G48940	AT2G24210
AT1G48960	AT2G24255
AT1G48970	AT2G24260
AT1G49010	AT2G24570
AT1G49015	AT2G24617
AT1G49032	AT2G24620
AT1G49050	AT2G24660
AT1G49130	AT2G24670
AT1G49150	AT2G24680
AT1G49160	AT2G24696
AT1G49170	AT2G24735
AT1G49180	AT2G24740
AT1G49200	AT2G24810
AT1G49210	AT2G24840
AT1G49340	AT2G24850
AT1G49405	AT2G24940
AT1G49490	AT2G24945
AT1G49500	AT2G25090
AT1G49520	AT2G25120
AT1G49540	AT2G25130
AT1G49580	AT2G25150
AT1G49600	AT2G25160
AT1G49610	AT2G25240
AT1G49620	AT2G25255
AT1G49630	AT2G25260
AT1G49640	AT2G25340
AT1G49650	AT2G25440
AT1G49660	AT2G25450
AT1G49700	AT2G25470
AT1G49720	AT2G25500
AT1G49730	AT2G25510
AT1G49740	AT2G25630
AT1G49750	AT2G25700
AT1G49760	AT2G25770
AT1G49780	AT2G25780
AT1G49790	AT2G25790
AT1G49820	AT2G25810
AT1G49830	AT2G25820
AT1G49840	AT2G25890
AT1G49850	AT2G25980
AT1G49870	AT2G25990
AT1G49890	AT2G26010
AT1G49920	AT2G26020
AT1G49930	AT2G26040
AT1G49975	AT2G26050
AT1G49980	AT2G26130
AT1G49990	AT2G26160
AT1G50000	AT2G26250
AT1G50010	AT2G26290
AT1G50040	AT2G26355
AT1G50055	AT2G26370
AT1G50060	AT2G26380
AT1G50100	AT2G26390
AT1G50110	AT2G26400
AT1G50200	AT2G26450
AT1G50250	AT2G26560
AT1G50260	AT2G26695
AT1G50270	AT2G26700
AT1G50280	AT2G26720
AT1G50320	AT2G26820
AT1G50380	AT2G26850
AT1G50390	AT2G26865
AT1G50400	AT2G26870
AT1G50420	AT2G26880
AT1G50430	AT2G26882
AT1G50450	AT2G27080
AT1G50460	AT2G27120
AT1G50470	AT2G27140
AT1G50480	AT2G27240
AT1G50560	AT2G27250
AT1G50580	AT2G27370
AT1G50590	AT2G27385
AT1G50610	AT2G27520
AT1G50630	AT2G27550
AT1G50659	AT2G27560
AT1G50660	AT2G27570
AT1G50680	AT2G27660
AT1G50700	AT2G27670
AT1G50732	AT2G27690
AT1G50760	AT2G27700
AT1G50770	AT2G27750
AT1G50780	AT2G27880
AT1G50790	AT2G27930
AT1G50820	AT2G27940
AT1G50830	AT2G27990
AT1G50840	AT2G28010
AT1G50890	AT2G28030
AT1G50900	AT2G28085
AT1G50930	AT2G28090
AT1G51080	AT2G28140
AT1G51090	AT2G28170
AT1G51100	AT2G28180
AT1G51140	AT2G28210
AT1G51160	AT2G28220
AT1G51170	AT2G28340
AT1G51310	AT2G28420
AT1G51330	AT2G28490
AT1G51340	AT2G28500
AT1G51360	AT2G28580
AT1G51380	AT2G28590
AT1G51390	AT2G28610
AT1G51402	AT2G28625
AT1G51405	AT2G28630
AT1G51420	AT2G28680
AT1G51440	AT2G28710
AT1G51520	AT2G28780
AT1G51530	AT2G28790
AT1G51538	AT2G28810
AT1G51550	AT2G28850
AT1G51570	AT2G28860
AT1G51580	AT2G28870
AT1G51660	AT2G28960
AT1G51670	AT2G29010
AT1G51680	AT2G29090
AT1G51690	AT2G29100
AT1G51700	AT2G29110
AT1G51760	AT2G29125
AT1G51770	AT2G29130
AT1G51780	AT2G29170
AT1G51790	AT2G29220
AT1G51800	AT2G29250
AT1G51805	AT2G29350
AT1G51940	AT2G29360
AT1G51950	AT2G29370
AT1G51960	AT2G29380
AT1G51970	AT2G29430
AT1G52030	AT2G29440
AT1G52080	AT2G29600
AT1G52155	AT2G29610
AT1G52160	AT2G29654
AT1G52180	AT2G29660
AT1G52200	AT2G29770
AT1G52240	AT2G29780
AT1G52260	AT2G29800
AT1G52270	AT2G29810
AT1G52290	AT2G29820
AT1G52310	AT2G29830
AT1G52320	AT2G29860
AT1G52325	AT2G29930
AT1G52330	AT2G29940
AT1G52340	AT2G30130
AT1G52342	AT2G30210
AT1G52343	AT2G30220
AT1G52347	AT2G30240
AT1G52430	AT2G30300
AT1G52450	AT2G30310
AT1G52510	AT2G30340
AT1G52550	AT2G30370
AT1G52560	AT2G30650
AT1G52565	AT2G30660
AT1G52590	AT2G30680
AT1G52615	AT2G30750
AT1G52650	AT2G30760
AT1G52670	AT2G30766
AT1G52750	AT2G30770
AT1G52760	AT2G30900
AT1G52770	AT2G31050
AT1G52780	AT2G31070
AT1G52810	AT2G31083
AT1G52855	AT2G31085
AT1G52870	AT2G31160
AT1G52880	AT2G31230
AT1G52910	AT2G31420
AT1G52920	AT2G31425
AT1G52930	AT2G31430
AT1G52942	AT2G31432
AT1G53000	AT2G31460
AT1G53010	AT2G31480
AT1G53035	AT2G31690
AT1G53060	AT2G31720
AT1G53070	AT2G31780
AT1G53090	AT2G31910
AT1G53100	AT2G31920
AT1G53110	AT2G31930
AT1G53120	AT2G31940
AT1G53140	AT2G31945
AT1G53160	AT2G31990
AT1G53170	AT2G32030
AT1G53210	AT2G32100
AT1G53230	AT2G32130
AT1G53233	AT2G32140
AT1G53240	AT2G32160
AT1G53260	AT2G32190
AT1G53265	AT2G32270
AT1G53280	AT2G32275
AT1G53310	AT2G32280
AT1G53330	AT2G32350
AT1G53345	AT2G32360
AT1G53380	AT2G32370
AT1G53390	AT2G32460
AT1G53430	AT2G32470
AT1G53440	AT2G32487
AT1G53470	AT2G32530
AT1G53500	AT2G32540
AT1G53510	AT2G32550
AT1G53520	AT2G32610
AT1G53530	AT2G32620
AT1G53541	AT2G32690
AT1G53542	AT2G32785
AT1G53543	AT2G32788
AT1G53560	AT2G32790
AT1G53570	AT2G32820
AT1G53580	AT2G32830
AT1G53670	AT2G32860
AT1G53705	AT2G32880
AT1G53710	AT2G32885
AT1G53720	AT2G32890
AT1G53780	AT2G32960
AT1G53785	AT2G33070
AT1G53790	AT2G33080
AT1G53800	AT2G33160
AT1G53840	AT2G33270
AT1G53860	AT2G33350
AT1G53920	AT2G33380
AT1G53930	AT2G33385
AT1G53950	AT2G33509
AT1G54030	AT2G33510
AT1G54070	AT2G33520
AT1G54080	AT2G33655
AT1G54095	AT2G33660
AT1G54100	AT2G33670
AT1G54120	AT2G33707
AT1G54160	AT2G33710
AT1G54180	AT2G33780
AT1G54217	AT2G33790
AT1G54220	AT2G33850
AT1G54230	AT2G33870
AT1G54240	AT2G33980
AT1G54280	AT2G34000
AT1G54310	AT2G34070
AT1G54340	AT2G34080
AT1G54350	AT2G34110
AT1G54355	AT2G34100
AT1G54360	AT2G34140
AT1G54370	AT2G34202
AT1G54400	AT2G34204
AT1G54410	AT2G34208
AT1G54450	AT2G34210
AT1G54500	AT2G34315
AT1G54570	AT2G34320
AT1G54590	AT2G34350
AT1G54610	AT2G34360
AT1G54620	AT2G34370
AT1G54640	AT2G34420
AT1G54690	AT2G34430
AT1G54700	AT2G34490
AT1G54740	AT2G34540
AT1G54780	AT2G34610
AT1G54820	AT2G34700
[truncated: 10,053 more rows]

## Sheet: Supplementary Figure 4
Data source for Supplementary Figure 4. Full scan images of the gels in Supplementary Figure 4b.

## Sheet: Figure 5, Suppl.Fig 10_bmi1abc
Data source for Figure 5 and Supplementary Figure 10. Differential ATC-seq, ChIP-seq and RNA-seq data for bmi1abc mutant.
Differential ATAC-seq data for bmi1abc mutant					Differential H2AK121ub ChIP-seq data for bmi1abc mutant						Differential H3K27me3 ChIP-seq data for bmi1abc mutant						Differential RNA-seq data for bmi1abc mutant
geneID	logFC	p-value	q-value		pos	geneID	logFC	p.value	q.value		pos	geneID	logFC	p.value	q.value		AGI	Annotation	log2FC	p-value	q-value
	0.0118443	0.975483	0.980429		1:1465-1665		0.719802	0.000413998	0.00154559		1:8912-16996	AT1G01030	-0.0395286	0.799377	0.831728		AT4G27160	seed storage albumin 3	12.8908	1.81e-09	1.9e-08
AT1G01010	1.51736	0.000709302	0.00908463		1:2451-3882	AT1G01010	-0.253966	0.0202984	0.0389651		1:18513-20120	intergenic_1	0.354634	0.0751041	0.104762		AT1G47540	Scorpion toxin-like knottin superfamily protein	12.6453	2.78e-16	5.8e-14
AT1G01020	-0.89566	0.0291392	0.0670121		1:9847-10047		0.750326	0.0364247	0.0636908		1:21874-22463	intergenic_2	-0.109116	0.743404	0.781426		AT4G27170	seed storage albumin 4	12.4322	4.85e-10	6.18e-09
AT1G01020	0.604409	0.104155	0.167166		1:10108-10476	intergenic_3	0.118546	0.501889	0.581392		1:38680-44747	AT1G01070	0.177846	0.327095	0.383948		AT4G28520	cruciferin 3	12.2987	8.37e-11	1.4e-09
AT1G01030	0.176096	0.661623	0.718957		1:11392-16666	AT1G01030	0.105677	0.291848	0.369918		1:38680-44747	undef_1	0.177846	0.327095	0.383948		AT4G27150	seed storage albumin 2	12.0593	1.35e-10	2.08e-09
AT1G01030	0.172911	0.733565	0.780998		1:19032-20493	intergenic_4	-0.285486	0.0792737	0.123318		1:58603-59781	AT1G01120	-0.707007	0.00496378	0.00943535		AT4G25140	oleosin 1	12.0297	5.8e-17	1.62e-14
	-0.56542	0.151684	0.222593		1:21587-23434	AT1G01040	-0.515214	0.00151628	0.00443851		1:78081-87086	undef_2	-1.07664	3.11754e-06	1.59055e-05		AT1G03880	cruciferin 2	11.9361	2.23e-11	4.59e-10
	-0.00493431	0.99336	0.994745		1:32590-33094	AT1G01050	-0.423003	0.0218815	0.0415211		1:78081-87086	AT1G01183	-1.07664	3.11754e-06	1.59055e-05		AT4G27140	seed storage albumin 1	11.0424	2.74e-12	7.88e-11
	0.806931	0.0100208	0.034262		1:36331-39151	AT1G01060	-0.0450855	0.712963	0.77168		1:78081-87086	AT1G01190	-1.07664	3.11754e-06	1.59055e-05		AT5G44120	RmlC-like cupins superfamily protein	10.9713	6.3e-11	1.1e-09
AT1G01046	1.04989	0.161972	0.234252		1:36331-39151	undef_1	-0.0450855	0.712963	0.77168		1:78081-87086	AT1G01200	-1.07664	3.11754e-06	1.59055e-05		AT3G22640	cupin family protein	10.8019	3.41e-16	6.86e-14
AT1G01050	0.987491	0.0262221	0.062305		1:36331-39151	AT1G01070	-0.0450855	0.712963	0.77168		1:102443-107176	AT1G01250	-2.72928	2.52715e-10	1.22985e-08		AT5G51210	oleosin3	10.6914	1.19e-15	1.83e-13
AT1G01060	0.462482	0.105097	0.168327		1:40674-40934		0.164426	0.419476	0.501789		1:113375-113863	AT1G01280	-1.65804	2.39738e-06	1.27471e-05		AT5G40420	oleosin 2	10.5542	8.02e-14	4.68e-12
AT1G01090	-0.918192	0.059826	0.110544		1:42085-42286		-0.441388	0.267225	0.343806		1:138439-139777	AT1G01355	-0.0458192	0.745979	0.783537		AT3G01570	Oleosin family protein	10.5304	8.43e-15	8.35e-13
AT1G01090	1.55138	0.00392416	0.0204659		1:46236-47208	AT1G01080	-0.435144	0.0299916	0.0541132		1:149461-149725		-2.4978	1.37837e-06	8.0254e-06		AT4G36700	RmlC-like cupins superfamily protein	10.3382	3.06e-14	2.18e-12
AT1G01100	0.810096	0.0420169	0.0856851		1:48316-49210	AT1G01090	-1.09422	1.20281e-05	0.000102824		1:152826-155866	undef_3	-1.12659	1.59451e-06	9.10594e-06		AT5G54740	seed storage albumin 5	10.1621	8.78e-10	1.02e-08
AT1G01110	-2.47635	0.0064536	0.02648		1:51652-54062	AT1G01110	-0.591993	0.00014123	0.000667299		1:152826-155866	AT1G01410	-1.12659	1.59451e-06	9.10594e-06		AT2G15010	Plant thionin	10.1066	1.45e-15	2.17e-13
	1.07253	0.0086417	0.0313292		1:57390-62679	AT1G01120	-0.350887	0.00242645	0.00656282		1:152826-155866	AT1G01420	-1.12659	1.59451e-06	9.10594e-06		AT2G28490	RmlC-like cupins superfamily protein	10.0856	3.63e-17	1.08e-14
AT1G01115	0.872073	0.0448697	0.0898362		1:57390-62679	undef_2	-0.350887	0.00242645	0.00656282		1:166999-168226	AT1G01453	-0.915795	0.000703131	0.00168192		AT2G05580	Glycine-rich protein family	10.0744	4.9e-15	5.55e-13
AT1G01140	0.581193	0.144728	0.214598		1:57390-62679	AT1G01130	-0.350887	0.00242645	0.00656282		1:169739-170387	AT1G01460	-0.436643	0.10498	0.14118		AT4G26740	seed gene 1	9.98758	8.56e-19	4.64e-16
AT1G01140	0.876411	0.00522261	0.0239179		1:65272-67609	AT1G01140	-0.379936	0.00263168	0.00702936		1:172318-172679	AT1G01470	-1.53353	8.97807e-07	5.6004e-06		AT4G30880	Bifunctional inhibitor/lipid-transfer protein/seed storage 2S albumin superfamily protein	9.9279	1.34e-14	1.18e-12
AT1G01160	0.407829	0.311211	0.392227		1:69209-70358	AT1G01150	0.0304391	0.743954	0.79714		1:176034-176729	AT1G01480	-1.19796	0.00704923	0.0129128		AT3G27660	oleosin 4	9.88572	5.4e-16	9.97e-14
AT1G01170	-0.285867	0.527679	0.598773		1:71284-71645	AT1G01150	-0.371932	0.154379	0.217206		1:208461-212334	AT1G01580	-2.19808	7.59774e-09	1.23367e-07		AT1G04560	AWPM-19-like family protein	9.84219	1.39e-12	4.45e-11
	0.951234	0.0637302	0.115739		1:75560-76335	AT1G01180	-0.27915	0.0332041	0.058908		1:213595-214462	AT1G01590	-1.11098	8.91137e-06	3.84868e-05		AT1G03890	RmlC-like cupins superfamily protein	9.77498	3.29e-19	2.05e-16
AT1G01183	-0.834032	0.0229417	0.0570775		1:78060-79161	AT1G01183	0.313411	0.0297667	0.0538127		1:244359-248218	AT1G01670	-2.12705	1.90238e-08	2.47461e-07		AT1G04660	glycine-rich protein	9.59204	7.8e-17	2.06e-14
AT1G01183	0.553326	0.214219	0.291289		1:80068-85453	AT1G01190	-0.664572	6.69626e-06	6.88072e-05		1:244359-248218	undef_4	-2.12705	1.90238e-08	2.47461e-07		AT3G63040		9.51021	6.74e-17	1.83e-14
	0.796916	0.223049	0.30074		1:86677-88258	AT1G01200	-0.699261	1.49792e-05	0.00012094		1:244359-248218	AT1G01680	-2.12705	1.90238e-08	2.47461e-07		AT2G34430	light-harvesting chlorophyll-protein complex II subunit B1	-9.41458	7.31e-11	1.25e-09
	0.789497	0.0165606	0.0465604		1:91752-91974		-0.197757	0.256365	0.331637		1:256866-257582	intergenic_3	-0.328553	0.0596321	0.0855529		AT1G73190	Aquaporin-like superfamily protein	9.33298	2.14e-14	1.67e-12
AT1G01190	0.816606	0.0302333	0.0686568		1:95952-97218	AT1G01225	-0.81785	6.89396e-06	7.00203e-05		1:310672-310874		-1.86581	1.66215e-06	9.42652e-06		AT2G34700	Pollen Ole e 1 allergen and extensin family protein	9.29389	1.8e-15	2.54e-13
AT1G01200	0.501925	0.169882	0.2431		1:100098-100379		-0.345606	0.258898	0.334352		1:357888-358966	AT1G02040	-3.66047	1.46046e-10	1.00206e-08		AT2G21490	dehydrin LEA	9.29113	7.28e-13	2.59e-11
AT1G01210	0.6165	0.0619474	0.113389		1:102472-106991	AT1G01250	-1.05136	5.51706e-08	3.13454e-06		1:364855-372430	undef_5	-0.483871	0.00494588	0.00940949		AT5G27200	acyl carrier protein 5	9.24232	4.54e-21	4.49e-18
AT1G01220	1.35559	0.00570453	0.0249648		1:109560-109858		-0.908806	1.16582e-05	0.000100687		1:364855-372430	AT1G02065	-0.483871	0.00494588	0.00940949		AT3G01500	carbonic anhydrase 1	-9.15596	3.6e-11	6.84e-10
AT1G01225	0.814259	0.045426	0.0905592		1:112532-113922	AT1G01280	-0.40816	0.000427269	0.0015852		1:364855-372430	AT1G02070	-0.483871	0.00494588	0.00940949		AT5G07190	seed gene 3	9.15569	1.24e-16	3.04e-14
AT1G01240	1.05122	0.00392891	0.0204659		1:116301-120478	undef_3	-0.891971	3.13546e-06	4.06575e-05		1:364855-372430	AT1G02074	-0.483871	0.00494588	0.00940949		AT2G34870	hydroxyproline-rich glycoprotein family protein	9.14856	1.56e-13	7.87e-12
AT1G01250	2.01747	2.38359e-05	0.00231329		1:116301-120478	AT1G01300	-0.891971	3.13546e-06	4.06575e-05		1:414958-422650	AT1G02190	-1.08938	4.13224e-06	2.0187e-05		AT1G54860	Glycoprotein membrane precursor GPI-anchored	9.09211	4.15e-16	7.97e-14
	0.676285	0.0247322	0.0600003		1:116301-120478	AT1G01305	-0.891971	3.13546e-06	4.06575e-05		1:414958-422650	undef_6	-1.08938	4.13224e-06	2.0187e-05		AT1G65090		9.06898	1.23e-15	1.88e-13
AT1G01280	0.750089	0.0269807	0.0635347		1:116301-120478	AT1G01310	-0.891971	3.13546e-06	4.06575e-05		1:414958-422650	AT1G02205	-1.08938	4.13224e-06	2.0187e-05		AT4G21020	Late embryogenesis abundant protein (LEA) family protein	8.75826	4.93e-13	1.92e-11
AT1G01300	1.37031	0.00139295	0.0125231		1:129184-132841	AT1G01320	-0.130918	0.139749	0.199664		1:427560-427824		-2.19842	0.00054982	0.00135563		AT5G45690	Protein of unknown function (DUF1264)	8.72712	7.57e-13	2.68e-11
AT1G01305	1.55227	0.000210472	0.00541774		1:129184-132841	undef_4	-0.130918	0.139749	0.199664		1:459676-461248	AT1G02310	-1.68824	1.15422e-07	9.98291e-07		AT1G05510	Protein of unknown function (DUF1264)	8.71495	1.18e-14	1.06e-12
AT1G01310	0.714218	0.0291188	0.0669986		1:129184-132841	AT1G01340	-0.130918	0.139749	0.199664		1:463859-468751	AT1G02335	-0.409522	0.0144021	0.024335		AT4G16160	Mitochondrial import inner membrane translocase subunit Tim17/Tim22/Tim23 family protein	8.70632	9.82e-13	3.31e-11
AT1G01320	0.813843	0.0105015	0.0352609		1:135514-135853	AT1G01340	0.0106224	0.939061	0.954622		1:463859-468751	undef_7	-0.409522	0.0144021	0.024335		AT4G26530	Aldolase superfamily protein	-8.65849	4.9e-10	6.24e-09
AT1G01320	0.69237	0.0158781	0.0453069		1:138458-139852	AT1G01355	0.294774	0.011497	0.0241481		1:463859-468751	AT1G02340	-0.409522	0.0144021	0.024335		AT5G50600	hydroxysteroid dehydrogenase 1	8.5713	4.23e-13	1.7e-11
AT1G01350	0.542265	0.153056	0.224212		1:141433-142259	AT1G01360	-0.495719	0.00424603	0.0104733		1:472551-473226	AT1G02360	-0.607111	0.0032855	0.00654703		AT5G50700	hydroxysteroid dehydrogenase 1	8.55353	3.91e-13	1.6e-11
AT1G01355	0.381981	0.340425	0.422033		1:145908-147462	AT1G01380	-0.840603	3.45262e-05	0.000225993		1:479231-483744	undef_8	-3.30304	1.55723e-10	1.03123e-08		AT1G17810	beta-tonoplast intrinsic protein	8.51184	6.4e-15	6.76e-13
AT1G01355	-0.629743	0.262757	0.341915		1:148370-150091	AT1G01390	-0.902519	2.75573e-06	3.70878e-05		1:479231-483744	AT1G02390	-3.30304	1.55723e-10	1.03123e-08		AT3G54940	Papain family cysteine protease	8.47838	1.53e-13	7.77e-12
	0.489301	0.237093	0.315584		1:151319-153817	AT1G01400	-0.229219	0.019659	0.0379432		1:486790-487643	AT1G02400	-0.0716339	0.722414	0.762787		AT4G09600	GAST1 protein homolog 3	8.41089	1.1e-14	1.01e-12
AT1G01390	-0.0259619	0.947995	0.958617		1:151319-153817	undef_5	-0.229219	0.019659	0.0379432		1:489171-490590	AT1G02400	-0.553631	0.00434434	0.0084041		AT4G34520	3-ketoacyl-CoA synthase 18	8.25031	2.91e-18	1.31e-15
AT1G01420	0.732308	0.0190011	0.05056		1:151319-153817	AT1G01410	-0.229219	0.019659	0.0379432		1:489171-490590	undef_9	-0.553631	0.00434434	0.0084041		AT1G71691	GDSL-like Lipase/Acylhydrolase superfamily protein	8.23428	1.19e-18	6.16e-16
AT1G01430	0.667874	0.032799	0.0724282		1:154655-156092	AT1G01420	-1.28901	2.93745e-07	8.69308e-06		1:489171-490590	AT1G02405	-0.553631	0.00434434	0.0084041		AT2G36640	embryonic cell protein 63	8.20455	9.04e-12	2.17e-10
AT1G01430	0.745161	0.0296363	0.0678125		1:163052-163149		-0.992191	0.00895724	0.0195457		1:497437-498549	undef_10	-0.766182	0.000615708	0.0014993		AT1G48130	1-cysteine peroxiredoxin 1	8.19301	2.03e-11	4.25e-10
AT1G01440	-0.574014	0.402877	0.48196		1:166546-169019	AT1G01453	-0.372955	0.0030957	0.00806444		1:497437-498549	AT1G02450	-0.766182	0.000615708	0.0014993		AT5G14740	carbonic anhydrase 2	-8.11553	2.29e-12	6.73e-11
AT1G01440	0.632511	0.125779	0.19285		1:166546-169019	undef_6	-0.372955	0.0030957	0.00806444		1:501945-510226	AT1G02460	-0.0736682	0.581892	0.634334		AT3G26740	CCR-like	-8.08552	3.13e-09	3.08e-08
AT1G01453	0.745914	0.151475	0.222329		1:166546-169019	AT1G01460	-0.372955	0.0030957	0.00806444		1:536681-537207	AT1G02550	-1.05787	0.000353473	0.000926096		AT5G06760	Late Embryogenesis Abundant 4-5	8.04399	2.91e-11	5.74e-10
AT1G01453	0.364627	0.324597	0.405702		1:172198-173031	AT1G01470	-0.413288	0.00621154	0.0143784		1:543615-552227	AT1G02575	-0.208389	0.142702	0.184892		AT3G21720	isocitrate lyase	8.02651	4.36e-12	1.17e-10
AT1G01471	1.03107	0.00186314	0.0141366		1:174408-174693		-0.811688	0.0102542	0.0218995		1:543615-552227	undef_11	-0.208389	0.142702	0.184892		AT4G03050	2-oxoglutarate (2OG) and Fe(II)-dependent oxygenase superfamily protein	7.98362	2.97e-15	3.74e-13
AT1G01480	1.07738	0.0181935	0.0492566		1:175748-178856	AT1G01480	-0.558932	9.00822e-05	0.000471743		1:543615-552227	AT1G02580	-0.208389	0.142702	0.184892		AT5G55240	ARABIDOPSIS THALIANA PEROXYGENASE 2	7.9322	1.58e-14	1.34e-12
	0.780515	0.0167942	0.0469177		1:180210-182206	AT1G01490	-1.00664	3.35286e-06	4.24249e-05		1:557267-558719	AT1G02620	0.123849	0.408804	0.467245		AT5G38160	Bifunctional inhibitor/lipid-transfer protein/seed storage 2S albumin superfamily protein	7.91511	2.12e-11	4.41e-10
AT1G01490	0.547099	0.141331	0.210738		1:183982-187839	undef_7	-0.659691	0.000111371	0.000554579		1:582361-583855	AT1G02681	-1.95736	2.41762e-09	5.36377e-08		AT1G48470	glutamine synthetase 1;5	7.9142	2.83e-15	3.58e-13
AT1G01490	0.782919	0.0154449	0.0444968		1:183982-187839	AT1G01500	-0.659691	0.000111371	0.000554579		1:605121-606711	AT1G02770	-2.81671	7.57445e-09	1.23367e-07		AT2G18540	RmlC-like cupins superfamily protein	7.86796	1.11e-13	6.07e-12
	1.30361	0.00440036	0.0217579		1:183982-187839	AT1G01510	-0.659691	0.000111371	0.000554579		1:610661-612324	AT1G02790	-1.67498	9.66624e-08	8.6692e-07		AT5G38420	Ribulose bisphosphate carboxylase (small chain) family protein	-7.82477	4.43e-08	3.19e-07
AT1G01500	0.909466	0.0328566	0.0725061		1:190495-192056	AT1G01520	-0.828618	5.72429e-05	0.000332759		1:617324-621222	undef_12	-1.95052	9.41471e-09	1.45573e-07		AT5G62800	Protein with RING/U-box and TRAF-like domains	7.82241	1.6e-18	7.86e-16
AT1G01510	0.8966	0.152863	0.224011		1:195892-196409	AT1G01540	-0.370505	0.0231626	0.0435361		1:617324-621222	AT1G02810	-1.95052	9.41471e-09	1.45573e-07		AT5G07500	Zinc finger C-x8-C-x5-C-x3-H type family protein	7.81277	8.76e-15	8.57e-13
AT1G01520	0.715115	0.0335792	0.0735475		1:198892-199139		-0.751276	0.0183454	0.0357972		1:617324-621222	AT1G02813	-1.95052	9.41471e-09	1.45573e-07		AT1G54870	NAD(P)-binding Rossmann-fold superfamily protein	7.80275	3.58e-08	2.65e-07
AT1G01540	1.04221	0.00205795	0.0148145		1:202140-205988	AT1G01560	-0.0953551	0.313598	0.39229		1:663099-666528	AT1G02940	0.170856	0.210998	0.259775		AT5G38410	Ribulose bisphosphate carboxylase (small chain) family protein	-7.79739	2.44e-12	7.11e-11
AT1G01550	0.294698	0.356321	0.437596		1:202140-205988	undef_8	-0.0953551	0.313598	0.39229		1:663099-666528	undef_13	0.170856	0.210998	0.259775		AT4G15210	beta-amylase 5	7.78642	9.12e-10	1.05e-08
AT1G01550	1.4894	0.00141552	0.0125903		1:202140-205988	AT1G01570	-0.0953551	0.313598	0.39229		1:663099-666528	AT1G02950	0.170856	0.210998	0.259775		AT2G38905	Low temperature and salt responsive protein family	7.76541	1.09e-17	3.97e-15
AT1G01570	0.185838	0.625373	0.686767		1:209051-212814	AT1G01580	-0.685633	5.50927e-06	6.00523e-05		1:663099-666528	AT1G02952	0.170856	0.210998	0.259775		AT1G07645	dessication-induced 1VOC superfamily protein	7.70033	5.22e-15	5.83e-13
AT1G01570	0.766718	0.00996515	0.0341517		1:214190-217188	AT1G01590	-0.477509	0.000184691	0.000818215		1:677385-678655	AT1G02980	0.344488	0.0281132	0.0439252		AT3G12203	serine carboxypeptidase-like 17	7.66562	3.65e-18	1.59e-15
	1.05876	0.0134857	0.0410445		1:218892-221089	AT1G01600	-0.456925	0.00131611	0.00393936		1:697308-700888	undef_21	-0.0358097	0.791555	0.824636		AT3G56350	Iron/manganese superoxide dismutase family protein	7.63884	1.9e-13	9.17e-12
AT1G01580	1.54687	0.00241498	0.0160641		1:221981-225297	AT1G01610	-0.272922	0.024027	0.0449092		1:697308-700888	AT1G03020	-0.0358097	0.791555	0.824636		AT3G15670	Late embryogenesis abundant protein (LEA) family protein	7.60631	3.04e-08	2.29e-07
AT1G01600	1.77878	0.00628271	0.0261535		1:226301-227302	AT1G01620	-0.165196	0.0755823	0.11845		1:697308-700888	AT1G03022	-0.0358097	0.791555	0.824636		AT5G66780		7.60503	1.98e-10	2.86e-09
AT1G01600	0.993266	0.00233397	0.0157832		1:228579-230386	AT1G01630	0.00351149	0.97511	0.982078		1:729173-729690	intergenic_4	-0.785265	0.00014355	0.000421269		AT2G33830	Dormancy/auxin associated family protein	-7.60186	1.38e-14	1.2e-12
AT1G01610	0.571728	0.077622	0.133862		1:237335-237690	AT1G01650	0.200066	0.190717	0.259178		1:747325-749055	AT1G03103	-3.06287	3.54213e-11	4.58532e-09		AT1G48990	Oleosin family protein	7.59497	8.37e-16	1.39e-13
AT1G01620	0.319006	0.421574	0.499969		1:239944-240841	AT1G01660	-0.961584	9.67321e-08	4.47659e-06		1:747325-749055	AT1G03106	-3.06287	3.54213e-11	4.58532e-09		AT5G07200	gibberellin 20-oxidase 3	7.50851	2.35e-15	3.09e-13
AT1G01630	0.407154	0.28412	0.364138		1:244374-248709	AT1G01670	-0.134813	0.176647	0.243126		1:769916-773019	AT1G03170	-1.83267	1.07963e-07	9.43743e-07		AT5G01300	PEBP (phosphatidylethanolamine-binding protein) family protein	7.49683	1.4e-12	4.47e-11
AT1G01630	0.796666	0.030438	0.0689283		1:244374-248709	undef_9	-0.134813	0.176647	0.243126		1:843017-844034	AT1G03400	0.1149	0.467104	0.525272		AT1G27461		7.46411	1.17e-13	6.29e-12
AT1G01650	1.18483	0.0167203	0.0468033		1:244374-248709	AT1G01680	-0.134813	0.176647	0.243126		1:855120-859741	AT1G03445	-0.0919438	0.518973	0.574825		AT5G22810	GDSL-like Lipase/Acylhydrolase superfamily protein	7.45595	3.42e-18	1.51e-15
	1.40588	0.00080331	0.00968656		1:254174-255312	AT1G01695	-0.0608804	0.73386	0.788749		1:871656-872963	AT1G03490	-1.28611	1.92086e-05	7.36872e-05		AT3G62410	CP12 domain-containing protein 2	-7.44443	5.74e-15	6.3e-13
AT1G01670	1.93919	6.85766e-05	0.00350385		1:256911-257576	intergenic_9	-0.100138	0.407298	0.489372		1:921626-929892	AT1G03700	-0.652615	0.000548431	0.00135271		AT4G10850	Nodulin MtN3 family protein	7.44177	9.31e-20	6.8e-17
AT1G01690	0.873942	0.111001	0.175446		1:266521-266961	AT1G01710	-0.0825444	0.578905	0.652992		1:921626-929892	undef_22	-0.652615	0.000548431	0.00135271		AT4G31830		7.43995	3.38e-14	2.36e-12
AT1G01695	0.607189	0.100987	0.163564		1:268525-270225	AT1G01720	-0.890539	0.000134713	0.000642925		1:921626-929892	AT1G03710	-0.652615	0.000548431	0.00135271		AT5G44310	Late embryogenesis abundant protein (LEA) family protein	7.41132	1.72e-11	3.69e-10
	-0.00879692	0.982157	0.985812		1:268525-270225	AT1G01725	-0.890539	0.000134713	0.000642925		1:921626-929892	AT1G03720	-0.652615	0.000548431	0.00135271		AT3G26790	AP2/B3-like transcriptional factor family protein	7.36101	3.57e-17	1.08e-14
AT1G01710	1.92177	0.0230733	0.0573188		1:271085-271395	AT1G01730	-0.474709	0.0319348	0.0569663		1:952120-960522	undef_23	-0.698252	0.00154319	0.00336117		AT1G68170	nodulin MtN21 /EamA-like transporter family protein	7.28828	1.29e-14	1.15e-12
AT1G01720	-0.744538	0.217148	0.294226		1:274236-274700	AT1G01740	-0.66556	0.000548	0.00192737		1:952120-960522	AT1G03790	-0.698252	0.00154319	0.00336117		AT5G07550	glycine-rich protein 19	7.27342	8.89e-12	2.15e-10
AT1G01720	0.672278	0.0872276	0.146209		1:278063-279518	AT1G01760	-1.01232	5.60935e-07	1.28987e-05		1:952120-960522	AT1G03800	-0.698252	0.00154319	0.00336117		AT1G32560	Late embryogenesis abundant protein, group 1 protein	7.25827	2.58e-13	1.17e-11
AT1G01725	0.694163	0.139582	0.208757		1:278063-279518	AT1G01770	-1.01232	5.60935e-07	1.28987e-05		1:952120-960522	AT1G03810	-0.698252	0.00154319	0.00336117		AT1G52690	Late embryogenesis abundant protein (LEA) family protein	7.25448	1.16e-08	9.79e-08
AT1G01725	0.218814	0.546279	0.615333		1:293399-293941	AT1G01800	0.0173859	0.897795	0.921603		1:952120-960522	AT1G03820	-0.698252	0.00154319	0.00336117		AT1G78500	Terpenoid cyclases family protein	7.22533	1.53e-18	7.67e-16
AT1G01740	1.03001	0.0203093	0.0528478		1:295289-295709	AT1G01810	-0.684321	0.00020604	0.000892663		1:966934-977754	undef_24	-0.633741	0.000923752	0.00214528		AT1G61800	glucose-6-phosphate/phosphate translocator 2	7.16701	6.84e-14	4.11e-12
AT1G01750	-0.180705	0.596392	0.660996		1:298740-299517	AT1G01830	-0.43682	0.00915448	0.0199078		1:966934-977754	AT1G03840	-0.633741	0.000923752	0.00214528		AT3G60730	Plant invertase/pectin methylesterase inhibitor superfamily	7.14587	8.05e-16	1.35e-13
AT1G01780	-1.73907	0.00977917	0.0337612		1:301239-302202	AT1G01830	-0.668891	0.000869596	0.00279838		1:966934-977754	AT1G03850	-0.633741	0.000923752	0.00214528		AT5G47670	nuclear factor Y, subunit B6	7.12838	2.92e-16	6.01e-14
AT1G01790	0.373753	0.178732	0.252863		1:303161-304047	AT1G01840	-0.651419	0.000383715	0.00146089		1:985173-990845	undef_25	-3.09405	1.90114e-10	1.08382e-08		AT5G09640	serine carboxypeptidase-like 19	7.12486	5.77e-16	1.05e-13
AT1G01800	-0.179864	0.666011	0.722787		1:305907-306707	AT1G01860	-0.456025	0.000606569	0.00209033		1:985173-990845	AT1G03880	-3.09405	1.90114e-10	1.08382e-08		AT1G76470	NAD(P)-binding Rossmann-fold superfamily protein	7.12409	1.05e-12	3.51e-11
AT1G01800	0.34101	0.404612	0.483662		1:305907-306707	AT1G01870	-0.456025	0.000606569	0.00209033		1:985173-990845	AT1G03890	-3.09405	1.90114e-10	1.08382e-08		AT5G03820	GDSL-like Lipase/Acylhydrolase family protein	7.07944	1.98e-10	2.85e-09
AT1G01800	1.25056	0.00225487	0.0154739		1:305907-306707	AT1G01880	-0.456025	0.000606569	0.00209033		1:1001551-1002527	AT1G03920	-0.333271	0.0366405	0.0556054		AT4G22490	Bifunctional inhibitor/lipid-transfer protein/seed storage 2S albumin superfamily protein	-7.06422	7.15e-08	4.88e-07
AT1G01820	0.841628	0.0129592	0.0399931		1:309652-312810	AT1G01900	-0.379832	0.00331247	0.0085247		1:1022356-1023783	AT1G03982	-3.00385	4.52101e-09	8.42038e-08		AT5G50770	hydroxysteroid dehydrogenase 6	7.0592	7.74e-19	4.33e-16
AT1G01830	0.647377	0.0354318	0.0763038		1:323175-323415		0.568422	0.0121596	0.0253359		1:1071789-1072621	intergenic_5	-2.30746	1.94447e-06	1.07669e-05		AT5G08460	GDSL-like Lipase/Acylhydrolase superfamily protein	7.04785	7.41e-16	1.26e-13
AT1G01840	1.06709	0.00145823	0.0127484		1:340417-342033	AT1G01980	-0.408836	0.00258001	0.00691353		1:1082206-1084479	AT1G04150	-1.74058	2.31462e-08	2.89041e-07		AT4G22485	Bifunctional inhibitor/lipid-transfer protein/seed storage 2S albumin superfamily protein	-7.04433	1.19e-05	4.87e-05
AT1G01880	0.527001	0.0903136	0.149984		1:343076-344170	AT1G01990	-0.75019	2.3141e-05	0.000166523		1:1101168-1105855	AT1G04180	-2.34197	5.25185e-10	1.93433e-08		AT5G22470	NAD+ ADP-ribosyltransferases;NAD+ ADP-ribosyltransferases	7.03832	7.29e-13	2.59e-11
AT1G01900	0.0751915	0.830815	0.86269		1:345945-347019	AT1G02000	-0.31018	0.00822562	0.0181573		1:1119910-1125298	AT1G04220	-1.47795	2.47554e-07	1.87843e-06		AT5G25980	glucoside glucohydrolase 2	-7.02722	1.97e-11	4.13e-10
AT1G01900	-0.561584	0.310117	0.391188		1:354222-356318	AT1G02020	-0.146477	0.113058	0.166632		1:1132455-1132716		-2.13186	6.80658e-05	0.000220414		AT3G22840	Chlorophyll A-B binding family protein	6.99465	1.23e-12	3.98e-11
AT1G01920	1.34172	0.0455935	0.0907838		1:354222-356318	undef_12	-0.146477	0.113058	0.166632		1:1132736-1133473	intergenic_7	-1.00703	0.000775333	0.0018324		AT1G29920	chlorophyll A/B-binding protein 2	-6.98871	2.85e-08	2.17e-07
AT1G01930	0.989527	0.00643716	0.0264499		1:354222-356318	AT1G02030	-0.146477	0.113058	0.166632		1:1134302-1134306		0.340441	0.61603	0.665243		AT4G22505	Bifunctional inhibitor/lipid-transfer protein/seed storage 2S albumin superfamily protein	-6.96538	1.54e-06	7.71e-06
AT1G01930	1.32574	0.00107234	0.0110793		1:358039-359780	AT1G02040	-0.417317	0.00163965	0.00473656		1:1135276-1139787	AT1G04250	-2.98534	5.00303e-09	9.11107e-08		AT1G12064		6.94902	7.96e-15	7.96e-13
AT1G01950	1.03719	0.00244193	0.0161231		1:358039-359780	AT1G02050	-0.417317	0.00163965	0.00473656		1:1144514-1145015	AT1G04280	1.48518	2.26244e-05	8.52029e-05		AT4G10020	hydroxysteroid dehydrogenase 5	6.88416	1.18e-14	1.06e-12
AT1G01960	-1.55313	0.00012107	0.00440813		1:362435-363799	AT1G02060	0.117935	0.247243	0.321888		1:1159228-1161992	AT1G04330	-2.46126	2.04375e-08	2.61696e-07		AT5G38430	Ribulose bisphosphate carboxylase (small chain) family protein	-6.86779	7.82e-11	1.32e-09
AT1G01970	1.27731	0.00174802	0.0137256		1:364891-372201	undef_13	-0.0145797	0.86469	0.895494		1:1171894-1176399	AT1G04370	-0.113016	0.449628	0.50771		AT1G62290	Saposin-like aspartyl protease family protein	6.82708	3.9e-16	7.58e-14
AT1G01980	0.947857	0.023361	0.0578044		1:364891-372201	AT1G02065	-0.0145797	0.86469	0.895494		1:1206643-1210825	undef_26	-0.724187	0.000106956	0.000327972		AT5G65165	succinate dehydrogenase 2-3	6.79761	6.39e-12	1.64e-10
AT1G01990	1.38896	0.0441841	0.0888085		1:364891-372201	AT1G02070	-0.0145797	0.86469	0.895494		1:1206643-1210825	AT1G04445	-0.724187	0.000106956	0.000327972		AT3G05727	S locus-related glycoprotein 1 (SLR1) binding pollen coat protein family	-6.77939	2.14e-07	1.31e-06
AT1G02000	1.70157	0.00164779	0.0134472		1:364891-372201	AT1G02074	-0.0145797	0.86469	0.895494		1:1206643-1210825	AT1G04450	-0.724187	0.000106956	0.000327972		AT1G68520	B-box type zinc finger protein with CCT domain	-6.76903	8.57e-14	4.95e-12
AT1G02010	-1.45477	0.0966425	0.157994		1:389200-390230	AT1G02090	0.103415	0.572154	0.646918		1:1206643-1210825	AT1G04457	-0.724187	0.000106956	0.000327972		AT1G29680	Protein of unknown function (DUF1264)	6.76195	5.9e-15	6.42e-13
AT1G02030	0.780579	0.0209456	0.0538269		1:389200-390230	AT1G02100	0.103415	0.572154	0.646918		1:1221496-1225911	AT1G04500	-1.09897	1.36663e-06	7.97118e-06		AT4G32340	Tetratricopeptide repeat (TPR)-like superfamily protein	-6.75626	1.37e-14	1.19e-12
AT1G02040	1.94644	2.24706e-05	0.00231329		1:392901-393607	AT1G02110	-0.213718	0.069012	0.109561		1:1221496-1225911	AT1G04501	-1.09897	1.36663e-06	7.97118e-06		AT5G63160	BTB and TAZ domain protein 1	-6.75489	1.53e-15	2.26e-13
AT1G02060	0.0647462	0.871573	0.896423		1:394787-396153	AT1G02110	-0.39992	0.00202175	0.00564176		1:1221496-1225911	undef_27	-1.09897	1.36663e-06	7.97118e-06		AT2G23640	Reticulan like protein B13	6.74904	2.65e-13	1.19e-11
AT1G02065	0.877891	0.00793198	0.029761		1:394787-396153	AT1G02120	-0.39992	0.00202175	0.00564176		1:1237977-1238471	AT1G04540	-2.04019	1.7804e-07	1.43043e-06		AT4G33820	Glycosyl hydrolase superfamily protein	6.73803	1.69e-18	8.1e-16
	0.333518	0.241858	0.320217		1:400867-402996	AT1G02130	-0.337531	0.0129912	0.0267845		1:1244565-1246092	AT1G04560	-3.59084	4.07449e-09	7.79147e-08		AT3G44300	nitrilase 2	6.72859	1.7e-10	2.53e-09
	1.10338	0.0221803	0.05583		1:400867-402996	undef_16	-0.337531	0.0129912	0.0267845		1:1252396-1253320	AT1G04580	0.0143329	0.930645	0.941065		AT3G62550	Adenine nucleotide alpha hydrolases-like superfamily protein	-6.71111	5.31e-10	6.66e-09
AT1G02080	0.31722	0.439958	0.517276		1:400867-402996	AT1G02136	-0.337531	0.0129912	0.0267845		1:1262086-1262671	AT1G04600	-0.583344	0.097253	0.132171		AT1G70820	phosphoglucomutase, putative / glucose phosphomutase, putative	-6.69639	4.4e-15	5.09e-13
AT1G02080	-1.19953	0.00420951	0.0212862		1:408734-409599	AT1G02150	-0.247944	0.0137617	0.0281032		1:1270130-1279006	AT1G04600	-0.801063	0.000146369	0.000427266		AT1G03106		6.67703	9.14e-15	8.8e-13
	0.705476	0.0211328	0.054121		1:411874-412615	AT1G02170	-0.952206	9.34403e-07	1.77143e-05		1:1287041-1288876	AT1G04625	-0.485274	0.00440441	0.00850316		AT2G33520		6.67494	4.62e-14	3.03e-12
AT1G02120	-0.214058	0.409848	0.488813		1:414250-422282	AT1G02180	-0.317793	0.00200326	0.00560034		1:1299444-1302907	undef_28	-1.624	1.45993e-07	1.21617e-06		AT3G27690	photosystem II light harvesting complex gene 2	-6.6677	6.31e-10	7.73e-09
AT1G02130	-0.861656	0.0437615	0.0882268		1:414250-422282	undef_17	-0.317793	0.00200326	0.00560034		1:1299444-1302907	AT1G04660	-1.624	1.45993e-07	1.21617e-06		AT2G39730	rubisco activase	-6.64015	4.25e-14	2.82e-12
AT1G02130	0.18499	0.616541	0.678919		1:414250-422282	AT1G02190	-0.317793	0.00200326	0.00560034		1:1299444-1302907	AT1G04670	-1.624	1.45993e-07	1.21617e-06		AT5G19190		-6.60247	1e-12	3.37e-11
AT1G02140	0.95059	0.0807622	0.137914		1:414250-422282	AT1G02205	-0.317793	0.00200326	0.00560034		1:1309428-1312008	AT1G04684	-1.53514	1.54605e-06	8.87558e-06		AT1G48800	Terpenoid cyclases/Protein prenyltransferases superfamily protein	6.58438	4.22e-18	1.77e-15
AT1G02160	0.199788	0.626119	0.687439		1:424895-425705	intergenic_10	-0.0625013	0.527226	0.605274		1:1378863-1379277	AT1G04880	-1.77991	8.17117e-05	0.000257178		AT2G25890	Oleosin family protein	6.57362	3.08e-11	6.01e-10
AT1G02180	0.0491556	0.88269	0.905208		1:426809-427760	AT1G02210	-0.552819	0.000205538	0.000891323		1:1380213-1380826	AT1G04890	-1.52877	1.75561e-05	6.81455e-05		AT4G22513	Bifunctional inhibitor/lipid-transfer protein/seed storage 2S albumin superfamily protein	-6.55312	1.32e-06	6.7e-06
AT1G02205	0.639354	0.0496701	0.0965554		1:429601-430702	AT1G02220	-0.343506	0.00842833	0.0185383		1:1459074-1461044	AT1G05080	-0.362886	0.128916	0.169069		AT3G15280		6.53903	1.28e-11	2.89e-10
AT1G02205	3.19502	9.31054e-07	0.000570506		1:435705-436882	AT1G02230	0.0464719	0.733157	0.788196		1:1459074-1461044	undef_29	-0.362886	0.128916	0.169069		AT4G17245	RING/U-box superfamily protein	-6.52719	5.52e-13	2.09e-11
	1.71285	0.00178401	0.0138673		1:439124-439684	AT1G02250	-0.456476	0.0017475	0.00499344		1:1479393-1481886	intergenic_9	-0.363142	0.0286079	0.0446343		AT3G17520	Late embryogenesis abundant protein (LEA) family protein	6.51091	1.41e-07	8.99e-07
	0.569973	0.298504	0.3792		1:446881-447041		-0.224225	0.588552	0.661611		1:1495319-1496004	intergenic_10	-1.60001	0.000131256	0.000389726		AT4G35650	isocitrate dehydrogenase III	6.50757	5.67e-19	3.28e-16
AT1G02220	2.29793	2.21587e-05	0.00231329		1:453640-454115	AT1G02300	0.0600546	0.723197	0.779922		1:1515195-1520151	AT1G05230	-0.140973	0.355983	0.413652		AT4G39130	Dehydrin family protein	6.47818	4.48e-15	5.15e-13
AT1G02228	1.06104	0.0290296	0.0668532		1:458728-459157	AT1G02310	-1.59079	2.10171e-08	1.70961e-06		1:1528137-1530915	AT1G05260	-1.23912	1.25947e-06	7.4388e-06		AT1G76080	chloroplastic drought-induced stress protein of 32 kD	-6.46083	9.4e-15	9e-13
AT1G02230	0.831246	0.0598351	0.110553		1:460253-460854	AT1G02310	-0.704192	2.81675e-05	0.000193423		1:1534783-1544735	undef_30	-0.526493	0.0023545	0.0048679		AT3G50980	dehydrin xero 1	6.46024	4.45e-12	1.19e-10
AT1G02250	1.17507	0.113765	0.178743		1:463971-468780	AT1G02335	0.0859145	0.307308	0.385938		1:1534783-1544735	AT1G05280	-0.526493	0.0023545	0.0048679		AT3G24650	AP2/B3-like transcriptional factor family protein	6.45777	3.44e-15	4.17e-13
AT1G02290	-1.11	0.0280543	0.0652806		1:463971-468780	undef_18	0.0859145	0.307308	0.385938		1:1534783-1544735	AT1G05290	-0.526493	0.0023545	0.0048679		AT1G02770	Protein of unknown function (DUF626)	6.44531	2.64e-14	1.97e-12
AT1G02290	0.565351	0.207524	0.284134		1:463971-468780	AT1G02340	0.0859145	0.307308	0.385938		1:1534783-1544735	AT1G05291	-0.526493	0.0023545	0.0048679		AT1G18100	PEBP (phosphatidylethanolamine-binding protein) family protein	6.4384	1.86e-11	3.94e-10
AT1G02305	0.756834	0.0747289	0.130209		1:469877-471478	AT1G02350	-0.328902	0.0254284	0.0470807		1:1547101-1553800	AT1G05300	-1.53266	4.50081e-08	4.84077e-07		AT2G44470	beta glucosidase 29	6.43206	2e-15	2.73e-13
AT1G02310	1.57289	9.98643e-05	0.00414374		1:472354-473526	AT1G02360	-0.338325	0.0112831	0.0237698		1:1547101-1553800	undef_31	-1.53266	4.50081e-08	4.84077e-07		AT5G49190	sucrose synthase 2	6.42205	1.7e-15	2.42e-13
AT1G02320	0.804735	0.0189235	0.0504285		1:474476-474894	AT1G02370	0.097056	0.533759	0.611519		1:1547101-1553800	AT1G05310	-1.53266	4.50081e-08	4.84077e-07		AT5G57550	xyloglucan endotransglucosylase/hydrolase 25	6.39687	1.81e-14	1.5e-12
AT1G02330	1.06046	0.052248	0.100181		1:476341-478690	AT1G02370	-0.142511	0.243511	0.317948		1:1547101-1553800	AT1G05320	-1.53266	4.50081e-08	4.84077e-07		AT3G44460	Basic-leucine zipper (bZIP) transcription factor family protein	6.39359	6.56e-19	3.74e-16
AT1G02340	0.378799	0.320592	0.401757		1:476341-478690	undef_19	-0.142511	0.243511	0.317948		1:1571006-1575742	AT1G05370	-0.357137	0.0237902	0.0379301		AT3G18570	Oleosin family protein	6.38083	3.14e-13	1.35e-11
	0.0652142	0.859086	0.886173		1:476341-478690	AT1G02380	-0.142511	0.243511	0.317948		1:1584254-1585182	AT1G05400	-2.45637	7.29625e-09	1.19885e-07		AT3G08940	light harvesting complex photosystem II	-6.37757	1.1e-13	6.04e-12
AT1G02350	1.07245	0.00355967	0.0193466		1:480461-483217	AT1G02390	-0.882707	8.02063e-06	7.85265e-05		1:1588669-1592481	AT1G05420	-3.09319	1.07808e-10	8.31514e-09		AT1G25410	isopentenyltransferase 6	6.3771	9.38e-22	1.13e-18
	0.925618	0.0308651	0.0695538		1:484526-484930	intergenic_12	-1.39254	8.65057e-05	0.000457163		1:1600063-1600972	AT1G05450	-1.32309	3.49802e-06	1.75732e-05		AT5G24130		6.37524	6.78e-15	7.03e-13
AT1G02380	0.504794	0.440568	0.517757		1:486822-490608	AT1G02400	-0.41629	0.0056427	0.0132442		1:1616721-1616999		1.10098	0.000133843	0.000396329		AT3G63140	chloroplast stem-loop binding protein of 41 kDa	-6.37264	8.91e-15	8.64e-13
AT1G02390	0.915925	0.00703666	0.0277955		1:486822-490608	undef_20	-0.41629	0.0056427	0.0132442		1:1629227-1630388	AT1G05510	-2.95829	3.5848e-10	1.55642e-08		AT3G16300	Uncharacterised protein family (UPF0497)	6.35477	2e-11	4.19e-10
AT1G02390	1.54437	0.00205915	0.0148145		1:486822-490608	AT1G02405	-0.41629	0.0056427	0.0132442		1:1639627-1640009	AT1G05540	0.387263	0.184478	0.231338		AT1G67100	LOB domain-containing protein 40	6.34987	2.21e-13	1.03e-11
AT1G02391	1.06809	0.024084	0.0589735		1:496686-497091	AT1G02440	-0.25785	0.0543416	0.0893515		1:1643660-1644232	AT1G05550	-1.59971	0.000191104	0.000540733		AT3G48740	Nodulin MtN3 family protein	-6.34944	2.3e-15	3.05e-13
AT1G02391	1.78961	0.089732	0.149221		1:498026-498530	AT1G02450	-0.076274	0.670098	0.734149		1:1663815-1668735	AT1G05577	-1.65414	2.60792e-08	3.16621e-07		AT1G57800	zinc finger (C3HC4-type RING finger) family protein	6.34448	1.44e-17	5.2e-15
AT1G02391	0.632453	0.0534339	0.101836		1:502007-507161	AT1G02460	-0.0985706	0.360091	0.44136		1:1663815-1668735	undef_33	-1.65414	2.60792e-08	3.16621e-07		AT2G31985	Protein of unknown function (DUF1264)	6.32944	3.8e-13	1.57e-11
AT1G02405	0.834531	0.0105148	0.0352955		1:509724-510057	intergenic_13	0.3971	0.0848436	0.130586		1:1663815-1668735	AT1G05580	-1.65414	2.60792e-08	3.16621e-07		AT2G20670	Protein of unknown function (DUF506)	-6.32081	4.39e-12	1.17e-10
AT1G02420	1.02469	0.0445344	0.0892864		1:513248-513462		0.329664	0.134411	0.193164		1:1690202-1696389	AT1G05650	-0.794623	5.81259e-05	0.000193064		AT4G22517	Bifunctional inhibitor/lipid-transfer protein/seed storage 2S albumin superfamily protein	-6.31306	5.85e-06	2.57e-05
AT1G02450	1.4307	0.000757881	0.00937574		1:516007-517277	AT1G02490	-0.231506	0.101313	0.151797		1:1690202-1696389	undef_34	-0.794623	5.81259e-05	0.000193064		AT1G77655		6.31301	5.91e-16	1.07e-13
	0.2715	0.620369	0.682385		1:518408-518713	AT1G02500	-0.409166	0.0495194	0.0826218		1:1690202-1696389	AT1G05660	-0.794623	5.81259e-05	0.000193064		AT4G04330	Chaperonin-like RbcX protein	-6.28787	4.83e-15	5.48e-13
	2.31148	0.000260436	0.0059083		1:520640-521763	AT1G02510	-0.764879	3.18051e-06	4.10687e-05		1:1720200-1720736	undef_35	-0.104726	0.713817	0.755535		AT5G44360	FAD-binding Berberine family protein	6.27447	3.95e-13	1.61e-11
AT1G02460	1.01963	0.0501943	0.0972158		1:523663-524290	AT1G02520	-0.263875	0.153298	0.215898		1:1739748-1744308	AT1G05800	-0.394937	0.0145598	0.0245509		AT1G71030	MYB-like 2	-6.25949	1.74e-13	8.53e-12
AT1G02460	1.29049	0.0759362	0.131719		1:528409-528791	AT1G02520	-0.380691	0.102033	0.152777		1:1775249-1776527	AT1G05880	-0.601804	0.000529187	0.00131216		AT5G09660	peroxisomal NAD-malate dehydrogenase 2	-6.25726	1.13e-14	1.03e-12
	-0.470632	0.217269	0.294349		1:529814-530036		0.205685	0.17594	0.242299		1:1838462-1851870	undef_36	-0.816083	7.14312e-05	0.000229786		AT1G56100	Plant invertase/pectin methylesterase inhibitor superfamily protein	6.25629	7.14e-24	1.14e-20
AT1G02480	0.283879	0.509916	0.582377		1:534172-535568	AT1G02530	0.213104	0.0905347	0.138125		1:1838462-1851870	AT1G06080	-0.816083	7.14312e-05	0.000229786		AT5G62850	Nodulin MtN3 family protein	6.25569	1.11e-12	3.64e-11
AT1G02490	0.20561	0.672061	0.728432		1:534172-535568	AT1G02540	0.213104	0.0905347	0.138125		1:1838462-1851870	AT1G06090	-0.816083	7.14312e-05	0.000229786		AT1G65880	benzoyloxyglucosinolate 1	6.25121	2.08e-17	7.12e-15
AT1G02500	1.10241	0.0173357	0.047682		1:536498-537248	AT1G02550	0.0429162	0.693588	0.754913		1:1838462-1851870	AT1G06100	-0.816083	7.14312e-05	0.000229786		AT2G05440	GLYCINE RICH PROTEIN 9	-6.24071	1.32e-07	8.5e-07
AT1G02510	0.779112	0.01446	0.0428493		1:541242-542090	AT1G02570	-0.076311	0.438812	0.521239		1:1855942-1856676	AT1G06120	-0.585137	0.0146752	0.0247233		AT2G29290	NAD(P)-binding Rossmann-fold superfamily protein	-6.2296	2.36e-13	1.08e-11
AT1G02530	1.78564	0.0049611	0.0232095		1:542961-543871	AT1G02575	0.117496	0.281725	0.359443		1:1861242-1864200	undef_37	-1.80032	1.07398e-08	1.58939e-07		AT2G13360	alanine:glyoxylate aminotransferase	-6.22713	1.23e-13	6.57e-12
AT1G02560	1.21801	0.00623344	0.0260654		1:544829-547279	AT1G02580	-0.183253	0.118356	0.17342		1:1861242-1864200	AT1G06135	-1.80032	1.07398e-08	1.58939e-07		AT3G24250	glycine-rich protein	6.22306	2.64e-11	5.29e-10
AT1G02590	0.829972	0.0223263	0.0560697		1:551252-552178	AT1G02590	0.857747	3.68204e-05	0.000236812		1:1861242-1864200	AT1G06137	-1.80032	1.07398e-08	1.58939e-07		AT1G62710	beta vacuolar processing enzyme	6.21109	1.12e-13	6.09e-12
AT1G02590	0.0520518	0.897177	0.916903		1:555427-555953	AT1G02610	-0.158555	0.306596	0.385305		1:1905863-1906238	AT1G06225	-1.39065	5.79597e-06	2.67783e-05		AT2G25770	Polyketide cyclase/dehydrase and lipid transport superfamily protein	6.20708	6.82e-15	7.06e-13
AT1G02620	0.274424	0.619329	0.681418		1:557294-558695	AT1G02620	0.622226	0.000144886	0.000680395		1:1919944-1921911	AT1G06280	-2.33723	3.61291e-09	7.07052e-08		AT1G60970	SNARE-like superfamily protein	6.19754	7.33e-17	1.95e-14
AT1G02620	0.428443	0.282472	0.362386		1:560858-562444	AT1G02630	-0.443784	0.00171959	0.00492511		1:1930492-1932520	AT1G06320	-3.31489	3.99805e-10	1.6382e-08		AT4G13495		-6.15875	1.98e-15	2.71e-13
	-0.739383	0.163412	0.235909		1:564092-567614	AT1G02640	-0.487507	0.000484105	0.00174911		1:1930492-1932520	undef_38	-3.31489	3.99805e-10	1.6382e-08		AT5G03795	Exostosin family protein	6.15781	3.8e-15	4.48e-13
AT1G02630	0.336681	0.681832	0.736991		1:568520-570781	AT1G02650	-0.507666	0.000463055	0.00168812		1:1930492-1932520	AT1G06330	-3.31489	3.99805e-10	1.6382e-08		AT5G10220	annexin 6	6.156	2.24e-19	1.48e-16
AT1G02640	1.65423	0.00108869	0.0111768		1:574526-574702		0.0882626	0.727812	0.783847		1:1933668-1941136	AT1G06340	-1.98189	8.67084e-09	1.36978e-07		AT1G21500		-6.15336	1.34e-14	1.18e-12
AT1G02640	1.24302	0.0176353	0.0482143		1:575725-576690	AT1G02670	-0.673984	0.00165252	0.00476405		1:1933668-1941136	undef_39	-1.98189	8.67084e-09	1.36978e-07		AT3G25770	allene oxide cyclase 2	-6.15316	1.86e-10	2.7e-09
AT1G02640	1.31537	0.000724225	0.00915061		1:579744-580387	AT1G02670	0.160683	0.276406	0.35377		1:1933668-1941136	AT1G06350	-1.98189	8.67084e-09	1.36978e-07		AT1G21130	O-methyltransferase family protein	-6.13172	1.99e-11	4.19e-10
AT1G02650	0.590721	0.148327	0.218565		1:582395-584700	AT1G02681	-0.656532	9.39992e-06	8.72208e-05		1:1933668-1941136	AT1G06360	-1.98189	8.67084e-09	1.36978e-07		AT3G53040	late embryogenesis abundant protein, putative / LEA protein, putative	6.13135	2.3e-06	1.11e-05
AT1G02650	0.437465	0.121635	0.188177		1:582395-584700	undef_22	-0.656532	9.39992e-06	8.72208e-05		1:1997102-2000568	intergenic_12	-2.12907	1.39187e-09	3.63551e-08		AT1G24735	S-adenosyl-L-methionine-dependent methyltransferases superfamily protein	6.1224	4.58e-15	5.25e-13
	0.709505	0.126858	0.19403		1:582395-584700	AT1G02690	-0.656532	9.39992e-06	8.72208e-05		1:2025654-2027388	AT1G06620	-0.34283	0.0345415	0.0527128		AT3G25160	ER lumen protein retaining receptor family protein	6.12176	1.68e-16	3.81e-14
AT1G02660	-0.645477	0.0309677	0.0697443		1:588246-590021	AT1G02700	-0.196326	0.0206163	0.0394651		1:2047902-2049166	AT1G06680	-0.145836	0.569329	0.622606		AT5G03860	malate synthase	6.08627	2.81e-10	3.86e-09
AT1G02670	0.622951	0.129724	0.197399		1:588246-590021	AT1G02710	-0.196326	0.0206163	0.0394651		1:2091205-2092741	AT1G06800	-1.96313	7.20409e-09	1.19268e-07		AT3G29385		6.08151	5.94e-18	2.37e-15
AT1G02670	1.27507	0.0705101	0.124542		1:591928-592223		-1.00932	0.000256931	0.00106564		1:2091205-2092741	AT1G06810	-1.96313	7.20409e-09	1.19268e-07		AT2G01520	MLP-like protein 328	-6.06712	1.27e-09	1.39e-08
AT1G02680	1.01041	0.04681	0.0925231		1:597876-598710	AT1G02730	-0.129003	0.241285	0.315734		1:2143230-2150581	AT1G06980	-2.05873	1.74331e-08	2.323e-07		AT1G02850	beta glucosidase 11	6.06642	3.06e-15	3.81e-13
AT1G02690	0.492546	0.167044	0.240016		1:601634-602100	AT1G02740	0.0940465	0.472571	0.553646		1:2143230-2150581	undef_40	-2.05873	1.74331e-08	2.323e-07		AT2G42560	late embryogenesis abundant domain-containing protein / LEA domain-containing protein	6.06232	8.22e-06	3.5e-05
AT1G02720	0.796263	0.0686588	0.122193		1:605045-607605	AT1G02770	-1.27127	1.72453e-07	6.0978e-06		1:2143230-2150581	AT1G06990	-2.05873	1.74331e-08	2.323e-07		AT4G14690	Chlorophyll A-B binding family protein	6.04467	1.51e-09	1.61e-08
AT1G02730	0.356535	0.371409	0.452087		1:610751-612219	AT1G02790	-0.594201	6.70655e-05	0.000374921		1:2143230-2150581	AT1G07000	-2.05873	1.74331e-08	2.323e-07		AT2G21820		6.03771	2.65e-09	2.65e-08
AT1G02730	0.282114	0.563257	0.630752		1:613343-616297	AT1G02800	-0.109963	0.216522	0.288067		1:2173035-2174835	AT1G07090	-1.11791	9.41207e-06	4.01467e-05		AT5G04140	glutamate synthase 1	-6.03535	2.41e-12	7.05e-11
AT1G02730	-1.44701	0.00355361	0.0193261		1:617323-621214	undef_24	-0.410505	0.000444057	0.00163337		1:2201876-2203144	AT1G07175	-2.30739	3.7746e-08	4.19429e-07		AT1G15150	MATE efflux family protein	6.03343	3.01e-14	2.15e-12
AT1G02750	0.846919	0.0257313	0.0615615		1:617323-621214	AT1G02810	-0.410505	0.000444057	0.00163337		1:2235126-2237414	intergenic_13	-1.91242	1.11449e-07	9.69041e-07		AT1G32080	membrane protein, putative	-6.02113	7.47e-14	4.4e-12
AT1G02760	-0.417363	0.295916	0.376634		1:617323-621214	AT1G02813	-0.410505	0.000444057	0.00163337		1:2281203-2282881	AT1G07430	-0.538861	0.00486842	0.0092837		AT1G70760	inorganic carbon transport protein-related	-6.02061	3.13e-13	1.35e-11
AT1G02770	0.489538	0.10867	0.172584		1:623851-626464	AT1G02820	-0.290258	0.0172868	0.0340554		1:2285974-2286155		-1.01098	0.159171	0.203992		AT3G48360	BTB and TAZ domain protein 2	-5.99248	1.96e-14	1.57e-12
AT1G02800	0.86755	0.0112129	0.0366985		1:623851-626464	undef_25	-0.290258	0.0172868	0.0340554		1:2290521-2291001	AT1G07460	-0.114415	0.500522	0.557496		AT5G22920	CHY-type/CTCHY-type/RING-type Zinc finger protein	-5.99072	3.14e-14	2.22e-12
AT1G02813	0.636153	0.0765875	0.132561		1:623851-626464	AT1G02830	-0.290258	0.0172868	0.0340554		1:2301623-2302021	AT1G07485	-1.49455	5.94377e-06	2.73455e-05		AT3G48270	cytochrome P450, family 71, subfamily A, polypeptide 26	5.98109	7.41e-14	4.38e-12
AT1G02813	0.683053	0.106314	0.169737		1:630368-631661	AT1G02850	-0.430673	0.00450656	0.0110086		1:2301623-2302021	AT1G07490	-1.49455	5.94377e-06	2.73455e-05		AT1G10680	P-glycoprotein 10	5.97035	1.48e-21	1.66e-18
AT1G02816	0.995558	0.0233912	0.0578607		1:632660-633125	AT1G02850	-0.196248	0.136882	0.196192		1:2322875-2323290	AT1G07550	-0.986582	0.0134027	0.0228947		AT4G18650	transcription factor-related	5.95286	8.44e-12	2.06e-10
AT1G02850	1.13642	0.00550573	0.0245682		1:635057-636297	AT1G02860	-0.626293	0.000426398	0.00158228		1:2325211-2325889	AT1G07550	0.229742	0.25514	0.307538		AT5G07330		5.94022	2.88e-10	3.96e-09
AT1G02860	1.50094	0.00636898	0.026319		1:638172-638679	AT1G02870	-0.482218	0.0220391	0.0417902		1:2338756-2339058	AT1G07590	0.0344817	0.92449	0.9362		AT1G49475	AP2/B3-like transcriptional factor family protein	5.93913	5.18e-13	1.99e-11
	0.409294	0.324454	0.40559		1:643772-644509	AT1G02880	-0.380209	0.00513423	0.012239		1:2338756-2339058	AT1G07600	0.0344817	0.92449	0.9362		AT1G13930		-5.92283	2.82e-13	1.25e-11
AT1G02880	-0.452269	0.194942	0.270678		1:651260-652507	AT1G02890	-0.867773	5.3237e-06	5.84784e-05		1:2341015-2341969	AT1G07610	-1.30403	5.2806e-05	0.000177173		AT2G29310	NAD(P)-binding Rossmann-fold superfamily protein	-5.91785	9.75e-19	5.13e-16
AT1G02880	0.938452	0.0282548	0.0655777		1:653816-654388	AT1G02900	-0.2322	0.103847	0.155052		1:2352546-2358963	AT1G07640	-0.511693	0.00406304	0.0079254		AT3G60140	Glycosyl hydrolase superfamily protein	5.9145	5.84e-10	7.22e-09
AT1G02890	0.585618	0.103509	0.166393		1:660213-664081	undef_26	0.331469	0.00320424	0.0082924		1:2367364-2368532	AT1G07645	-3.7355	4.1567e-11	4.95479e-09		AT4G05110	equilibrative nucleoside transporter 6	5.90911	8.77e-15	8.57e-13
AT1G02920	1.00243	0.0518568	0.0996453		1:660213-664081	AT1G02930	0.331469	0.00320424	0.0082924		1:2375921-2376618	AT1G07680	-0.530468	0.0435799	0.0649341		AT5G06690	WCRKC thioredoxin 1	-5.8949	6.46e-16	1.13e-13
AT1G02930	2.35651	5.53214e-05	0.00316359		1:660213-664081	AT1G02940	0.331469	0.00320424	0.0082924		1:2378221-2378334		-1.29135	0.00110015	0.00249054		AT4G14080	O-Glycosyl hydrolases family 17 protein	5.88028	3.29e-20	2.87e-17
AT1G02970	0.995229	0.00654589	0.0267074		1:665217-666362	AT1G02950	-0.254654	0.0369448	0.0644828		1:2390865-2394378	AT1G07720	-0.397291	0.00964103	0.0171152		AT4G27440	protochlorophyllide oxidoreductase B	-5.87709	2.26e-12	6.71e-11
AT1G03030	0.574678	0.0521943	0.100118		1:665217-666362	AT1G02952	-0.254654	0.0369448	0.0644828		1:2427991-2429179	AT1G07850	-0.99371	0.000511038	0.00127477		AT5G02160		-5.87107	5.61e-13	2.11e-11
AT1G03040	1.07891	0.0143594	0.0426898		1:671523-672016	AT1G02965	0.443423	0.000743882	0.00246603		1:2427991-2429179	AT1G07870	-0.99371	0.000511038	0.00127477		AT1G20020	ferredoxin-NADP(+)-oxidoreductase 2	-5.87084	2.76e-15	3.54e-13
AT1G03050	1.58151	0.0021379	0.0150571		1:673413-674000	AT1G02970	-0.0774076	0.552687	0.628952		1:2427991-2429179	AT1G07860	-0.99371	0.000511038	0.00127477		AT5G62490	HVA22 homologue B	5.86385	2.34e-09	2.38e-08
AT1G03060	-1.04937	0.0726368	0.127415		1:677319-678063	AT1G02980	-0.0636058	0.556117	0.631959		1:2441280-2442924	AT1G07900	-0.542857	0.0110642	0.0193278		AT2G19900	NADP-malic enzyme 1	5.82961	3.9e-09	3.75e-08
	0.513275	0.351784	0.43317		1:693340-694429	AT1G03010	-0.0348909	0.785833	0.831637		1:2475348-2476179	AT1G07985	-2.25718	1.61045e-07	1.32177e-06		AT3G14210	epithiospecifier modifier 1	-5.82796	4.65e-07	2.62e-06
	0.870066	0.0510049	0.0983423		1:695255-696393	AT1G03010	-0.590865	9.32046e-05	0.000483204		1:2511770-2513131	AT1G08065	-1.9342	1.73219e-08	2.31474e-07		AT4G21280	photosystem II subunit QA	-5.81617	6.97e-17	1.87e-14
AT1G03070	1.06119	0.0195734	0.0514744		1:698054-701712	AT1G03020	-0.0288668	0.782057	0.828638		1:2516977-2531931	AT1G08080	-0.534364	0.00316735	0.00633664		AT5G04380	S-adenosyl-L-methionine-dependent methyltransferases superfamily protein	5.80709	2.12e-15	2.84e-13
AT1G03080	0.906511	0.0621641	0.113652		1:698054-701712	undef_33	-0.0288668	0.782057	0.828638		1:2516977-2531931	undef_46	-0.534364	0.00316735	0.00633664		AT2G05070	photosystem II light harvesting complex gene 2	-5.80451	3.87e-13	1.59e-11
AT1G03090	0.522196	0.057794	0.107753		1:698054-701712	AT1G03022	-0.0288668	0.782057	0.828638		1:2516977-2531931	AT1G08090	-0.534364	0.00316735	0.00633664		AT2G20470	AGC (cAMP-dependent, cGMP-dependent and protein kinase C) kinase family protein	5.78759	8.1e-20	6.23e-17
AT1G03106	1.77073	0.000992266	0.0106455		1:698054-701712	AT1G03030	-0.0288668	0.782057	0.828638		1:2516977-2531931	AT1G08100	-0.534364	0.00316735	0.00633664		AT1G07985	Expressed protein	5.7609	8.86e-11	1.46e-09
AT1G03106	0.807681	0.0352683	0.0760551		1:705979-706606	AT1G03040	-0.765808	0.000193321	0.0008471		1:2516977-2531931	AT1G08105	-0.534364	0.00316735	0.00633664		AT2G15090	3-ketoacyl-CoA synthase 8	-5.72727	3.83e-16	7.48e-14
AT1G03130	-0.210942	0.449043	0.525697		1:707506-709462	AT1G03050	0.206534	0.061327	0.0990469		1:2548766-2549963	AT1G08135	-0.436133	0.0299668	0.046533		AT2G18340	late embryogenesis abundant domain-containing protein / LEA domain-containing protein	5.7197	5.56e-12	1.44e-10
AT1G03140	0.608015	0.159066	0.230856		1:711121-711793	AT1G03055	-0.283961	0.048221	0.0808352		1:2553976-2560380	AT1G08140	-0.624693	0.000681815	0.00163675		AT5G47600	HSP20-like chaperones superfamily protein	5.70995	7.21e-13	2.58e-11
AT1G03160	0.472229	0.114391	0.179545		1:729309-730372	AT1G03070	-0.611664	0.00463987	0.0112656		1:2553976-2560380	undef_47	-0.624693	0.000681815	0.00163675		AT1G32710	Cytochrome c oxidase, subunit Vib family protein	5.70466	2.33e-11	4.76e-10
	-1.27886	0.00712348	0.0279717		1:737192-737786	AT1G03080	-0.0390032	0.818156	0.857684		1:2553976-2560380	AT1G08150	-0.624693	0.000681815	0.00163675		AT5G64040	photosystem I reaction center subunit PSI-N, chloroplast, putative / PSI-N, putative (PSAN)	-5.69932	1.33e-14	1.18e-12
AT1G03180	1.05236	0.00242036	0.016084		1:739817-740505	AT1G03090	-0.287733	0.103472	0.154554		1:2553976-2560380	AT1G08160	-0.624693	0.000681815	0.00163675		AT1G08380	photosystem I subunit O	-5.67663	1.32e-14	1.17e-12
AT1G03200	-0.816317	0.0976953	0.159421		1:747211-749037	AT1G03103	-1.37091	1.47997e-07	5.65789e-06		1:2562971-2563581	AT1G08170	-1.08852	6.74662e-05	0.000219399		AT1G71470		5.66802	2.01e-16	4.39e-14
AT1G03200	0.916006	0.034442	0.074907		1:747211-749037	AT1G03106	-1.37091	1.47997e-07	5.65789e-06		1:2610023-2614465	AT1G08290	-0.36017	0.0224929	0.0360423		AT3G54890	photosystem I light harvesting complex gene 1	-5.66349	1.08e-11	2.52e-10
	1.24568	0.00100346	0.010721		1:752186-753068	AT1G03120	-0.315584	0.066317	0.105856		1:2622997-2630031	AT1G08320	-0.422138	0.0137659	0.0234414		AT5G20250	Raffinose synthase family protein	-5.66174	2.01e-11	4.21e-10
AT1G03220	0.511532	0.105066	0.16829		1:755933-756760	AT1G03140	-0.0364289	0.786018	0.83169		1:2631128-2631321		-0.406388	0.364375	0.422281		AT2G15890	maternal effect embryo arrest 14	-5.64693	1.13e-15	1.78e-13
AT1G03230	0.919481	0.0227567	0.0567815		1:755933-756760	AT1G03150	-0.0364289	0.786018	0.83169		1:2641024-2641311		-0.0402251	0.900247	0.915467		AT1G80440	Galactose oxidase/kelch repeat superfamily protein	-5.63297	7.85e-11	1.32e-09
AT1G03240	1.01503	0.0173737	0.0477468		1:761413-761702		0.0474361	0.752155	0.804294		1:2658427-2667154	undef_48	-0.237507	0.121616	0.160748		AT2G23510	spermidine disinapoyl acyltransferase	5.63017	1.15e-11	2.63e-10
AT1G03270	1.76437	0.00286885	0.0174471		1:769060-773840	undef_35	-0.410335	0.00085452	0.00276141		1:2658427-2667154	AT1G08430	-0.237507	0.121616	0.160748		AT5G53870	early nodulin-like protein 1	5.61582	3.03e-13	1.32e-11
AT1G03290	1.31537	0.00726578	0.02831		1:769060-773840	AT1G03170	-0.410335	0.00085452	0.00276141		1:2658427-2667154	AT1G08440	-0.237507	0.121616	0.160748		AT1G66100	Plant thionin	-5.61088	1.54e-09	1.64e-08
AT1G03310	0.350246	0.334185	0.415671		1:769060-773840	AT1G03180	-0.410335	0.00085452	0.00276141		1:2674742-2681042	AT1G08465	-0.330751	0.0474573	0.0697914		AT5G38197	Bifunctional inhibitor/lipid-transfer protein/seed storage 2S albumin superfamily protein	5.59867	2.6e-13	1.17e-11
AT1G03330	0.547055	0.248085	0.32671		1:775585-776018	AT1G03190	-0.0219386	0.885188	0.9116		1:2689116-2689708	AT1G08500	-0.567955	0.00401656	0.00784642		AT3G14360	alpha/beta-Hydrolases superfamily protein	5.59324	3.65e-15	4.34e-13
AT1G03365	-0.477708	0.643768	0.702758		1:782931-783426	AT1G03210	-0.0962698	0.526899	0.604954		1:2716643-2717654	intergenic_14	-1.8003	1.27164e-07	1.07851e-06		AT1G52230	photosystem I subunit H2	-5.58945	1.08e-14	9.98e-13
AT1G03370	1.30521	0.00569011	0.0249211		1:787067-788284	AT1G03220	-0.359422	0.00260604	0.00697297		1:2756232-2756508		-1.54765	0.000445574	0.00113444		AT4G31900	chromatin remodeling factor, putative	5.58519	1.25e-16	3.04e-14
AT1G03410	0.84159	0.036155	0.0772776		1:790007-791295	AT1G03230	-0.470182	0.000255288	0.00106049		1:2760183-2762319	AT1G08670	-0.637464	0.000743935	0.00176328		AT1G77950	AGAMOUS-like 67	5.58302	1.02e-13	5.72e-12
AT1G03440	1.17285	0.00123053	0.0117494		1:792816-793040		0.72857	0.00611856	0.0141934		1:2841451-2844625	AT1G08860	-1.02038	3.2823e-05	0.00011657		AT5G45880	Pollen Ole e 1 allergen and extensin family protein	5.58275	2.37e-19	1.53e-16
AT1G03440	0.890816	0.0455838	0.0907724		1:797966-799752	AT1G03260	-0.756166	0.000121009	0.000592118		1:2863143-2866045	intergenic_16	0.133051	0.33124	0.388273		AT4G36670	Major facilitator superfamily protein	-5.5775	3.04e-15	3.8e-13
AT1G03445	1.22516	0.0277858	0.0648316		1:797966-799752	undef_36	-0.756166	0.000121009	0.000592118		1:2887400-2890768	AT1G08985	-2.95371	1.64871e-10	1.04436e-08		AT3G02515		5.5716	8.52e-15	8.4e-13
AT1G03457	1.72308	0.000222961	0.00553735		1:797966-799752	AT1G03270	-0.756166	0.000121009	0.000592118		1:2887400-2890768	undef_49	-2.95371	1.64871e-10	1.04436e-08		AT2G45180	Bifunctional inhibitor/lipid-transfer protein/seed storage 2S albumin superfamily protein	-5.56848	2.7e-12	7.79e-11
	0.916702	0.0704001	0.124404		1:812609-813793	AT1G03300	0.261831	0.11252	0.166015		1:2887400-2890768	AT1G08990	-2.95371	1.64871e-10	1.04436e-08		AT1G03130	photosystem I subunit D-2	-5.54172	8.05e-16	1.35e-13
AT1G03470	0.0303485	0.940436	0.952676		1:812609-813793	undef_37	0.261831	0.11252	0.166015		1:2905246-2910618	undef_50	-0.462118	0.00459601	0.00882843		AT4G39710	FK506-binding protein 16-2	-5.52147	1.8e-16	4e-14
AT1G03470	1.30609	0.00650655	0.0266172		1:812609-813793	AT1G03310	0.261831	0.11252	0.166015		1:2905246-2910618	AT1G09026	-0.462118	0.00459601	0.00882843		AT2G19770	profilin 5	5.51269	8.16e-20	6.23e-17
AT1G03475	0.646486	0.0903417	0.15002		1:819694-821233	AT1G03340	0.441007	0.00106171	0.00328765		1:2905246-2910618	AT1G09030	-0.462118	0.00459601	0.00882843		AT5G21430	Chaperone DnaJ-domain superfamily protein	-5.50735	1.7e-13	8.43e-12
AT1G03510	-1.15139	0.0631637	0.115066		1:824587-824891	AT1G03360	-0.20784	0.346884	0.427394		1:2931421-2931628		0.741837	0.000253246	0.000695409		AT1G74140	Rhomboid-related intramembrane serine protease family protein	5.49997	3.74e-16	7.39e-14
AT1G03515	0.206517	0.514813	0.586872		1:843563-848653	AT1G03400	-0.20581	0.0326817	0.0581039		1:2932647-2935503	AT1G09090	-0.475769	0.006946	0.0127629		AT3G22910	ATPase E1-E2 type family protein / haloacid dehalogenase-like hydrolase family protein	5.48329	8.04e-12	1.98e-10
AT1G03520	1.47924	9.82295e-05	0.00410447		1:843563-848653	AT1G03410	-0.20581	0.0326817	0.0581039		1:2964244-2964698	AT1G09176	-0.909175	0.000887623	0.00207165		AT2G39010	plasma membrane intrinsic protein 2E	-5.47431	6.66e-16	1.15e-13
AT1G03550	0.416479	0.358285	0.439449		1:843563-848653	AT1G03420	-0.20581	0.0326817	0.0581039		1:2983825-2985935	AT1G09240	0.00601234	0.973543	0.976522		AT5G20630	germin 3	-5.45	4.33e-08	3.13e-07
AT1G03560	-0.0366051	0.930587	0.944555		1:843563-848653	AT1G03430	-0.20581	0.0326817	0.0581039		1:3009243-3009454		0.0886296	0.862226	0.885318		AT3G50480	homolog of RPW8 4	-5.44644	1.6e-08	1.3e-07
AT1G03590	0.407135	0.181531	0.25597		1:850268-850698	intergenic_14	-0.863012	0.00748969	0.016782		1:3019688-3024253	AT1G09350	-0.0470981	0.735243	0.774214		AT5G24490	30S ribosomal protein, putative	-5.43859	6.53e-13	2.4e-11
AT1G03600	0.877375	0.0116984	0.0376344		1:852291-853144	AT1G03440	-0.583048	2.16795e-05	0.000158854		1:3019688-3024253	undef_51	-0.0470981	0.735243	0.774214		AT4G29905		-5.43564	2.85e-13	1.26e-11
AT1G03610	0.390178	0.16918	0.242394		1:854657-854945		-0.00570554	0.979912	0.985245		1:3019688-3024253	AT1G09360	-0.0470981	0.735243	0.774214		AT5G23010	methylthioalkylmalate synthase 1	-5.43503	1.18e-12	3.86e-11
AT1G03630	0.332709	0.432057	0.51008		1:863161-864124	AT1G03457	-0.455369	0.0101976	0.0218034		1:3028271-3030344	AT1G09380	-0.398105	0.0222558	0.0357094		AT4G14780	Protein kinase superfamily protein	5.42694	8.01e-12	1.98e-10
AT1G03640	1.39203	0.00363052	0.0195678		1:867280-867726	AT1G03470	-0.109645	0.395253	0.477349		1:3057376-3058170	undef_52	-1.12525	6.25978e-06	2.85192e-05		AT1G23390	Kelch repeat-containing F-box family protein	-5.42694	3.15e-15	3.9e-13
AT1G03640	-0.166892	0.769577	0.811561		1:871624-872952	AT1G03490	-0.352023	0.00508067	0.0121333		1:3057376-3058170	AT1G09480	-1.12525	6.25978e-06	2.85192e-05		AT5G44130	FASCICLIN-like arabinogalactan protein 13 precursor	-5.4247	2.43e-11	4.94e-10
AT1G03680	0.274986	0.709995	0.760557		1:877166-877495	AT1G03510	-0.607603	0.00136454	0.0040626		1:3059797-3063652	AT1G09480	-1.83344	5.83654e-09	1.01767e-07		AT5G48490	Bifunctional inhibitor/lipid-transfer protein/seed storage 2S albumin superfamily protein	-5.41888	2.81e-11	5.57e-10
AT1G03687	-0.705266	0.36409	0.444992		1:883185-884413	AT1G03530	-0.633192	0.000449392	0.0016484		1:3059797-3063652	undef_53	-1.83344	5.83654e-09	1.01767e-07		AT5G07990	Cytochrome P450 superfamily protein	5.41842	4.54e-14	2.98e-12
AT1G03700	1.30642	0.0125346	0.0391445		1:883185-884413	undef_47	-0.633192	0.000449392	0.0016484		1:3059797-3063652	AT1G09483	-1.83344	5.83654e-09	1.01767e-07		AT5G57390	AINTEGUMENTA-like 5	5.41554	1.13e-13	6.11e-12
	0.692013	0.0519385	0.0997776		1:883185-884413	AT1G03540	-0.633192	0.000449392	0.0016484		1:3059797-3063652	AT1G09486	-1.83344	5.83654e-09	1.01767e-07		AT2G05540	Glycine-rich protein family	-5.41267	1.1e-10	1.75e-09
AT1G03710	-0.665337	0.214349	0.291376		1:892814-893562	AT1G03580	-0.040757	0.672114	0.735748		1:3066899-3070135	AT1G09500	-1.33392	9.71914e-07	5.97736e-06		AT2G25900	Zinc finger C-x8-C-x5-C-x3-H type family protein	-5.40899	0.0155212	0.033912
	-0.441279	0.209072	0.285899		1:896774-897468	AT1G03590	-0.107343	0.382219	0.464107		1:3066899-3070135	undef_54	-1.33392	9.71914e-07	5.97736e-06		AT3G58450	Adenine nucleotide alpha hydrolases-like superfamily protein	5.40724	9.99e-08	6.57e-07
	-0.643787	0.121354	0.187895		1:898932-899684	AT1G03600	0.105268	0.42024	0.502552		1:3066899-3070135	AT1G09510	-1.33392	9.71914e-07	5.97736e-06		AT4G28750	Photosystem I reaction centre subunit IV / PsaE protein	-5.40485	6.14e-15	6.55e-13
AT1G03730	0.799855	0.0429949	0.0871204		1:901277-901695	AT1G03610	0.139316	0.397449	0.479384		1:3079803-3085706	intergenic_17	-0.198472	0.183244	0.230012		AT1G31330	photosystem I subunit F	-5.40463	1.08e-12	3.57e-11
AT1G03750	0.882814	0.04272	0.0867265		1:905169-906337	AT1G03620	-0.501028	0.00984634	0.0211878		1:3088593-3092987	AT1G09550	-0.2912	0.0601094	0.0861322		AT1G29910	chlorophyll A/B binding protein 3	-5.4037	8.49e-11	1.41e-09
AT1G03760	0.981191	0.0185923	0.0498783		1:907943-908741	AT1G03630	-0.105602	0.426202	0.508518		1:3117293-3117605	AT1G09625	0.153749	0.517375	0.573443		AT5G17810	WUSCHEL related homeobox 12	5.39905	1.94e-13	9.28e-12
AT1G03780	0.82568	0.0621293	0.113615		1:910075-912013	AT1G03650	-0.375194	0.018755	0.0365118		1:3131545-3133526	AT1G09665	0.894968	1.52947e-05	6.06607e-05		AT4G26460	S-adenosyl-L-methionine-dependent methyltransferases superfamily protein	5.38415	1.7e-10	2.52e-09
	1.00744	0.371831	0.452357		1:910075-912013	undef_48	-0.375194	0.018755	0.0365118		1:3169661-3171796	AT1G09790	-1.45741	1.25542e-07	1.06752e-06		AT2G18300	basic helix-loop-helix (bHLH) DNA-binding superfamily protein	-5.38292	4.34e-12	1.16e-10
AT1G03790	1.0464	0.00510279	0.0235869		1:910075-912013	AT1G03660	-0.375194	0.018755	0.0365118		1:3184462-3186756	intergenic_18	-2.74676	2.25819e-10	1.19435e-08		AT1G75460	ATP-dependent protease La (LON) domain protein	-5.36732	5.9e-15	6.42e-13
	0.880781	0.0146613	0.0431906		1:913448-916195	AT1G03670	-0.308775	0.0104434	0.0222471		1:3212745-3213267	intergenic_19	-0.47361	0.0423887	0.0633319		AT3G63160		-5.36067	3.21e-12	9.02e-11
AT1G03820	0.933766	0.0589637	0.109439		1:917170-917927	AT1G03680	-0.62014	0.00244982	0.00661247		1:3214094-3214871	AT1G09890	-0.0622934	0.706853	0.748769		AT3G15840	post-illumination chlorophyll fluorescence increase	-5.35574	1.91e-12	5.83e-11
AT1G03830	0.654336	0.192802	0.268152		1:920923-921347	AT1G03700	-0.409855	0.0627531	0.10097		1:3216245-3217706	AT1G09890	-1.22376	5.58638e-07	3.70317e-06		AT2G30570	photosystem II reaction center W	-5.35356	6.72e-16	1.15e-13
	0.353903	0.49317	0.566543		1:923534-924513	AT1G03710	0.554764	0.000149955	0.0006994		1:3228078-3236727	AT1G09930	-0.668604	0.000516631	0.00128589		AT3G57620	glyoxal oxidase-related protein	5.34957	2.12e-29	1.19e-25
	0.127894	0.821766	0.855423		1:927621-927862		0.638958	0.0282019	0.0514218		1:3228078-3236727	undef_55	-0.668604	0.000516631	0.00128589		AT1G09340	chloroplast RNA binding	-5.34627	3.28e-13	1.4e-11
	-0.00674155	0.982887	0.986247		1:928767-929449	intergenic_16	0.68212	0.0020528	0.00571805		1:3228078-3236727	AT1G09932	-0.668604	0.000516631	0.00128589		AT2G31980	PHYTOCYSTATIN 2	5.34135	1.89e-10	2.74e-09
AT1G03850	0.863251	0.0449482	0.0898847		1:931211-932910	AT1G03730	-0.655909	7.07749e-05	0.000391627		1:3228078-3236727	AT1G09935	-0.668604	0.000516631	0.00128589		AT1G56170	nuclear factor Y, subunit C2	5.33827	1.58e-15	2.32e-13
	0.636395	0.0971883	0.158708		1:937991-938207		0.13603	0.414058	0.496145		1:3244217-3244882	AT1G09960	-2.47213	1.19313e-09	3.41266e-08		AT4G09010	ascorbate peroxidase 4	-5.32202	3.87e-14	2.64e-12
AT1G03860	0.472939	0.222182	0.299763		1:942876-943183	AT1G03760	-0.226146	0.201687	0.271361		1:3265869-3267428	AT1G10010	-1.75265	3.33613e-08	3.80377e-07		AT1G32450	nitrate transporter 1	-5.31561	1.13e-13	6.12e-12
AT1G03870	0.525193	0.0636078	0.115626		1:944583-945391	AT1G03770	-0.598578	0.00122301	0.00370331		1:3283831-3284821	AT1G10060	-1.7634	6.66024e-07	4.3275e-06		AT5G50360		5.30655	1.85e-10	2.7e-09
AT1G03880	1.33544	0.00946232	0.0330988		1:951542-951746		0.645655	0.0571565	0.0932905		1:3308429-3309617	intergenic_20	0.42712	0.0315128	0.0486227		AT5G39720	avirulence induced gene 2 like protein	5.30258	7.54e-09	6.71e-08
AT1G03905	0.779357	0.0382995	0.0804233		1:954249-958099	undef_49	0.197172	0.0361652	0.0632976		1:3354047-3354979	AT1G10220	-0.20205	0.299482	0.354726		AT5G21150	Argonaute family protein	5.30027	5e-17	1.41e-14
AT1G03910	1.73746	0.0181603	0.0491974		1:954249-958099	AT1G03790	0.197172	0.0361652	0.0632976		1:3359966-3363287	AT1G10250	-2.45946	8.13937e-09	1.29509e-07		AT4G21870	HSP20-like chaperones superfamily protein	-5.30009	6.5e-11	1.13e-09
AT1G03930	1.45641	0.00122626	0.0117422		1:954249-958099	AT1G03800	0.197172	0.0361652	0.0632976		1:3359966-3363287	AT1G10260	-2.45946	8.13937e-09	1.29509e-07		AT2G38390	Peroxidase superfamily protein	-5.29732	1.02e-09	1.15e-08
AT1G03940	1.25393	0.0332549	0.0731135		1:960063-960718	AT1G03820	0.208497	0.0724528	0.114199		1:3400518-3404363	AT1G10380	-2.46696	1.30317e-10	9.38857e-09		AT4G37925	subunit NDH-M of NAD(P)H:plastoquinone dehydrogenase complex	-5.29587	2.53e-12	7.37e-11
AT1G03970	0.0954439	0.744319	0.789666		1:966348-966739	AT1G03830	-0.201492	0.135328	0.19428		1:3400518-3404363	undef_56	-2.46696	1.30317e-10	9.38857e-09		AT2G41225		5.29477	9.65e-15	9.19e-13
AT1G03980	1.24987	0.0334176	0.0733113		1:967694-971141	AT1G03840	0.167413	0.122679	0.178733		1:3400518-3404363	AT1G10385	-2.46696	1.30317e-10	9.38857e-09		AT4G35770	Rhodanese/Cell cycle control phosphatase superfamily protein	-5.29233	3.9e-08	2.85e-07
AT1G03982	1.11206	0.002017	0.0146493		1:972116-978622	AT1G03850	0.0476059	0.625374	0.695048		1:3405552-3406567	AT1G10385	-1.5436	2.4208e-05	9.00212e-05		AT2G23600	acetone-cyanohydrin lyase	-5.28812	2.63e-13	1.19e-11
AT1G04000	0.410965	0.154198	0.225497		1:982384-988125	AT1G03870	-0.339721	0.00171838	0.00492318		1:3414933-3415824	AT1G10400	-1.5187	3.16152e-07	2.31845e-06		AT2G43550	Scorpion toxin-like knottin superfamily protein	-5.28797	1.69e-15	2.42e-13
AT1G04010	0.773881	0.0790004	0.135634		1:982384-988125	undef_50	-0.339721	0.00171838	0.00492318		1:3421678-3423379	intergenic_21	-1.44502	2.89528e-05	0.000104812		AT1G62500	Bifunctional inhibitor/lipid-transfer protein/seed storage 2S albumin superfamily protein	5.27825	1.72e-10	2.54e-09
AT1G04040	0.183957	0.595129	0.659942		1:982384-988125	AT1G03880	-0.339721	0.00171838	0.00492318		1:3446807-3452881	AT1G10480	-2.327	1.10653e-09	3.32771e-08		AT2G27380	extensin proline-rich 1	5.27191	1e-06	5.25e-06
AT1G04050	1.01227	0.0123184	0.0387376		1:989097-991678	AT1G03890	-0.514569	6.44223e-05	0.000363113		1:3473983-3474175		-1.30371	0.0617569	0.0881512		AT5G24950	cytochrome P450, family 71, subfamily A, polypeptide 15	5.26694	2.83e-17	9.21e-15
AT1G04080	0.354005	0.32407	0.405262		1:989097-991678	AT1G03900	-0.514569	6.44223e-05	0.000363113		1:3480233-3480686	AT1G10550	-1.86885	4.39687e-06	2.13051e-05		AT1G68510	LOB domain-containing protein 42	5.26579	6.43e-15	6.77e-13
AT1G04110	0.995248	0.00533247	0.0241717		1:992820-993842	AT1G03900	-0.686385	0.00012206	0.000596255		1:3482245-3484187	intergenic_23	-1.13438	1.37286e-06	8.00042e-06		AT1G28330	dormancy-associated protein-like 1	-5.2628	7.24e-12	1.81e-10
AT1G04120	1.33508	0.000250763	0.00577029		1:992820-993842	AT1G03905	-0.686385	0.00012206	0.000596255		1:3493941-3501675	AT1G10585	-0.0557116	0.693829	0.737833		AT2G23220	cytochrome P450, family 81, subfamily D, polypeptide 6	5.26233	6.65e-27	2.32e-23
AT1G04140	0.905739	0.00607698	0.0257293		1:1001414-1002892	AT1G03920	0.175944	0.175929	0.242299		1:3493941-3501675	undef_57	-0.0557116	0.693829	0.737833		AT4G27550	trehalose-6-phosphatase synthase S4	5.25877	3.85e-18	1.66e-15
AT1G04150	0.883008	0.0367981	0.0781839		1:1003859-1004634	AT1G03920	-0.989071	0.00032208	0.00126996		1:3493941-3501675	AT1G10586	-0.0557116	0.693829	0.737833		AT5G45820	CBL-interacting protein kinase 20	-5.25876	3.23e-13	1.38e-11
AT1G04160	0.808783	0.0122526	0.0386614		1:1021341-1025443	AT1G03980	-0.738069	4.06881e-05	0.000255894		1:3493941-3501675	AT1G10588	-0.0557116	0.693829	0.737833		AT5G16030		-5.25189	3.95e-11	7.38e-10
AT1G04170	-1.47731	0.0318154	0.0710053		1:1021341-1025443	AT1G03982	-0.738069	4.06881e-05	0.000255894		1:3509589-3511844	AT1G10620	-0.76018	0.000502113	0.00125643		AT1G80090	Cystathionine beta-synthase (CBS) family protein	5.24819	6.15e-10	7.56e-09
AT1G04170	1.20405	0.135967	0.204696		1:1021341-1025443	undef_53	-0.738069	4.06881e-05	0.000255894		1:3520935-3521507	intergenic_24	-1.72465	1.56662e-05	6.20964e-05		AT3G61470	photosystem I light harvesting complex gene 2	-5.23231	3.94e-13	1.6e-11
	1.11488	0.00330246	0.0185883		1:1021341-1025443	AT1G03990	-0.738069	4.06881e-05	0.000255894		1:3530478-3531680	AT1G10657	0.615711	0.027023	0.0424004		AT5G61590	Integrase-type DNA-binding superfamily protein	-5.22981	1.01e-12	3.38e-11
AT1G04180	0.630542	0.185215	0.259975		1:1028658-1028909		-0.915566	0.0035586	0.00903225		1:3540419-3540616		-2.49002	1.98146e-06	1.09531e-05		AT1G72100	late embryogenesis abundant domain-containing protein / LEA domain-containing protein	5.22235	7.17e-09	6.42e-08
	0.473815	0.283703	0.363825		1:1035486-1037341	AT1G04010	-0.249256	0.0151175	0.0303913		1:3542710-3546399	AT1G10680	-1.64723	1.94013e-07	1.52879e-06		AT5G24600	Protein of unknown function, DUF599	5.22055	2e-13	9.42e-12
AT1G04190	0.488968	0.218789	0.295924		1:1035486-1037341	undef_54	-0.249256	0.0151175	0.0303913		1:3542710-3546399	undef_58	-1.64723	1.94013e-07	1.52879e-06		AT5G01530	light harvesting complex photosystem II	-5.21437	3.27e-13	1.4e-11
AT1G04230	-2.90581	0.000533823	0.00809642		1:1035486-1037341	AT1G04020	-0.249256	0.0151175	0.0303913		1:3542710-3546399	AT1G10682	-1.64723	1.94013e-07	1.52879e-06		AT4G32500	K+ transporter 5	5.20878	5.13e-18	2.08e-15
AT1G04240	-0.0795235	0.791453	0.830179		1:1040562-1040986	AT1G04030	-0.0903496	0.589404	0.662447		1:3557060-3557550	AT1G10705	-1.77417	1.01855e-07	9.03601e-07		AT3G03341		5.18983	1.58e-06	7.85e-06
	0.897903	0.0139496	0.0419167		1:1042872-1043934	AT1G04040	-0.035023	0.755593	0.807082		1:3572529-3574917	AT1G10745	0.297599	0.0816091	0.113138		AT3G55330	PsbP-like protein 1	-5.18673	2.17e-13	1.01e-11
	1.88037	0.000527918	0.00806658		1:1045876-1046180	AT1G04050	-0.378452	0.124453	0.181003		1:3572529-3574917	undef_59	0.297599	0.0816091	0.113138		AT1G14150	PsbQ-like 2	-5.17444	2.95e-14	2.12e-12
AT1G04250	1.52101	0.00225379	0.015471		1:1049178-1049685	AT1G04050	0.270951	0.0958537	0.144818		1:3572529-3574917	AT1G10747	0.297599	0.0816091	0.113138		AT2G43010	phytochrome interacting factor 4	-5.17443	6.47e-15	6.8e-13
	1.2052	0.00535353	0.0242198		1:1063272-1064289	AT1G04110	-0.193821	0.112165	0.165584		1:3624237-3627395	AT1G10880	-1.35417	1.11031e-07	9.66689e-07		AT5G44580		-5.17086	2.19e-12	6.51e-11
AT1G04260	0.211406	0.571161	0.638216		1:1070010-1073943	AT1G04120	-1.0053	2.1477e-06	3.10064e-05		1:3693723-3702077	AT1G11080	-1.54681	1.01344e-07	9.00283e-07		AT2G39470	PsbP-like protein 2	-5.16413	2.5e-13	1.14e-11
AT1G04270	0.77058	0.020232	0.0527282		1:1070010-1073943	undef_55	-1.0053	2.1477e-06	3.10064e-05		1:3730751-3731857	AT1G11150	-1.30685	2.15389e-06	1.16798e-05		AT4G24230	acyl-CoA-binding domain 3	-5.15901	6.94e-14	4.16e-12
AT1G04280	0.69015	0.461805	0.537676		1:1070010-1073943	AT1G04130	-1.0053	2.1477e-06	3.10064e-05		1:3750581-3752760	AT1G11190	0.420878	0.0185808	0.0304092		AT3G47470	light-harvesting chlorophyll-protein complex I subunit A4	-5.15557	1.65e-13	8.27e-12
AT1G04290	-0.738226	0.0325759	0.0720715		1:1081130-1086471	AT1G04150	-0.0210687	0.793971	0.83826		1:3756445-3757063	AT1G11210	-0.320402	0.140189	0.182249		AT1G15125	S-adenosyl-L-methionine-dependent methyltransferases superfamily protein	-5.15355	4.25e-09	4.04e-08
AT1G04300	0.511341	0.164439	0.237096		1:1081130-1086471	undef_56	-0.0210687	0.793971	0.83826		1:3758189-3766090	undef_60	-0.954419	1.13364e-05	4.68611e-05		AT1G80180		-5.15222	1.11e-15	1.75e-13
AT1G04300	0.569871	0.450101	0.526692		1:1100172-1101255	AT1G04171	-0.725758	0.000286455	0.00116199		1:3758189-3766090	AT1G11220	-0.954419	1.13364e-05	4.68611e-05		AT3G16250	NDH-dependent cyclic electron flow 1	-5.13925	8.85e-16	1.44e-13
AT1G04310	0.00728998	0.984129	0.987151		1:1101387-1105987	AT1G04180	-0.739691	4.35917e-06	5.0402e-05		1:3758189-3766090	AT1G11230	-0.954419	1.13364e-05	4.68611e-05		AT5G65730	xyloglucan endotransglucosylase/hydrolase 6	-5.13827	3.64e-11	6.89e-10
AT1G04310	1.59098	0.000162891	0.00492857		1:1108256-1108577	AT1G04190	0.14879	0.555101	0.630999		1:3768697-3769967	AT1G11250	-1.84684	3.15828e-08	3.6667e-07		AT1G03120	responsive to abscisic acid 28	5.13401	1.57e-10	2.38e-09
AT1G04320	1.49226	0.0018072	0.0139425		1:1119926-1124047	AT1G04220	-0.725265	3.89113e-05	0.000247757		1:3770802-3771019		-1.70562	0.00393356	0.00769681		AT1G07500		5.13105	1.61e-10	2.42e-09
AT1G04330	0.711634	0.299236	0.379921		1:1128417-1130790	AT1G04240	-0.881072	2.3659e-06	3.34762e-05		1:3771887-3772343	intergenic_26	-0.721667	0.000955899	0.00220898		AT3G21880	B-box type zinc finger protein with CCT domain	5.12829	4.75e-17	1.36e-14
	1.64432	0.0018577	0.0141184		1:1132229-1138462	AT1G04250	-1.0401	7.62065e-07	1.53975e-05		1:3823287-3823679	intergenic_27	0.209056	0.273167	0.327341		AT1G68590	Ribosomal protein PSRP-3/Ycf65	-5.12752	1.25e-12	4.04e-11
	1.38326	0.00216858	0.0151507		1:1139455-1139848	intergenic_17	-1.68048	4.51222e-06	5.17182e-05		1:3824814-3825168	AT1G11362	0.0547011	0.855592	0.879057		AT2G05510	Glycine-rich protein family	-5.12489	7.16e-08	4.88e-07
AT1G04390	-1.79843	0.00540731	0.0243539		1:1142712-1142938		0.251778	0.0761074	0.119126		1:3827597-3831248	AT1G11370	-2.91419	1.7062e-10	1.05738e-08		AT2G47780	Rubber elongation factor protein (REF)	5.12297	1.58e-11	3.45e-10
AT1G04400	0.323678	0.322373	0.403474		1:1144236-1145090	AT1G04280	0.385085	0.00128231	0.0038557		1:3846598-3846810		-1.25512	0.000297143	0.000795779		AT2G32830	phosphate transporter 1;5	5.11849	1.63e-14	1.38e-12
AT1G04410	-0.754785	0.0237832	0.0585058		1:1147776-1148224	AT1G04290	0.142686	0.387304	0.469478		1:3851877-3862165	undef_61	-0.159863	0.282441	0.336841		AT5G62210	Embryo-specific protein 3, (ATS3)	5.11321	1.46e-13	7.51e-12
AT1G04410	0.819008	0.0196076	0.0515351		1:1147776-1148224	AT1G04295	0.142686	0.387304	0.469478		1:3851877-3862165	AT1G11450	-0.159863	0.282441	0.336841		AT2G03440	nodulin-related protein 1	-5.10924	1.27e-16	3.06e-14
AT1G04425	0.421918	0.240353	0.318764		1:1157385-1157750	AT1G04310	-0.282392	0.0462338	0.0779214		1:3851877-3862165	AT1G11460	-0.159863	0.282441	0.336841		AT4G18920	Protein of unknown function (DUF1264)	5.10479	1.29e-14	1.15e-12
AT1G04440	0.335816	0.352538	0.433915		1:1159147-1160054	AT1G04320	-1.12682	5.99326e-07	1.32212e-05		1:3851877-3862165	AT1G11470	-0.159863	0.282441	0.336841		AT5G19120	Eukaryotic aspartyl protease family protein	-5.10396	6.95e-11	1.19e-09
AT1G04445	0.525876	0.117923	0.183893		1:1161475-1162063	AT1G04330	-0.318008	0.0119742	0.0250146		1:3867363-3868255	AT1G11482	-0.109757	0.552886	0.607869		AT1G61520	photosystem I light harvesting complex gene 3	-5.09964	2.12e-14	1.66e-12
AT1G04480	0.581886	0.0905646	0.15025		1:1164648-1166452	AT1G04340	-0.478137	0.000354398	0.00137104		1:3872007-3873728	AT1G11510	-0.905768	0.000108674	0.000332464		AT1G11850		-5.0957	2.22e-13	1.03e-11
AT1G04501	0.41276	0.39093	0.47102		1:1164648-1166452	undef_59	-0.478137	0.000354398	0.00137104		1:3872007-3873728	undef_62	-0.905768	0.000108674	0.000332464		AT1G21525		5.09087	1.43e-08	1.17e-07
AT1G04510	1.25433	0.0286551	0.0662336		1:1164648-1166452	AT1G04350	-0.478137	0.000354398	0.00137104		1:3872007-3873728	AT1G11520	-0.905768	0.000108674	0.000332464		AT5G19110	Eukaryotic aspartyl protease family protein	5.08721	9.56e-10	1.09e-08
AT1G04520	0.767231	0.0192244	0.0509087		1:1167631-1168847	AT1G04360	-0.202194	0.120837	0.17637		1:3882110-3883035	AT1G11560	-1.28004	6.41836e-06	2.91808e-05		AT3G46780	plastid transcriptionally active 16	-5.08683	5.94e-15	6.44e-13
AT1G04530	0.982341	0.0118205	0.0378748		1:1169876-1171064	intergenic_18	-0.138236	0.523192	0.601578		1:3884411-3885447	AT1G11572	-1.63861	7.10912e-08	6.86412e-07		AT3G15990	sulfate transporter 3;4	5.08561	1.79e-12	5.52e-11
AT1G04560	2.25719	0.00188566	0.0142237		1:1173216-1174158	intergenic_19	-0.156078	0.370246	0.452155		1:3888583-3890536	AT1G11580	-1.13196	1.04903e-05	4.38894e-05		AT1G20925	Auxin efflux carrier family protein	5.08477	7.2e-23	1.01e-19
AT1G04560	2.06522	0.00127183	0.0119773		1:1175050-1178371	AT1G04370	0.0100977	0.915083	0.935863		1:3901791-3904961	AT1G11600	0.149756	0.281944	0.33638		AT3G52840	beta-galactosidase 2	-5.08022	2.43e-17	8.16e-15
AT1G04570	1.16734	0.00842572	0.0308013		1:1175050-1178371	undef_60	0.0100977	0.915083	0.935863		1:3906181-3909403	AT1G11608	-0.28977	0.0448039	0.0663806		AT2G34020	Calcium-binding EF-hand family protein	5.07525	2.25e-12	6.67e-11
AT1G04590	0.689908	0.0454827	0.0906411		1:1175050-1178371	AT1G04380	0.0100977	0.915083	0.935863		1:3906181-3909403	AT1G11610	-0.28977	0.0448039	0.0663806		AT5G49730	ferric reduction oxidase 6	-5.07057	9.03e-13	3.1e-11
	1.89293	0.0113534	0.0369706		1:1183461-1184438	AT1G04390	0.520431	0.000522909	0.00186044		1:3919261-3919750	AT1G11655	0.00237322	0.990672	0.991882		AT3G22210		-5.06179	3.23e-12	9.06e-11
AT1G04625	-0.583872	0.0932173	0.15364		1:1191696-1191912		-1.02527	0.00149775	0.0043989		1:3926837-3929279	AT1G11670	-0.373854	0.0469367	0.0691188		AT2G46950	cytochrome P450, family 709, subfamily B, polypeptide 2	5.05981	1.03e-14	9.58e-13
AT1G04630	0.719898	0.0364787	0.0777472		1:1193203-1193829	AT1G04420	-1.33412	9.1307e-08	4.32088e-06		1:3930294-3936716	AT1G11670	-0.974326	7.32931e-06	3.271e-05		AT1G64770	NDH-dependent cyclic electron flow 1	-5.05831	1.6e-11	3.49e-10
AT1G04650	1.47207	0.00162965	0.0134042		1:1196511-1196957	AT1G04425	-0.244265	0.239753	0.314085		1:3961274-3962067	AT1G11735	-0.183788	0.247828	0.299605		AT3G16670	Pollen Ole e 1 allergen and extensin family protein	-5.05794	1.1e-06	5.71e-06
AT1G04680	-0.422877	0.165071	0.237815		1:1198369-1198903	AT1G04430	-0.143269	0.481355	0.562083		1:3963347-3966883	AT1G11740	-2.72937	1.26908e-09	3.50404e-08		AT1G72610	germin-like protein 1	-5.0571	2.64e-09	2.64e-08
AT1G04680	1.6969	0.00040532	0.00710723		1:1207237-1208075	AT1G04445	0.180496	0.1817	0.249041		1:3973475-3976766	undef_63	-0.868776	0.000121729	0.000366755		AT5G05220		5.05708	3.15e-07	1.85e-06
AT1G04680	1.11682	0.011371	0.0369917		1:1208888-1209769	AT1G04450	-0.063437	0.566652	0.641719		1:3973475-3976766	AT1G11765	-0.868776	0.000121729	0.000366755		AT2G22540	K-box region and MADS-box transcription factor family protein	-5.05409	1.69e-13	8.4e-12
AT1G04680	1.05287	0.00631255	0.0262166		1:1211255-1211815	AT1G04470	0.30702	0.161818	0.225916		1:3973475-3976766	AT1G11770	-0.868776	0.000121729	0.000366755		AT4G10490	2-oxoglutarate (2OG) and Fe(II)-dependent oxygenase superfamily protein	5.05317	1.6e-17	5.66e-15
AT1G04680	1.60691	0.00133445	0.0122974		1:1214282-1214518		0.17588	0.325751	0.405225		1:3988942-3989910	AT1G11806	-1.02342	0.000324045	0.000858013		AT1G20340	Cupredoxin superfamily protein	-5.04826	3.01e-14	2.15e-12
	2.19235	0.000214889	0.0054511		1:1219327-1220691	AT1G04490	-0.632719	0.0019374	0.00544921		1:3988942-3989910	undef_64	-1.02342	0.000324045	0.000858013		AT2G42220	Rhodanese/Cell cycle control phosphatase superfamily protein	-5.04476	2.02e-14	1.6e-12
AT1G04690	1.01488	0.00617627	0.0259265		1:1221490-1227176	AT1G04500	-0.454075	0.000160701	0.000735767		1:3988942-3989910	AT1G11810	-1.02342	0.000324045	0.000858013		AT5G52160	Bifunctional inhibitor/lipid-transfer protein/seed storage 2S albumin superfamily protein	5.04463	5.3e-15	5.9e-13
AT1G04700	-0.849523	0.121373	0.187901		1:1221490-1227176	AT1G04501	-0.454075	0.000160701	0.000735767		1:3989963-3990057		-1.37586	0.00576555	0.0107843		AT4G10340	light harvesting complex of photosystem II 5	-5.04385	1.01e-14	9.49e-13
AT1G04710	0.859525	0.0277144	0.0647151		1:1221490-1227176	undef_61	-0.454075	0.000160701	0.000735767		1:3998464-4000024	AT1G11850	0.312229	0.0539771	0.0784126		AT4G37930	serine transhydroxymethyltransferase 1	-5.0403	5.33e-15	5.91e-13
AT1G04710	0.250468	0.496563	0.569736		1:1221490-1227176	AT1G04510	-0.454075	0.000160701	0.000735767		1:4021864-4027041	AT1G11915	-0.398835	0.0123557	0.0213337		AT1G15980	NDH-dependent cyclic electron flow 1	-5.03938	3.45e-17	1.06e-14
AT1G04720	1.02895	0.0137294	0.0414881		1:1231704-1233597	AT1G04520	-0.125838	0.239316	0.313625		1:4021864-4027041	undef_65	-0.398835	0.0123557	0.0213337		AT2G33850		-5.03837	6.61e-10	8.03e-09
AT1G04730	1.24481	0.0172592	0.0476119		1:1235378-1235802	AT1G04530	-1.04178	0.000307369	0.00122556		1:4021864-4027041	AT1G11920	-0.398835	0.0123557	0.0213337		AT2G47770	TSPO(outer membrane tryptophan-rich sensory protein)-related	5.02919	7.41e-07	3.99e-06
AT1G04750	1.43472	0.0283491	0.0657294		1:1236868-1239071	AT1G04540	-0.951889	7.68575e-07	1.54932e-05		1:4021864-4027041	AT1G11925	-0.398835	0.0123557	0.0213337		AT1G06460	alpha-crystallin domain 32	-5.02784	2.12e-14	1.66e-12
AT1G04770	0.536071	0.129502	0.197177		1:1240182-1240948	AT1G04550	0.377569	0.0218373	0.0414543		1:4045336-4045959	AT1G11980	0.42731	0.0487624	0.0715501		ATCG01210		-5.02531	0.000360703	0.00109006
AT1G04770	0.679908	0.0499237	0.0968697		1:1244657-1248712	undef_62	-0.518296	3.1147e-05	0.000208607		1:4054887-4057701	AT1G12010	0.686809	0.000550597	0.00135653		AT5G54270	light-harvesting chlorophyll B-binding protein 3	-5.02515	5.05e-13	1.95e-11
AT1G04790	0.692421	0.122037	0.18862		1:1244657-1248712	AT1G04560	-0.518296	3.1147e-05	0.000208607		1:4064675-4069452	AT1G12030	-0.148799	0.287734	0.342108		AT5G43770	proline-rich family protein	5.02511	3.5e-11	6.68e-10
AT1G04790	-0.877849	0.0302722	0.0687318		1:1244657-1248712	AT1G04570	-0.518296	3.1147e-05	0.000208607		1:4072037-4072483	AT1G12040	0.062006	0.865043	0.887463		ATCG00920		-5.02212	0.000348175	0.00105581
AT1G04810	0.62778	0.0847056	0.143005		1:1251269-1253243	AT1G04580	0.472406	0.000731299	0.0024324		1:4077380-4080209	AT1G12064	-2.82625	5.36413e-11	5.5821e-09		AT5G64080	Bifunctional inhibitor/lipid-transfer protein/seed storage 2S albumin superfamily protein	5.02036	1.35e-12	4.34e-11
AT1G04820	1.07444	0.0026915	0.0168046		1:1261176-1262234	AT1G04590	-0.999767	3.07003e-05	0.000206514		1:4077380-4080209	undef_66	-2.82625	5.36413e-11	5.5821e-09		AT2G47120	NAD(P)-binding Rossmann-fold superfamily protein	5.01785	1.66e-13	8.28e-12
AT1G04820	-0.17019	0.625018	0.686457		1:1261176-1262234	undef_63	-0.999767	3.07003e-05	0.000206514		1:4077380-4080209	AT1G12070	-2.82625	5.36413e-11	5.5821e-09		AT4G25050	acyl carrier protein 4	-5.00919	3.87e-13	1.59e-11
AT1G04830	1.65345	0.000264982	0.00592697		1:1261176-1262234	AT1G04600	-0.999767	3.07003e-05	0.000206514		1:4083102-4085352	AT1G12080	-0.215358	0.141158	0.18329		AT5G24210	alpha/beta-Hydrolases superfamily protein	-4.99987	3.65e-08	2.7e-07
AT1G04850	0.811923	0.0185055	0.0497577		1:1271087-1275020	AT1G04600	-0.514184	4.97574e-05	0.000297915		1:4086163-4106612	undef_67	0.101515	0.501233	0.558099		AT1G28640	GDSL-like Lipase/Acylhydrolase superfamily protein	4.99317	2.21e-14	1.71e-12
AT1G04900	1.56516	0.00573986	0.0250329		1:1276811-1277554	intergenic_20	-0.492923	0.00134879	0.00402283		1:4086163-4106612	AT1G12090	0.101515	0.501233	0.558099		AT4G37800	xyloglucan endotransglucosylase/hydrolase 7	-4.99258	2.79e-09	2.77e-08
AT1G04920	0.785428	0.0729423	0.127758		1:1278569-1280796	AT1G04610	-0.291482	0.00552672	0.013025		1:4086163-4106612	AT1G12100	0.101515	0.501233	0.558099		AT5G03210		4.99152	2.8e-07	1.66e-06
AT1G04960	0.833415	0.0152387	0.044144		1:1285731-1286544	AT1G04620	-0.95519	0.00917681	0.0199429		1:4086163-4106612	AT1G12110	0.101515	0.501233	0.558099		AT2G28420	Lactoylglutathione lyase / glyoxalase I family protein	4.99026	2.07e-11	4.33e-10
AT1G04985	1.2332	0.00652041	0.0266284		1:1287734-1288827	AT1G04625	0.322572	0.00926488	0.0201179		1:4108433-4109829	AT1G12110	-0.871552	8.16345e-05	0.000257059		AT5G57123		4.98123	1.67e-11	3.6e-10
AT1G04990	0.784985	0.0099676	0.0341517		1:1291447-1291818	AT1G04635	0.0489076	0.782996	0.82934		1:4118496-4119177	AT1G12130	-0.437933	0.0169357	0.0280664		AT1G67360	Rubber elongation factor protein (REF)	4.98108	1.97e-13	9.38e-12
	2.21597	0.000299742	0.00622497		1:1293857-1294273	AT1G04645	-0.179119	0.133245	0.191752		1:4126016-4135389	AT1G12160	-0.609185	0.000849919	0.0019943		AT1G78460	SOUL heme-binding family protein	-4.97813	4.55e-13	1.81e-11
	0.738303	0.0539038	0.102475		1:1298567-1308014	AT1G04650	-0.714472	3.1535e-06	4.08341e-05		1:4126016-4135389	undef_68	-0.609185	0.000849919	0.0019943		AT1G03630	protochlorophyllide oxidoreductase C	-4.97447	8.53e-13	2.95e-11
AT1G05010	-0.0792834	0.812891	0.848102		1:1298567-1308014	undef_64	-0.714472	3.1535e-06	4.08341e-05		1:4126016-4135389	AT1G12170	-0.609185	0.000849919	0.0019943		AT1G29930	chlorophyll A/B binding protein 1	-4.96831	4.78e-12	1.26e-10
	1.4646	0.0319765	0.0712552		1:1298567-1308014	AT1G04660	-0.714472	3.1535e-06	4.08341e-05		1:4126016-4135389	AT1G12180	-0.609185	0.000849919	0.0019943		AT4G09940	P-loop containing nucleoside triphosphate hydrolases superfamily protein	4.96212	4.53e-16	8.66e-14
	-0.431642	0.217824	0.294842		1:1298567-1308014	AT1G04670	-0.714472	3.1535e-06	4.08341e-05		1:4126016-4135389	AT1G12190	-0.609185	0.000849919	0.0019943		AT1G21520		4.9604	8.96e-10	1.04e-08
AT1G05065	0.950903	0.0357473	0.0767147		1:1298567-1308014	undef_65	-0.714472	3.1535e-06	4.08341e-05		1:4136509-4139920	AT1G12200	-3.02226	6.96326e-11	6.34044e-09		AT4G36540	BR enhanced expression 2	-4.9533	1.7e-12	5.26e-11
	0.389787	0.432682	0.510536		1:1298567-1308014	AT1G04680	-0.714472	3.1535e-06	4.08341e-05		1:4161986-4171810	AT1G12260	-0.0774333	0.58869	0.640572		AT1G20620	catalase 3	-4.94849	2.39e-13	1.1e-11
AT1G05070	0.858311	0.0197699	0.0518237		1:1308825-1312374	AT1G04684	-1.0872	8.1488e-06	7.93187e-05		1:4209305-4211129	intergenic_28	0.333975	0.0222388	0.0356909		AT2G35300	Late embryogenesis abundant protein, group 1 protein	4.94785	3.27e-08	2.45e-07
	0.56974	0.124592	0.191503		1:1313579-1314051	AT1G04690	-1.19849	1.5851e-07	5.85378e-06		1:4212257-4214039	intergenic_29	0.528869	0.0108331	0.0189593		AT2G35370	glycine decarboxylase complex H	-4.93748	1.12e-13	6.09e-12
AT1G05090	1.49633	0.00112043	0.0112843		1:1321100-1322486	AT1G04710	-0.879107	3.52265e-05	0.000229357		1:4231996-4232322	intergenic_30	0.538853	0.296193	0.351338		AT1G75690	DnaJ/Hsp40 cysteine-rich domain superfamily protein	-4.92061	1.92e-12	5.84e-11
AT1G05100	1.40704	0.00205107	0.0147931		1:1334749-1335071	AT1G04760	0.00513358	0.972394	0.97993		1:4259909-4262274	AT1G12490	-0.235289	0.125944	0.165702		AT2G24800	Peroxidase superfamily protein	4.91633	2.31e-14	1.78e-12
AT1G05100	0.88387	0.00758931	0.0290246		1:1337290-1337827	AT1G04770	-0.325419	0.118626	0.173733		1:4272498-4274312	AT1G12540	-0.310108	0.13263	0.173315		AT3G54050	high cyclic electron flow 1	-4.91218	6.02e-14	3.7e-12
AT1G05136	0.438815	0.294811	0.375495		1:1338958-1340379	AT1G04778	-0.354627	0.00261479	0.00699234		1:4275953-4281022	undef_69	-0.927625	3.76674e-05	0.000131705		AT4G12800	photosystem I subunit l	-4.90438	3.51e-14	2.42e-12
AT1G05140	0.932977	0.0041491	0.0211142		1:1357578-1358325	AT1G04820	-0.971468	0.00015068	0.000701409		1:4275953-4281022	AT1G12560	-0.927625	3.76674e-05	0.000131705		AT1G19150	photosystem I light harvesting complex gene 6	-4.90156	2.13e-12	6.37e-11
AT1G05150	1.4505	0.00116489	0.0114557		1:1361415-1361854	AT1G04830	-0.789905	0.00023793	0.00099963		1:4275953-4281022	AT1G12570	-0.927625	3.76674e-05	0.000131705		AT1G55740	seed imbibition 1	4.89597	2.84e-15	3.59e-13
AT1G05170	1.09547	0.00934755	0.0328162		1:1362645-1362975	AT1G04840	-0.0538765	0.769377	0.81873		1:4286706-4288882	AT1G12600	-1.04534	0.000442039	0.00112763		AT5G53490	Tetratricopeptide repeat (TPR)-like superfamily protein	-4.89546	2.75e-15	3.54e-13
	2.27652	0.00066143	0.00882567		1:1364461-1364963	AT1G04840	-0.448389	0.00549968	0.0129696		1:4291177-4293339	intergenic_31	-0.663177	0.00375894	0.00739605		AT3G53800	Fes1B	-4.88055	1.59e-14	1.35e-12
	1.10323	0.0405074	0.0836161		1:1375279-1376355	AT1G04870	-0.00915999	0.934273	0.950889		1:4297432-4302671	AT1G12630	0.0850186	0.677703	0.722913		AT2G34620	Mitochondrial transcription termination factor family protein	-4.8766	1.92e-13	9.19e-12
	1.45653	0.0127593	0.0395975		1:1375279-1376355	AT1G04880	-0.00915999	0.934273	0.950889		1:4308305-4311439	undef_70	-0.147812	0.372894	0.430858		AT1G70700	TIFY domain/Divergent CCT motif family protein	-4.87524	3.01e-12	8.55e-11
AT1G05180	0.881396	0.0187037	0.0500845		1:1378472-1379329	AT1G04880	-0.344318	0.0374704	0.0652727		1:4308305-4311439	AT1G12660	-0.147812	0.372894	0.430858		AT5G13730	sigma factor 4	-4.86895	8.88e-16	1.44e-13
AT1G05190	1.15467	0.00381679	0.0200977		1:1380884-1384396	AT1G04890	-0.170276	0.162162	0.226359		1:4308305-4311439	AT1G12663	-0.147812	0.372894	0.430858		AT1G13245	ROTUNDIFOLIA like 17	-4.86681	9.62e-13	3.26e-11
AT1G05200	1.08128	0.0110287	0.0363361		1:1380884-1384396	undef_67	-0.170276	0.162162	0.226359		1:4312364-4315665	AT1G12665	0.415175	0.0101098	0.0178556		AT3G10200	S-adenosyl-L-methionine-dependent methyltransferases superfamily protein	4.86483	3.47e-13	1.47e-11
AT1G05230	-0.628502	0.178156	0.252248		1:1380884-1384396	AT1G04900	-0.170276	0.162162	0.226359		1:4312364-4315665	undef_71	0.415175	0.0101098	0.0178556		AT1G25440	B-box type zinc finger protein with CCT domain	-4.85791	1.94e-11	4.1e-10
	0.113074	0.739008	0.785325		1:1391820-1392200	AT1G04920	-0.57873	0.00253792	0.00681451		1:4312364-4315665	AT1G12667	0.415175	0.0101098	0.0178556		AT4G04760	Major facilitator superfamily protein	4.85543	8.18e-14	4.76e-12
AT1G05240	0.537111	0.0899736	0.14958		1:1395112-1396055	AT1G04920	-1.19524	1.07792e-07	4.73434e-06		1:4312364-4315665	AT1G12669	0.415175	0.0101098	0.0178556		AT1G73830	BR enhanced expression 3	-4.8551	2.87e-13	1.26e-11
	-0.602193	0.1215	0.188028		1:1401008-1401334	AT1G04945	-0.613719	0.0249485	0.0463128		1:4316660-4318938	AT1G12670	0.666537	0.00410596	0.00799961		AT4G22520	Bifunctional inhibitor/lipid-transfer protein/seed storage 2S albumin superfamily protein	-4.8489	1.81e-05	7.14e-05
	0.294334	0.429718	0.50794		1:1415822-1415927		-0.175188	0.37047	0.452369		1:4316660-4318938	undef_72	0.666537	0.00410596	0.00799961		AT1G53690	DNA directed RNA polymerase, 7 kDa subunit	4.84804	4.03e-12	1.09e-10
AT1G05270	0.64258	0.189537	0.264407		1:1420860-1421638	AT1G04990	-1.12496	2.87351e-06	3.82824e-05		1:4316660-4318938	AT1G12672	0.666537	0.00410596	0.00799961		AT1G24470	beta-ketoacyl reductase 2	4.84355	4.13e-12	1.12e-10
AT1G05300	0.58995	0.0531578	0.101464		1:1423199-1424055	intergenic_21	-2.01887	1.18405e-07	4.95907e-06		1:4338369-4343798	AT1G12740	0.456148	0.0047274	0.009049		AT1G27990		4.84326	8.12e-08	5.47e-07
AT1G05300	1.76669	0.00590307	0.0253838		1:1425446-1429909	AT1G05000	-0.88062	5.57987e-07	1.2863e-05		1:4365591-4367120	AT1G12805	-3.50018	5.90332e-12	2.41889e-09		AT3G19920		4.83539	2e-09	2.06e-08
AT1G05320	-0.825707	0.200992	0.27722		1:1431463-1432875	AT1G05010	-0.108978	0.219802	0.291611		1:4382436-4382827	AT1G12855	-0.0322374	0.86482	0.887425		AT4G17340	tonoplast intrinsic protein 2;2	-4.83077	1.21e-12	3.93e-11
AT1G05320	0.96942	0.0675603	0.120655		1:1434874-1437218	AT1G05020	-0.953648	3.36723e-06	4.24989e-05		1:4415585-4416524	AT1G12940	-0.585884	0.00319759	0.00639517		AT5G60760	P-loop containing nucleoside triphosphate hydrolases superfamily protein	4.82962	1.8e-12	5.54e-11
AT1G05340	0.731644	0.0595356	0.110139		1:1450513-1450810		-0.899246	0.00139871	0.00414696		1:4419534-4423248	AT1G12950	-0.903962	2.08118e-05	7.92807e-05		AT2G34420	photosystem II light harvesting complex gene B1B2	-4.82404	1.27e-12	4.11e-11
AT1G05340	0.749932	0.439677	0.517078		1:1454046-1455265	AT1G05061	-1.01455	5.84285e-06	6.24715e-05		1:4419534-4423248	AT1G12960	-0.903962	2.08118e-05	7.92807e-05		AT3G59930		-4.81529	4.88e-08	3.47e-07
AT1G05360	0.946336	0.0136012	0.0412931		1:1454046-1455265	undef_68	-1.01455	5.84285e-06	6.24715e-05		1:4426248-4431957	AT1G12980	-0.270889	0.0552353	0.0799564		AT2G39400	alpha/beta-Hydrolases superfamily protein	-4.81091	4.37e-13	1.75e-11
AT1G05370	0.922795	0.00415238	0.0211261		1:1454046-1455265	AT1G05065	-1.01455	5.84285e-06	6.24715e-05		1:4456499-4457845	AT1G13070	-0.341541	0.0460733	0.068084		AT1G70290	trehalose-6-phosphatase synthase S8	-4.80894	1.05e-14	9.73e-13
AT1G05370	0.485995	0.1463	0.216308		1:1458264-1460402	AT1G05070	0.308833	0.00958305	0.0207009		1:4473780-4477750	AT1G13130	-0.326415	0.0288817	0.0450508		AT1G67865		-4.80613	4.25e-11	7.87e-10
AT1G05380	0.721226	0.0366928	0.0780386		1:1458264-1460402	undef_69	0.308833	0.00958305	0.0207009		1:4504405-4508578	AT1G13200	-0.0542382	0.703139	0.745436		AT2G20825	Developmental regulator, ULTRAPETALA	4.80167	5.43e-14	3.4e-12
AT1G05385	0.570828	0.0875421	0.146599		1:1458264-1460402	AT1G05080	0.308833	0.00958305	0.0207009		1:4523076-4523474	intergenic_32	1.84684	1.29674e-05	5.26729e-05		AT3G15450	Aluminium induced protein with YGL and LRDR motifs	-4.79829	9.89e-13	3.33e-11
AT1G05410	0.444841	0.162517	0.234851		1:1461237-1462212	AT1G05085	-0.397234	0.00727599	0.0163923		1:4532173-4533190	intergenic_33	1.40477	9.05517e-08	8.2338e-07		AT2G38530	lipid transfer protein 2	4.7959	3.26e-10	4.41e-09
AT1G05430	0.464538	0.224691	0.302408		1:1469644-1470586	AT1G05100	-0.426837	0.0014059	0.00416491		1:4548792-4560893	undef_74	-0.483141	0.00299676	0.00603217		AT1G16850		4.79442	1.11e-06	5.72e-06
AT1G05440	0.0965041	0.791868	0.830479		1:1476802-1477217	intergenic_22	-1.21285	3.27408e-05	0.000216656		1:4548792-4560893	AT1G13290	-0.483141	0.00299676	0.00603217		AT1G15330	Cystathionine beta-synthase (CBS) protein	4.79437	3.16e-10	4.29e-09
AT1G05450	0.470922	0.40622	0.485159		1:1478401-1480774	AT1G05135	-0.639316	1.20113e-05	0.000102775		1:4548792-4560893	AT1G13300	-0.483141	0.00299676	0.00603217		AT3G23080	Polyketide cyclase/dehydrase and lipid transport superfamily protein	-4.79144	1.86e-15	2.61e-13
AT1G05460	-0.153911	0.737434	0.784084		1:1478401-1480774	AT1G05136	-0.639316	1.20113e-05	0.000102775		1:4587749-4588627	AT1G13370	-0.475212	0.0216113	0.0347946		AT2G26500	cytochrome b6f complex subunit (petM), putative	-4.78668	3.44e-13	1.46e-11
	1.46086	0.00304294	0.0178912		1:1478401-1480774	undef_70	-0.639316	1.20113e-05	0.000102775		1:4596307-4601208	AT1G13400	-0.181883	0.289391	0.343954		AT5G37990	S-adenosyl-L-methionine-dependent methyltransferases superfamily protein	-4.78161	2.63e-08	2.02e-07
AT1G05500	1.5598	0.00688764	0.0274659		1:1493479-1497663	AT1G05170	-0.617028	0.000157355	0.000724576		1:4604269-4607477	undef_75	-0.527946	0.00177998	0.00381108		ATCG00020	photosystem II reaction center protein A	-4.7802	0.000560497	0.00163077
AT1G05510	1.80138	0.000412249	0.00713058		1:1505240-1505769	AT1G05200	0.224198	0.335226	0.415266		1:4604269-4607477	AT1G13420	-0.527946	0.00177998	0.00381108		AT1G12805	nucleotide binding	4.77427	3.1e-06	1.45e-05
AT1G05510	-0.359164	0.49923	0.572258		1:1510524-1511024	AT1G05210	-0.141854	0.497911	0.577606		1:4604269-4607477	AT1G13430	-0.527946	0.00177998	0.00381108		AT2G41070	Basic-leucine zipper (bZIP) transcription factor family protein	4.7739	3.62e-13	1.52e-11
AT1G05520	1.68865	0.00579203	0.0251374		1:1511957-1512496	AT1G05220	-0.0450038	0.765361	0.815344		1:4647335-4655447	undef_76	0.366699	0.0341596	0.0522273		AT1G16705	p300/CBP acetyltransferase-related protein-related	4.77256	4.06e-14	2.74e-12
AT1G05530	1.0079	0.00617525	0.0259265		1:1514705-1515431	AT1G05230	0.0922754	0.614368	0.684877		1:4647335-4655447	AT1G13590	0.366699	0.0341596	0.0522273		AT2G44920	Tetratricopeptide repeat (TPR)-like superfamily protein	-4.77186	1.01e-14	9.49e-13
AT1G05540	1.09737	0.0506605	0.0978248		1:1516696-1516985		0.420987	0.0327978	0.0582792		1:4647335-4655447	AT1G13600	0.366699	0.0341596	0.0522273		AT5G62400		4.76413	5.72e-16	1.05e-13
AT1G05550	0.404645	0.273312	0.353233		1:1518151-1521047	AT1G05230	-0.301357	0.00770104	0.0171635		1:4657196-4669607	undef_77	0.128506	0.401484	0.460162		AT1G68010	hydroxypyruvate reductase	-4.7599	4.23e-14	2.82e-12
AT1G05550	1.26432	0.0109938	0.0362681		1:1523944-1524629	intergenic_23	0.270026	0.206032	0.276261		1:4657196-4669607	AT1G13605	0.128506	0.401484	0.460162		AT3G05300	Cytidine/deoxycytidylate deaminase family protein	4.75973	2.46e-14	1.87e-12
AT1G05562	1.24244	0.00562481	0.0248097		1:1529752-1531144	AT1G05260	-0.471466	0.00138943	0.00412407		1:4657196-4669607	AT1G13607	0.128506	0.401484	0.460162		AT4G13500		-4.75949	4.62e-13	1.83e-11
AT1G05560	0.073377	0.802013	0.839055		1:1534009-1534260		-0.530484	0.0282232	0.0514337		1:4657196-4669607	AT1G13608	0.128506	0.401484	0.460162		AT4G22235	Arabidopsis defensin-like protein	4.75662	2.4e-10	3.38e-09
AT1G05570	0.425883	0.126255	0.193388		1:1535641-1537520	AT1G05280	0.0666704	0.514237	0.593165		1:4657196-4669607	AT1G13609	0.128506	0.401484	0.460162		AT1G23310	glutamate:glyoxylate aminotransferase	-4.74965	8.54e-17	2.23e-14
AT1G05575	0.490522	0.108797	0.172727		1:1539027-1539637	AT1G05290	0.46986	0.0158971	0.0316823		1:4657196-4669607	AT1G13610	0.128506	0.401484	0.460162		AT1G55670	photosystem I subunit G	-4.74198	3.33e-13	1.42e-11
AT1G05577	1.01843	0.0218033	0.055301		1:1541893-1542161		0.177771	0.373054	0.455073		1:4657196-4669607	AT1G13620	0.128506	0.401484	0.460162		AT3G51810	Stress induced protein	4.74098	3.46e-07	2.01e-06
AT1G05600	-0.733177	0.19852	0.274496		1:1543148-1544130	intergenic_24	-0.140194	0.160565	0.224337		1:4686378-4692941	undef_78	-0.503102	0.00320775	0.00640964		AT1G68190	B-box zinc finger family protein	-4.73904	8.18e-13	2.84e-11
AT1G05620	0.927381	0.0416862	0.0852151		1:1545396-1554113	AT1G05300	-0.482559	9.68639e-05	0.000497246		1:4686378-4692941	AT1G13670	-0.503102	0.00320775	0.00640964		AT3G58740	citrate synthase 1	4.73782	3.16e-14	2.23e-12
AT1G05630	2.03099	0.000164769	0.00494324		1:1545396-1554113	undef_71	-0.482559	9.68639e-05	0.000497246		1:4686378-4692941	AT1G13680	-0.503102	0.00320775	0.00640964		AT1G51400	Photosystem II 5 kD protein	-4.73585	4.3e-12	1.16e-10
AT1G05675	0.332575	0.314105	0.395144		1:1545396-1554113	AT1G05310	-0.482559	9.68639e-05	0.000497246		1:4697087-4698188	intergenic_34	0.844906	0.000209451	0.000587322		AT5G25470	AP2/B3-like transcriptional factor family protein	4.73227	2.91e-13	1.27e-11
AT1G05680	0.749641	0.0228465	0.0569138		1:1545396-1554113	AT1G05320	-0.482559	9.68639e-05	0.000497246		1:4699353-4707613	AT1G13710	-0.198509	0.174743	0.221418		AT2G01530	MLP-like protein 329	-4.73168	5.81e-10	7.18e-09
AT1G05710	0.92025	0.00750604	0.0288297		1:1558058-1559778	AT1G05330	-0.162218	0.185117	0.252861		1:4720378-4721186	AT1G13760	-0.28469	0.0848789	0.117028		AT5G16460	Putative adipose-regulatory protein (Seipin)	4.73152	2.85e-17	9.21e-15
AT1G05785	0.0292082	0.939935	0.952376		1:1558058-1559778	undef_72	-0.162218	0.185117	0.252861		1:4742063-4742963	AT1G13840	0.158702	0.483403	0.541372		AT1G71690	Protein of unknown function (DUF579)	4.73003	1.08e-14	9.98e-13
	0.754132	0.3946	0.474383		1:1558058-1559778	AT1G05340	-0.162218	0.185117	0.252861		1:4761114-4761374		0.382799	0.190085	0.23737		AT5G17430	Integrase-type DNA-binding superfamily protein	4.72103	4.33e-12	1.16e-10
AT1G05805	1.56209	0.000422454	0.00722094		1:1568332-1573107	AT1G05370	0.114353	0.191941	0.260548		1:4807811-4811282	AT1G14040	-1.63777	2.62159e-08	3.17692e-07		AT3G29260	NAD(P)-binding Rossmann-fold superfamily protein	4.7123	1.5e-14	1.29e-12
AT1G05805	0.909651	0.00958214	0.0333695		1:1574684-1575787	intergenic_25	-0.55019	0.000437351	0.00161478		1:4828299-4835547	AT1G14100	-0.191608	0.18787	0.235052		AT3G53460	chloroplast RNA-binding protein 29	-4.71198	2.28e-13	1.05e-11
AT1G05835	0.0838804	0.796762	0.834729		1:1582985-1583348	AT1G05385	-0.512958	0.0556222	0.0911812		1:4828299-4835547	undef_79	-0.191608	0.18787	0.235052		AT3G04210	Disease resistance protein (TIR-NBS class)	-4.70663	5.74e-10	7.11e-09
AT1G05850	0.94501	0.00337729	0.0187812		1:1584221-1585134	AT1G05400	-0.733725	0.00419992	0.0103789		1:4828299-4835547	AT1G14110	-0.191608	0.18787	0.235052		AT5G39210	chlororespiratory reduction 7	-4.70411	2.93e-13	1.28e-11
AT1G05870	-0.119612	0.851471	0.879962		1:1587250-1587631	AT1G05410	-0.694032	0.00218126	0.00599894		1:4828299-4835547	AT1G14120	-0.191608	0.18787	0.235052		AT2G47450	chloroplast signal recognition particle component (CAO)	-4.70222	2.13e-14	1.67e-12
AT1G05870	0.539525	0.0747984	0.13031		1:1588516-1592388	AT1G05420	-0.500904	0.000186079	0.000822783		1:4858498-4860432	AT1G14220	-1.01023	3.15334e-05	0.0001127		AT5G46890	Bifunctional inhibitor/lipid-transfer protein/seed storage 2S albumin superfamily protein	-4.70162	2e-07	1.23e-06
	1.32628	0.00399915	0.0206593		1:1596502-1597802	AT1G05440	0.347317	0.00871183	0.0190859		1:4864867-4872254	AT1G14240	-0.932426	3.76627e-05	0.000131705		AT2G15050	lipid transfer protein	-4.69619	3.79e-11	7.12e-10
AT1G05894	-1.04124	0.0225051	0.056372		1:1599961-1601059	AT1G05450	-0.758954	3.11958e-05	0.000208806		1:4864867-4872254	undef_80	-0.932426	3.76627e-05	0.000131705		AT1G74880	NAD(P)H:plastoquinone dehydrogenase complex subunit O	-4.69462	2.23e-13	1.04e-11
AT1G05900	-1.54493	0.00736881	0.0285199		1:1610605-1611697	AT1G05470	0.212675	0.133178	0.191686		1:4864867-4872254	AT1G14250	-0.932426	3.76627e-05	0.000131705		AT1G29670	GDSL-like Lipase/Acylhydrolase superfamily protein	-4.69327	3.39e-14	2.36e-12
AT1G05940	0.237738	0.510932	0.583365		1:1616717-1616898		-1.07575	0.00397614	0.00990682		1:4900910-4906595	intergenic_35	-0.718014	0.000707015	0.00168921		AT2G21260	NAD(P)-linked oxidoreductase superfamily protein	4.68703	1.74e-14	1.45e-12
AT1G05950	0.32937	0.375007	0.455456		1:1618287-1618722	AT1G05490	0.241546	0.174383	0.240477		1:4938141-4938350		0.205956	0.569076	0.622433		AT3G08920	Rhodanese/Cell cycle control phosphatase superfamily protein	-4.68495	1.41e-13	7.33e-12
AT1G05960	1.55023	0.000263374	0.00592158		1:1622745-1623492	AT1G05490	0.248429	0.0580366	0.0945445		1:4939010-4940697	AT1G14440	0.520027	0.00359217	0.00709774		ATCG00490	ribulose-bisphosphate carboxylases	-4.68033	0.00027446	0.000849523
AT1G06002	1.28152	0.0333985	0.0732902		1:1624476-1625399	AT1G05500	-0.138691	0.37353	0.455533		1:4974172-4975632	AT1G14540	-0.73716	0.000395743	0.00102387		AT3G51860	cation exchanger 3	4.67611	4.4e-12	1.17e-10
AT1G06000	1.05601	0.00558115	0.0246829		1:1629148-1630594	undef_73	-1.56318	3.1116e-07	9.03391e-06		1:4976650-4980484	undef_81	-0.588851	0.001819	0.00387565		AT3G47250	Plant protein of unknown function (DUF247)	-4.67415	5.39e-14	3.38e-12
AT1G06040	0.758294	0.0185419	0.0498017		1:1629148-1630594	AT1G05510	-1.56318	3.1116e-07	9.03391e-06		1:4976650-4980484	AT1G14549	-0.588851	0.001819	0.00387565		AT3G12580	heat shock protein 70	4.67218	1.8e-10	2.64e-09
AT1G06070	0.83883	0.00622764	0.0260645		1:1635141-1638059	AT1G05520	-0.482497	0.000222151	0.000947566		1:4976650-4980484	AT1G14550	-0.588851	0.001819	0.00387565		AT5G36790	Haloacid dehalogenase-like hydrolase (HAD) superfamily protein	-4.66778	1.12e-13	6.09e-12
	0.240769	0.527858	0.598878		1:1635141-1638059	undef_74	-0.482497	0.000222151	0.000947566		1:4989476-4998197	AT1G14580	-0.525836	0.00209107	0.0043869		AT2G01590	chlororespiratory reduction 3	-4.66404	1.49e-13	7.65e-12
AT1G06080	1.6912	0.00291519	0.0175525		1:1635141-1638059	AT1G05530	-0.482497	0.000222151	0.000947566		1:5001060-5007659	AT1G14600	0.659171	0.00063462	0.00153697		AT5G56510	pumilio 12	4.66354	3.49e-15	4.22e-13
AT1G06130	2.49036	0.000571236	0.00830709		1:1639289-1640057	AT1G05540	-0.045393	0.680217	0.742505		1:5018656-5021531	AT1G14630	-1.89105	1.07937e-08	1.59377e-07		AT1G65960	glutamate decarboxylase 2	-4.66316	2.36e-14	1.82e-12
AT1G06130	0.876359	0.117082	0.182815		1:1641699-1644293	AT1G05550	-0.245416	0.0130029	0.0268057		1:5058149-5060236	AT1G14700	0.0679823	0.642336	0.690353		AT3G06070		-4.65688	2.96e-12	8.45e-11
AT1G06135	1.37457	0.00121441	0.0116961		1:1645744-1648311	AT1G05560	-0.766987	9.22184e-06	8.60876e-05		1:5072008-5074663	AT1G14730	-1.90491	5.57423e-09	9.8385e-08		AT3G14415	Aldolase-type TIM barrel family protein	-4.64165	2.16e-17	7.33e-15
AT1G06150	-0.19115	0.667841	0.724536		1:1645744-1648311	AT1G05562	-0.766987	9.22184e-06	8.60876e-05		1:5083502-5086209	AT1G14755	0.0609297	0.737676	0.776277		AT3G62750	beta glucosidase 8	-4.63163	4.62e-15	5.28e-13
AT1G06148	0.585248	0.0446457	0.0894495		1:1645744-1648311	undef_83	-0.766987	9.22184e-06	8.60876e-05		1:5083502-5086209	AT1G14760	0.0609297	0.737676	0.776277		AT3G48420	Haloacid dehalogenase-like hydrolase (HAD) superfamily protein	-4.6295	1.53e-13	7.77e-12
AT1G06148	0.958924	0.238301	0.316772		1:1645744-1648311	AT1G05570	-0.766987	9.22184e-06	8.60876e-05		1:5092133-5093840	AT1G14780	-1.02383	1.10123e-05	4.57521e-05		AT4G33280	AP2/B3-like transcriptional factor family protein	4.62944	4.72e-13	1.86e-11
	0.0886893	0.834946	0.865816		1:1658579-1659503	AT1G05570	0.175271	0.290037	0.368083		1:5125444-5126257	AT1G14860	-0.006778	0.976811	0.979201		AT4G11040	Protein phosphatase 2C family protein	4.62943	2.21e-11	4.55e-10
	0.311619	0.334983	0.416596		1:1660522-1664295	undef_84	-0.513252	0.000129639	0.000624787		1:5128582-5131357	AT1G14870	-0.249412	0.178937	0.225902		AT3G54510	Early-responsive to dehydration stress protein (ERD4)	4.62879	5.23e-19	3.14e-16
	-0.297825	0.40015	0.479415		1:1660522-1664295	AT1G05575	-0.513252	0.000129639	0.000624787		1:5132423-5135339	AT1G14880	-0.183176	0.207165	0.255632		AT3G02480	Late embryogenesis abundant protein (LEA) family protein	4.62819	5.52e-06	2.44e-05
AT1G06160	0.929697	0.0117885	0.037809		1:1660522-1664295	AT1G05577	-0.513252	0.000129639	0.000624787		1:5137286-5137637	AT1G14890	0.367046	0.105588	0.141881		AT5G36700	2-phosphoglycolate phosphatase 1	-4.62586	3.7e-14	2.54e-12
	1.7195	0.000620583	0.00867656		1:1665540-1668793	AT1G05580	-0.287937	0.01097	0.0231763		1:5152057-5160862	AT1G14930	-0.502163	0.00482263	0.00921246		AT3G50820	photosystem II subunit O-2	-4.61297	2.74e-13	1.22e-11
AT1G06180	1.27452	0.00437785	0.0217086		1:1675160-1675840	AT1G05610	0.145001	0.539422	0.61663		1:5152057-5160862	undef_82	-0.502163	0.00482263	0.00921246		AT5G14180	Myzus persicae-induced lipase 1	4.61227	1.29e-09	1.41e-08
AT1G06180	1.56868	0.000278452	0.00606543		1:1677573-1679746	AT1G05615	0.201282	0.0669241	0.106632		1:5152057-5160862	AT1G14940	-0.502163	0.00482263	0.00921246		AT4G25980	Peroxidase superfamily protein	4.60955	2.89e-11	5.7e-10
AT1G06190	0.463137	0.184261	0.258963		1:1677573-1679746	undef_85	0.201282	0.0669241	0.106632		1:5152057-5160862	AT1G14950	-0.502163	0.00482263	0.00921246		AT5G44020	HAD superfamily, subfamily IIIB acid phosphatase	-4.60887	8.66e-13	2.99e-11
AT1G06220	1.206	0.00612421	0.0257853		1:1677573-1679746	AT1G05620	0.201282	0.0669241	0.106632		1:5152057-5160862	AT1G14960	-0.502163	0.00482263	0.00921246		AT1G64660	methionine gamma-lyase	4.60647	1.75e-10	2.59e-09
AT1G06240	-1.27943	0.0220647	0.0556356		1:1681035-1683013	AT1G05620	-0.789217	6.88522e-06	6.997e-05		1:5171289-5171743	AT1G15010	-0.314323	0.12305	0.162383		AT5G52300	CAP160 protein	4.60197	4.6e-05	0.000166483
AT1G06240	-2.08477	7.35511e-05	0.0036068		1:1681035-1683013	undef_86	-0.789217	6.88522e-06	6.997e-05		1:5190818-5192401	intergenic_37	0.0259851	0.888679	0.906234		AT1G64370		-4.59813	6.87e-12	1.74e-10
AT1G06290	0.798222	0.378561	0.458859		1:1681035-1683013	AT1G05630	-0.789217	6.88522e-06	6.997e-05		1:5272352-5274868	AT1G15320	-2.29912	1.49469e-08	2.04555e-07		AT3G25190	Vacuolar iron transporter (VIT) family protein	-4.5874	1.64e-11	3.54e-10
AT1G06290	1.43657	0.000467499	0.00760957		1:1689420-1692521	undef_87	0.0513192	0.608919	0.679922		1:5272352-5274868	undef_83	-2.29912	1.49469e-08	2.04555e-07		AT4G14695	Uncharacterised protein family (UPF0041)	4.58684	4.13e-10	5.38e-09
AT1G06310	0.685919	0.083901	0.142025		1:1689420-1692521	AT1G05650	0.0513192	0.608919	0.679922		1:5272352-5274868	AT1G15330	-2.29912	1.49469e-08	2.04555e-07		AT1G80920	Chaperone DnaJ-domain superfamily protein	-4.58427	5.51e-14	3.44e-12
AT1G06310	-0.529322	0.15611	0.227634		1:1693466-1696166	AT1G05660	-0.339497	0.0115527	0.0242393		1:5280324-5281646	intergenic_38	-0.380222	0.0170033	0.0281641		AT2G01770	vacuolar iron transporter 1	4.57833	5.25e-16	9.75e-14
AT1G06330	0.631858	0.0617727	0.113174		1:1700541-1705079	AT1G05670	-0.609403	1.79821e-05	0.000138754		1:5282519-5286631	AT1G15360	-0.470116	0.00404526	0.00790012		AT5G46900	Bifunctional inhibitor/lipid-transfer protein/seed storage 2S albumin superfamily protein	-4.57621	3.44e-07	2e-06
AT1G06340	0.949832	0.0157949	0.0451908		1:1700541-1705079	AT1G05675	-0.609403	1.79821e-05	0.000138754		1:5290228-5291016	AT1G15380	-0.371186	0.102867	0.138736		AT3G49110	peroxidase CA	-4.57202	1.59e-11	3.48e-10
AT1G06360	-0.819388	0.177351	0.251508		1:1700541-1705079	undef_88	-0.609403	1.79821e-05	0.000138754		1:5292037-5294324	AT1G15380	-0.654269	0.00695807	0.0127763		AT5G60250	zinc finger (C3HC4-type RING finger) family protein	4.57128	1.42e-16	3.37e-14
AT1G06360	1.27132	0.00261189	0.0165935		1:1700541-1705079	AT1G05680	-0.609403	1.79821e-05	0.000138754		1:5292037-5294324	undef_84	-0.654269	0.00695807	0.0127763		AT3G43110		4.56498	1.05e-10	1.69e-09
AT1G06360	0.286518	0.417271	0.495982		1:1707012-1707593	AT1G05690	-0.718569	0.00106188	0.00328765		1:5292037-5294324	AT1G15385	-0.654269	0.00695807	0.0127763		AT2G28305	Putative lysine decarboxylase family protein	-4.56375	1.4e-10	2.14e-09
AT1G06390	1.02318	0.00275371	0.0170331		1:1709887-1710495	AT1G05700	-0.266575	0.0528987	0.0873211		1:5310542-5310792		-1.57925	0.00137065	0.0030266		AT1G67860		-4.55945	6.92e-12	1.75e-10
AT1G06400	0.919305	0.0171686	0.047504		1:1712691-1713225	AT1G05700	0.134407	0.288957	0.367041		1:5314030-5315099	AT1G15460	-2.13943	8.10206e-09	1.29509e-07		AT4G00165	Bifunctional inhibitor/lipid-transfer protein/seed storage 2S albumin superfamily protein	-4.55276	7.78e-11	1.31e-09
AT1G06420	0.365651	0.382523	0.462622		1:1714326-1715808	AT1G05710	-0.960103	3.5517e-06	4.44023e-05		1:5342490-5343766	AT1G15540	-0.62332	0.000701439	0.00167895		AT4G12320	cytochrome P450, family 706, subfamily A, polypeptide 6	-4.5506	1.1e-10	1.75e-09
AT1G06420	-0.278512	0.409669	0.48865		1:1721018-1721240		0.491911	0.00840432	0.0184921		1:5345403-5346169	AT1G15550	0.597496	0.00296411	0.00597377		ATCG00950		-4.54748	0.00228429	0.00588663
AT1G06440	-0.00502176	0.987725	0.99003		1:1725465-1726861	AT1G05770	-0.502738	0.00151599	0.00443836		1:5347065-5347923	intergenic_39	0.690129	0.0136794	0.0233143		AT2G45760	BON association protein 2	4.5455	1.46e-08	1.2e-07
AT1G06475	0.834066	0.00911934	0.032338		1:1725465-1726861	undef_89	-0.502738	0.00151599	0.00443836		1:5348920-5357227	AT1G15560	-0.187428	0.233526	0.284361		ATCG01180		-4.53984	0.002302	0.0059278
AT1G06480	0.700161	0.0279201	0.0650273		1:1725465-1726861	AT1G05780	-0.502738	0.00151599	0.00443836		1:5359429-5360022	intergenic_40	1.35379	3.66535e-06	1.82738e-05		AT4G04040	Phosphofructokinase family protein	-4.53733	2.98e-17	9.44e-15
AT1G06500	0.479493	0.234165	0.312584		1:1729747-1729968		-0.192262	0.442311	0.524518		1:5366084-5380380	AT1G15580	-0.651393	0.00093483	0.00216717		AT4G00780	TRAF-like family protein	-4.53441	5.43e-15	5.98e-13
AT1G06510	1.59571	0.000114965	0.00436434		1:1732980-1733300	AT1G05790	-0.456117	0.0173406	0.0341358		1:5366084-5380380	undef_85	-0.651393	0.00093483	0.00216717		AT5G48485	Bifunctional inhibitor/lipid-transfer protein/seed storage 2S albumin superfamily protein	-4.53084	1.02e-11	2.41e-10
	1.80706	0.0102141	0.0346469		1:1739382-1746929	undef_90	0.169791	0.0363938	0.0636556		1:5366084-5380380	AT1G15590	-0.651393	0.00093483	0.00216717		AT5G44220	F-box family protein	4.52974	3.97e-18	1.69e-15
	1.05539	0.00228264	0.0155998		1:1739382-1746929	AT1G05800	0.169791	0.0363938	0.0636556		1:5366084-5380380	AT1G15600	-0.651393	0.00093483	0.00216717		AT1G80160	Lactoylglutathione lyase / glyoxalase I family protein	4.52628	8.84e-10	1.03e-08
	1.70743	0.00721839	0.0282236		1:1739382-1746929	AT1G05805	0.169791	0.0363938	0.0636556		1:5366084-5380380	AT1G15610	-0.651393	0.00093483	0.00216717		AT1G68250		4.52284	7.79e-06	3.33e-05
AT1G06530	1.07692	0.0645726	0.116967		1:1747968-1749869	undef_91	-0.174979	0.141418	0.201674		1:5366084-5380380	AT1G15620	-0.651393	0.00093483	0.00216717		AT3G08040	MATE efflux family protein	4.52269	2.33e-13	1.07e-11
AT1G06550	0.12261	0.63126	0.69197		1:1747968-1749869	AT1G05810	-0.174979	0.141418	0.201674		1:5366084-5380380	AT1G15630	-0.651393	0.00093483	0.00216717		AT5G40450		-4.51686	8.55e-12	2.09e-10
AT1G06570	0.865592	0.0252616	0.0608497		1:1747968-1749869	AT1G05820	-0.174979	0.141418	0.201674		1:5366084-5380380	AT1G15640	-0.651393	0.00093483	0.00216717		AT2G14520	CBS domain-containing protein with a domain of unknown function (DUF21)	4.51358	1.86e-14	1.51e-12
AT1G06570	-1.61747	0.000612732	0.00863245		1:1765804-1766277	AT1G05840	-0.489867	0.00647037	0.0148935		1:5393167-5395715	AT1G15680	-0.337953	0.0388691	0.0586076		AT1G79040	photosystem II subunit R	-4.512	5.48e-12	1.43e-10
AT1G06570	0.466666	0.456933	0.533153		1:1769200-1769520	AT1G05860	-0.703623	0.00729361	0.016424		1:5424218-5424869	AT1G15757	-0.158294	0.624574	0.673472		AT1G30380	photosystem I subunit K	-4.50993	2.47e-13	1.13e-11
AT1G06610	1.17761	0.0043031	0.0215387		1:1772694-1777899	AT1G05870	-0.455998	0.000142654	0.000671793		1:5446720-5447756	AT1G15820	-0.146218	0.407567	0.466076		AT1G06680	photosystem II subunit P-1	-4.50776	1.22e-12	3.97e-11
AT1G06640	1.39549	0.00233809	0.0157961		1:1772694-1777899	undef_92	-0.455998	0.000142654	0.000671793		1:5451497-5452340	AT1G15840	-3.24602	2.14796e-11	3.86484e-09		AT5G02230	Haloacid dehalogenase-like hydrolase (HAD) superfamily protein	4.50773	4.04e-11	7.54e-10
AT1G06650	0.875119	0.0119194	0.038035		1:1772694-1777899	AT1G05880	-0.455998	0.000142654	0.000671793		1:5508627-5508896		0.0338805	0.89517	0.911578		AT1G21100	O-methyltransferase family protein	-4.50631	6.92e-11	1.19e-09
AT1G06680	0.910475	0.00655821	0.0267436		1:1790315-1790846	AT1G05910	-0.258165	0.0344421	0.0607192		1:5571585-5573331	AT1G16290	0.462879	0.0252605	0.0399537		AT1G51805	Leucine-rich repeat protein kinase family protein	-4.49915	2.06e-14	1.63e-12
AT1G06690	1.17353	0.104621	0.167773		1:1797052-1797683	AT1G05920	0.0554498	0.542353	0.619137		1:5578537-5578726		-1.36834	0.000163489	0.00047155		AT5G44700	Leucine-rich repeat transmembrane protein kinase	4.49864	1.6e-15	2.32e-13
AT1G06700	0.456789	0.127838	0.195216		1:1799362-1800143	AT1G05930	0.481431	0.00188938	0.00533121		1:5600531-5611885	AT1G16380	-0.621844	0.0005098	0.00127275		AT4G23400	plasma membrane intrinsic protein 1;5	-4.4984	8.98e-14	5.14e-12
AT1G06740	0.0307679	0.953515	0.963358		1:1803419-1804692	AT1G05940	0.153429	0.215786	0.287212		1:5600531-5611885	undef_86	-0.621844	0.0005098	0.00127275		AT4G16870		-4.48875	7.09e-13	2.54e-11
AT1G06740	1.21124	0.00101418	0.0107661		1:1803419-1804692	undef_93	0.153429	0.215786	0.287212		1:5600531-5611885	AT1G16390	-0.621844	0.0005098	0.00127275		AT2G37770	NAD(P)-linked oxidoreductase superfamily protein	4.47819	1.57e-12	4.93e-11
AT1G06760	0.348225	0.29994	0.380607		1:1803419-1804692	AT1G05950	0.153429	0.215786	0.287212		1:5600531-5611885	AT1G16400	-0.621844	0.0005098	0.00127275		AT1G12600	UDP-N-acetylglucosamine (UAA) transporter family	4.47397	1.95e-15	2.69e-13
AT1G06780	0.540912	0.248943	0.327485		1:1806849-1807589	AT1G05950	0.499778	0.00217614	0.00598844		1:5600531-5611885	AT1G16410	-0.621844	0.0005098	0.00127275		AT4G21445		-4.47344	1.15e-10	1.81e-09
AT1G06790	0.704328	0.0823653	0.139981		1:1818462-1821843	AT1G05990	-0.103298	0.262536	0.338481		1:5631965-5638526	intergenic_41	-1.61648	1.19867e-07	1.02621e-06		AT5G41610	cation/H+ exchanger 18	4.47079	1.27e-11	2.87e-10
AT1G06800	1.31859	0.000541217	0.00814635		1:1818462-1821843	undef_94	-0.103298	0.262536	0.338481		1:5651104-5655077	undef_87	-2.28737	1.33198e-09	3.52551e-08		AT2G46820	photosystem I P subunit	-4.46888	8.42e-14	4.88e-12
AT1G06820	0.105903	0.786967	0.826482		1:1818462-1821843	AT1G06000	-0.103298	0.262536	0.338481		1:5651104-5655077	AT1G16530	-2.28737	1.33198e-09	3.52551e-08		AT5G36120	cofactor assembly, complex C (B6F)	-4.46434	8.49e-11	1.41e-09
AT1G06840	0.545818	0.078531	0.13508		1:1818462-1821843	AT1G06002	-0.103298	0.262536	0.338481		1:5712438-5712692		-2.53307	7.02211e-08	6.79485e-07		AT5G63240	Carbohydrate-binding X8 domain superfamily protein	4.46204	1.03e-14	9.57e-13
AT1G06850	0.750745	0.0603474	0.111216		1:1824462-1825572	AT1G06020	-0.248494	0.0416926	0.0713591		1:5734421-5734868	AT1G16760	-0.582395	0.0592888	0.08511		AT2G05100	photosystem II light harvesting complex gene 2	-4.45836	2.2e-12	6.54e-11
AT1G06850	1.13837	0.0347769	0.0753703		1:1826799-1827920	AT1G06030	-0.795445	0.000124261	0.000605244		1:5783030-5785857	AT1G16905	-0.984484	9.09441e-05	0.00028311		AT2G29170	NAD(P)-binding Rossmann-fold superfamily protein	-4.4575	1.19e-11	2.7e-10
AT1G06870	0.210351	0.509956	0.582394		1:1829055-1829665	AT1G06040	0.00704118	0.968353	0.976817		1:5783030-5785857	undef_88	-0.984484	9.09441e-05	0.00028311		AT5G58260	oxidoreductases, acting on NADH or NADPH, quinone or similar compound as acceptor	-4.4565	1.35e-13	7.07e-12
AT1G06890	1.51894	0.00554796	0.024664		1:1838399-1839278	intergenic_28	-0.427517	0.00347686	0.00887724		1:5783030-5785857	AT1G16910	-0.984484	9.09441e-05	0.00028311		AT5G13790	AGAMOUS-like 15	4.45495	1.53e-11	3.36e-10
	0.131119	0.719407	0.768545		1:1840131-1846737	AT1G06080	-0.187762	0.0534942	0.0881387		1:5789760-5798514	AT1G16930	-0.393295	0.0177178	0.0291928		AT3G06390	Uncharacterised protein family (UPF0497)	-4.45451	5.88e-11	1.04e-09
	-0.136754	0.717385	0.766774		1:1847998-1849549	AT1G06090	0.258656	0.0914571	0.139325		1:5789760-5798514	undef_89	-0.393295	0.0177178	0.0291928		AT5G23830	MD-2-related lipid recognition domain-containing protein	-4.45247	1.21e-10	1.9e-09
AT1G06980	0.996151	0.00340089	0.0188687		1:1854876-1857532	AT1G06110	-0.147803	0.176778	0.243289		1:5789760-5798514	AT1G16940	-0.393295	0.0177178	0.0291928		AT4G25080	magnesium-protoporphyrin IX methyltransferase	-4.45222	1.82e-11	3.87e-10
AT1G06990	1.1311	0.00495152	0.0231806		1:1854876-1857532	undef_101	-0.147803	0.176778	0.243289		1:5789760-5798514	AT1G16950	-0.393295	0.0177178	0.0291928		AT3G08770	lipid transfer protein 6	-4.44859	4.17e-11	7.73e-10
AT1G07010	0.684486	0.104232	0.167255		1:1854876-1857532	AT1G06120	-0.147803	0.176778	0.243289		1:5806088-5819430	undef_90	0.0594998	0.683426	0.727833		AT3G12960		4.4474	4.64e-08	3.31e-07
AT1G07020	-0.0396736	0.905543	0.923987		1:1860514-1865138	AT1G06130	-0.839439	5.22925e-07	1.22691e-05		1:5806088-5819430	AT1G16980	0.0594998	0.683426	0.727833		AT5G43440	2-oxoglutarate (2OG) and Fe(II)-dependent oxygenase superfamily protein	-4.4473	4.42e-13	1.76e-11
AT1G07020	0.98222	0.0114105	0.0370681		1:1860514-1865138	undef_102	-0.839439	5.22925e-07	1.22691e-05		1:5806088-5819430	AT1G17000	0.0594998	0.683426	0.727833		AT4G28390	ADP/ATP carrier 3	4.44729	7.38e-15	7.54e-13
AT1G07040	0.828742	0.0152954	0.044204		1:1860514-1865138	AT1G06135	-0.839439	5.22925e-07	1.22691e-05		1:5806088-5819430	AT1G17010	0.0594998	0.683426	0.727833		AT1G04490	Protein of unknown function (DUF3527)	4.44361	9.08e-12	2.18e-10
	0.104509	0.881485	0.904332		1:1860514-1865138	AT1G06137	-0.839439	5.22925e-07	1.22691e-05		1:5820208-5820393		-0.992657	0.175939	0.222718		AT5G62360	Plant invertase/pectin methylesterase inhibitor superfamily protein	-4.4413	1.12e-09	1.25e-08
AT1G07040	0.812116	0.195867	0.271686		1:1860514-1865138	AT1G06140	-0.839439	5.22925e-07	1.22691e-05		1:5834350-5836447	AT1G17060	-1.9738	5.74624e-08	5.84068e-07		AT4G38860	SAUR-like auxin-responsive protein family	-4.44074	1.94e-10	2.81e-09
AT1G07080	-0.337169	0.348411	0.429793		1:1868417-1868841	AT1G06150	-0.272115	0.0864121	0.132679		1:5865636-5866914	AT1G17150	-2.81556	5.34855e-09	9.52856e-08		AT5G52100	Dihydrodipicolinate reductase, bacterial/plant	-4.43878	4.62e-13	1.83e-11
AT1G07090	0.62844	0.0419924	0.0856502		1:1872775-1873676	AT1G06149	-0.260175	0.0944808	0.14314		1:5874074-5879269	undef_91	-0.776477	0.000115547	0.000349736		AT5G44572		-4.43332	4.27e-10	5.52e-09
	0.70979	0.169838	0.243067		1:1872775-1873676	AT1G06150	-0.260175	0.0944808	0.14314		1:5874074-5879269	AT1G17190	-0.776477	0.000115547	0.000349736		AT1G64110	P-loop containing nucleoside triphosphate hydrolases superfamily protein	4.43089	1.61e-10	2.42e-09
AT1G07090	0.978273	0.0202584	0.0527695		1:1874679-1875198	AT1G06148	0.400015	0.0778234	0.1214		1:5874074-5879269	AT1G17200	-0.776477	0.000115547	0.000349736		AT1G18730	NDH dependent flow 6	-4.42669	7.71e-13	2.71e-11
	0.0293411	0.917189	0.933978		1:1876985-1881471	AT1G06148	-0.58498	0.000103582	0.000525596		1:5921044-5921778	AT1G17285	-1.18793	0.00265301	0.00541842		AT3G23800	selenium-binding protein 3	4.42634	2.88e-11	5.69e-10
AT1G07100	0.810809	0.0221215	0.0557424		1:1882506-1883983	AT1G06160	-0.419609	0.00055783	0.00195452		1:5926657-5929500	undef_92	-0.495725	0.00506327	0.00961889		AT1G66970	SHV3-like 2	-4.41996	1.44e-12	4.58e-11
AT1G07110	0.120066	0.697492	0.749899		1:1885031-1886597	AT1G06170	0.204167	0.116108	0.170478		1:5926657-5929500	AT1G17300	-0.495725	0.00506327	0.00961889		AT2G45360	Protein of unknown function (DUF1442)	4.41751	1.78e-10	2.62e-09
AT1G07140	0.0724944	0.88426	0.906457		1:1887596-1887858		-0.237942	0.356727	0.437786		1:5926657-5929500	AT1G17310	-0.495725	0.00506327	0.00961889		AT1G47400		4.41689	3.71e-09	3.58e-08
AT1G07140	0.548268	0.118216	0.184189		1:1888731-1891016	AT1G06180	-0.581693	0.000628985	0.00215437		1:5932521-5933438	intergenic_42	-2.73662	1.27206e-09	3.50404e-08		AT2G21510	DNAJ heat shock N-terminal domain-containing protein	4.40998	4.36e-09	4.13e-08
AT1G07150	0.241186	0.557758	0.62571		1:1893731-1894098	AT1G06190	-0.216795	0.108244	0.160617		1:5940353-5941448	AT1G17345	-2.60992	1.7793e-10	1.07019e-08		AT2G43520	trypsin inhibitor protein 2	4.40986	1.51e-09	1.6e-08
AT1G07150	0.803029	0.0208623	0.053743		1:1905237-1906322	AT1G06225	-0.454268	0.0120765	0.0251883		1:5955711-5955924		0.00021206	0.99885	0.99885		AT1G52200	PLAC8 family protein	-4.40328	4.5e-12	1.2e-10
	1.19575	0.00892518	0.031935		1:1911103-1911836	AT1G06240	-0.382421	0.0243947	0.0454722		1:5963060-5963249		1.42535	0.00133237	0.00294803		AT3G54830	Transmembrane amino acid transporter family protein	-4.40084	2.61e-14	1.95e-12
AT1G07180	0.698946	0.0497805	0.0966807		1:1920356-1922150	AT1G06280	-0.892721	6.55026e-07	1.39827e-05		1:5966550-5967828	intergenic_44	0.185858	0.306003	0.361665		AT1G57990	purine permease 18	-4.39785	4.24e-09	4.03e-08
AT1G07200	1.76818	2.51532e-05	0.00231329		1:1926698-1927816	AT1G06310	-0.0429782	0.732449	0.787784		1:5979932-5981231	AT1G17420	-2.15293	5.51615e-08	5.6951e-07		AT3G21090	ABC-2 type transporter family protein	4.39727	1.72e-13	8.47e-12
AT1G07200	0.479683	0.381598	0.46184		1:1929858-1937451	AT1G06310	-0.550636	1.59432e-05	0.000127003		1:6015527-6016975	intergenic_45	-2.05412	7.24951e-08	6.94851e-07		AT1G72570	Integrase-type DNA-binding superfamily protein	4.39386	3.35e-13	1.42e-11
AT1G07210	0.801927	0.00835089	0.0306534		1:1929858-1937451	undef_109	-0.550636	1.59432e-05	0.000127003		1:6089013-6092119	undef_93	-1.47118	6.70488e-07	4.3436e-06		AT1G32470	Single hybrid motif superfamily protein	-4.38932	9.17e-14	5.22e-12
AT1G07210	0.378038	0.274077	0.353886		1:1929858-1937451	AT1G06320	-0.550636	1.59432e-05	0.000127003		1:6089013-6092119	AT1G17700	-1.47118	6.70488e-07	4.3436e-06		AT5G18600	Thioredoxin superfamily protein	-4.38833	1.25e-10	1.94e-09
AT1G07220	0.416927	0.323045	0.404154		1:1929858-1937451	AT1G06330	-0.550636	1.59432e-05	0.000127003		1:6089013-6092119	AT1G17710	-1.47118	6.70488e-07	4.3436e-06		AT4G31615	Transcriptional factor B3 family protein	4.38816	4.67e-14	3.06e-12
AT1G07220	0.130916	0.633508	0.693778		1:1929858-1937451	AT1G06340	-0.550636	1.59432e-05	0.000127003		1:6116834-6122671	AT1G17770	-0.831654	7.6981e-05	0.000244519		AT5G50950	FUMARASE 2	-4.38677	1.67e-11	3.59e-10
AT1G07250	0.616363	0.0305447	0.0691271		1:1929858-1937451	AT1G06350	-0.550636	1.59432e-05	0.000127003		1:6128554-6130406	undef_94	-1.65274	1.39593e-08	1.94303e-07		AT3G48510		4.38231	9.65e-09	8.35e-08
AT1G07250	1.94549	0.000199489	0.00530953		1:1938998-1941106	AT1G06360	-0.712728	6.68178e-06	6.87652e-05		1:6128554-6130406	AT1G17800	-1.65274	1.39593e-08	1.94303e-07		AT5G07530	glycine rich protein 17	4.38131	5e-15	5.62e-13
AT1G07250	0.33879	0.357177	0.438485		1:1945126-1945467	AT1G06380	-0.192193	0.219219	0.291047		1:6128554-6130406	AT1G17810	-1.65274	1.39593e-08	1.94303e-07		AT4G10060	Beta-glucosidase, GBA2 type family protein	-4.38054	4.81e-17	1.37e-14
AT1G07260	0.899535	0.010408	0.0350383		1:1946967-1947344	AT1G06390	-0.47289	0.0283481	0.051617		1:6160119-6160682	AT1G17910	-0.261455	0.355576	0.413252		AT1G74990	RING/U-box superfamily protein	4.37813	4.79e-15	5.46e-13
AT1G07270	-3.59163	0.00145113	0.0127178		1:1962419-1962958	AT1G06430	-1.02313	1.82997e-05	0.000140442		1:6174962-6183495	undef_95	-0.221627	0.115787	0.154007		AT5G39220	alpha/beta-Hydrolases superfamily protein	4.37788	1.78e-11	3.8e-10
AT1G07270	1.42512	0.0121403	0.0384554		1:1963855-1964923	AT1G06440	-0.242139	0.0887549	0.13576		1:6174962-6183495	AT1G17950	-0.221627	0.115787	0.154007		AT5G19940	Plastid-lipid associated protein PAP / fibrillin family protein	-4.37405	3.51e-15	4.22e-13
AT1G07280	1.50782	0.000280411	0.00608006		1:1965991-1966459	AT1G06450	-0.173996	0.150571	0.212674		1:6174962-6183495	AT1G17960	-0.221627	0.115787	0.154007		AT2G03505	Carbohydrate-binding X8 domain superfamily protein	4.3735	7.19e-11	1.23e-09
AT1G07280	0.571598	0.0567589	0.106309		1:1973910-1974429	AT1G06475	-0.566256	0.000396861	0.00149674		1:6209693-6210450	AT1G18050	0.504979	0.0421205	0.0630029		AT4G02360	Protein of unknown function, DUF538	4.37322	8.21e-11	1.38e-09
	1.75247	1.78276e-05	0.00214254		1:1977320-1979047	undef_110	-0.349558	0.00807621	0.0178681		1:6228036-6233874	AT1G18100	-2.62597	8.7132e-10	2.81398e-08		AT1G21970	Histone superfamily protein	4.37304	9.57e-14	5.4e-12
AT1G07310	0.426465	0.32261	0.40372		1:1977320-1979047	AT1G06480	-0.349558	0.00807621	0.0178681		1:6228036-6233874	undef_96	-2.62597	8.7132e-10	2.81398e-08		AT1G17285		4.36892	1.68e-07	1.05e-06
AT1G07310	-0.0507173	0.880642	0.903787		1:1977320-1979047	AT1G06490	-0.349558	0.00807621	0.0178681		1:6228036-6233874	AT1G18120	-2.62597	8.7132e-10	2.81398e-08		AT1G01060	Homeodomain-like superfamily protein	4.36727	3.97e-14	2.69e-12
AT1G07320	0.343003	0.464202	0.539815		1:1988572-1989213	AT1G06490	-0.300208	0.0730865	0.115021		1:6240332-6243973	AT1G18140	-0.29045	0.0792607	0.110138		AT1G11260	sugar transporter 1	-4.36185	9.48e-10	1.08e-08
AT1G07330	-0.117356	0.720974	0.76989		1:1995268-2000625	AT1G06520	-0.639512	8.19673e-06	7.95623e-05		1:6261963-6262690	AT1G18191	-2.93311	1.77676e-11	3.82447e-09		AT3G51240	flavanone 3-hydroxylase	4.35808	3.33e-10	4.48e-09
AT1G07350	0.812435	0.116659	0.182364		1:2006949-2008212	AT1G06550	0.145393	0.239453	0.313782		1:6263912-6266734	AT1G18200	-2.14862	2.92307e-08	3.45914e-07		AT2G06985		4.35538	3.49e-11	6.66e-10
AT1G07350	-0.0737627	0.787286	0.826742		1:2006949-2008212	undef_111	0.145393	0.239453	0.313782		1:6269786-6273490	undef_97	-2.42807	1.10156e-09	3.32771e-08		AT2G42690	alpha/beta-Hydrolases superfamily protein	-4.35314	1.98e-13	9.38e-12
AT1G07390	0.305181	0.500479	0.57352		1:2006949-2008212	AT1G06560	0.145393	0.239453	0.313782		1:6269786-6273490	AT1G18230	-2.42807	1.10156e-09	3.32771e-08		AT2G15490	UDP-glycosyltransferase 73B4	4.35309	1.32e-09	1.44e-08
AT1G07400	0.318397	0.416419	0.495147		1:2012693-2013519	AT1G06570	-0.462153	0.000280814	0.00114565		1:6294490-6298207	AT1G18280	-0.0255614	0.903766	0.918333		AT5G59170	Proline-rich extensin-like family protein	4.35208	3.25e-08	2.44e-07
AT1G07420	0.681415	0.0664859	0.119453		1:2025584-2027128	AT1G06620	-0.190569	0.109642	0.1623		1:6294490-6298207	undef_98	-0.0255614	0.903766	0.918333		AT2G28720	Histone superfamily protein	-4.34811	3.38e-09	3.29e-08
AT1G07420	1.58338	0.00680525	0.0273182		1:2033572-2035609	AT1G06640	-0.721398	1.9116e-05	0.000145258		1:6294490-6298207	AT1G18290	-0.0255614	0.903766	0.918333		AT4G18205	Nucleotide-sugar transporter family protein	-4.34757	1.94e-08	1.54e-07
AT1G07430	1.54198	0.000152918	0.0047909		1:2033572-2035609	AT1G06645	-0.721398	1.9116e-05	0.000145258		1:6303299-6303524		-1.16757	0.00265903	0.00542564		AT5G28770	bZIP transcription factor family protein	-4.34348	1.41e-11	3.14e-10
AT1G07430	1.00438	0.00172063	0.0136402		1:2039896-2040929	AT1G06660	0.0759241	0.553549	0.629661		1:6315994-6316550	AT1G18350	-2.38585	2.1042e-09	4.88543e-08		AT1G27560		4.34024	3.16e-15	3.9e-13
	1.4519	0.000457358	0.00751782		1:2039896-2040929	AT1G06670	0.0759241	0.553549	0.629661		1:6331477-6332525	AT1G18400	0.872195	0.000810669	0.00190903		AT2G21210	SAUR-like auxin-responsive protein family	-4.33481	6.16e-11	1.08e-09
	0.348851	0.229484	0.307486		1:2048003-2049125	AT1G06680	-0.192781	0.24688	0.321507		1:6336687-6337285	AT1G18410	-0.564304	0.00510467	0.00968632		AT1G20070		4.33447	3.27e-10	4.42e-09
AT1G07480	0.88033	0.0125902	0.039225		1:2051405-2051952	AT1G06690	0.136787	0.236143	0.310082		1:6338828-6339170	AT1G18410	-0.207191	0.40013	0.459012		AT5G45630	Protein of unknown function, DUF584	4.33367	9.13e-07	4.82e-06
AT1G07510	1.07542	0.00839262	0.0307433		1:2056027-2056535	AT1G06710	-0.57139	0.00404515	0.0100598		1:6389717-6395658	AT1G18570	-1.0814	3.76344e-06	1.86776e-05		AT4G38080	hydroxyproline-rich glycoprotein family protein	-4.33356	4.21e-07	2.39e-06
AT1G07520	1.67686	0.00236807	0.0159117		1:2059977-2060207		-0.157768	0.246765	0.32138		1:6448408-6453011	AT1G18710	-0.145269	0.411282	0.469776		AT3G47710	BANQUO 3	4.33173	2.27e-09	2.31e-08
	0.894393	0.0704852	0.124511		1:2066896-2067348	AT1G06720	0.0381728	0.715249	0.773383		1:6470395-6474241	undef_99	-1.58764	6.51957e-08	6.46804e-07		AT1G43560	thioredoxin Y2	-4.3304	6.56e-16	1.14e-13
AT1G07530	0.661956	0.112082	0.176734		1:2076695-2077630	AT1G06760	-0.367632	0.00660157	0.0151445		1:6470395-6474241	AT1G18760	-1.58764	6.51957e-08	6.46804e-07		AT1G13260	related to ABI3/VP1 1	-4.32809	2.73e-11	5.46e-10
	1.08669	0.110298	0.174608		1:2081207-2083812	AT1G06770	-1.21988	4.87943e-07	1.16859e-05		1:6470395-6474241	AT1G18770	-1.58764	6.51957e-08	6.46804e-07		AT5G57887		-4.32742	1.49e-08	1.22e-07
AT1G07530	-0.138661	0.8342	0.865262		1:2081207-2083812	undef_114	-1.21988	4.87943e-07	1.16859e-05		1:6475631-6480128	AT1G18773	-0.585199	0.00272773	0.005552		AT1G67870	glycine-rich protein	-4.31961	5.4e-11	9.64e-10
AT1G07540	1.10946	0.00371233	0.0198273		1:2081207-2083812	AT1G06780	-1.21988	4.87943e-07	1.16859e-05		1:6475631-6480128	undef_100	-0.585199	0.00272773	0.005552		AT3G28150	TRICHOME BIREFRINGENCE-LIKE 22	4.31606	1.13e-11	2.6e-10
AT1G07570	1.06273	0.00422135	0.0213096		1:2090259-2092719	AT1G06800	-0.733765	7.07287e-06	7.12544e-05		1:6475631-6480128	AT1G18780	-0.585199	0.00272773	0.005552		AT3G47620	TEOSINTE BRANCHED, cycloidea and PCF (TCP) 14	-4.31589	3.39e-14	2.36e-12
AT1G07580	1.30085	0.00168912	0.0135521		1:2090259-2092719	AT1G06810	-0.733765	7.07287e-06	7.12544e-05		1:6475631-6480128	AT1G18790	-0.585199	0.00272773	0.005552		AT5G43750	NAD(P)H dehydrogenase 18	-4.31559	1.35e-14	1.18e-12
	1.77099	0.00109925	0.0112026		1:2096427-2097411	AT1G06830	-0.53316	0.00283012	0.00746865		1:6484750-6487774	AT1G18810	-0.551816	0.00157212	0.00341586		AT1G10370	Glutathione S-transferase family protein	4.31105	4.32e-11	7.98e-10
AT1G07580	-0.1236	0.780603	0.821026		1:2102814-2103506	AT1G06840	-0.318179	0.0640331	0.102726		1:6495282-6499150	AT1G18835	-0.672106	0.000530992	0.00131614		AT1G75830	low-molecular-weight cysteine-rich 67	4.3097	1.79e-06	8.79e-06
AT1G07600	-1.19312	0.00686878	0.0274314		1:2105206-2107231	AT1G06850	-0.75473	8.69304e-06	8.25704e-05		1:6507211-6511667	AT1G18860	-0.298657	0.030448	0.0472019		AT3G51238		4.30775	6.63e-10	8.06e-09
AT1G07590	1.25209	0.000362908	0.00683607		1:2108672-2109286	AT1G06870	-0.223604	0.0972345	0.146494		1:6552854-6555397	AT1G18960	-1.01312	2.04061e-05	7.80071e-05		AT5G38940	RmlC-like cupins superfamily protein	-4.30637	5.17e-09	4.8e-08
AT1G07610	1.05808	0.00557165	0.0246829		1:2120219-2120513		-0.206762	0.405881	0.487897		1:6552854-6555397	undef_101	-1.01312	2.04061e-05	7.80071e-05		AT1G33811	GDSL-like Lipase/Acylhydrolase superfamily protein	-4.30399	1.91e-14	1.55e-12
AT1G07630	0.778503	0.0112965	0.0368578		1:2124835-2128060	AT1G06920	-0.169821	0.0773669	0.12083		1:6552854-6555397	AT1G18970	-1.01312	2.04061e-05	7.80071e-05		AT1G65230	Uncharacterized conserved protein (DUF2358)	-4.30343	1.99e-14	1.59e-12
AT1G07630	0.515507	0.294372	0.374977		1:2124835-2128060	undef_116	-0.169821	0.0773669	0.12083		1:6572345-6573637	AT1G19030	-0.31051	0.100528	0.135973		AT4G02770	photosystem I subunit D-1	-4.30234	1.23e-12	4e-11
	0.384183	0.475216	0.549547		1:2124835-2128060	AT1G06923	-0.169821	0.0773669	0.12083		1:6581640-6583649	AT1G19060	-1.45908	3.50063e-07	2.50274e-06		AT1G13700	6-phosphogluconolactonase 1	-4.2982	3.06e-11	5.99e-10
AT1G07640	-2.55	0.000264688	0.00592649		1:2124835-2128060	AT1G06925	-0.169821	0.0773669	0.12083		1:6614550-6615213	AT1G19160	-2.26409	3.03321e-08	3.55737e-07		AT5G67420	LOB domain-containing protein 37	-4.29697	1.15e-13	6.21e-12
AT1G07650	0.821578	0.0347885	0.0753849		1:2128992-2129674	AT1G06930	-0.0500667	0.540904	0.617941		1:6619003-6620788	intergenic_46	-2.5469	2.08915e-09	4.87419e-08		AT3G58550	Bifunctional inhibitor/lipid-transfer protein/seed storage 2S albumin superfamily protein	-4.29573	4.11e-07	2.35e-06
AT1G07650	0.536203	0.105734	0.169069		1:2135121-2135600	AT1G06950	-0.100566	0.553593	0.629672		1:6634482-6640143	intergenic_47	-0.272516	0.0700821	0.0986385		AT5G01670	NAD(P)-linked oxidoreductase superfamily protein	4.29455	3.16e-11	6.16e-10
AT1G07645	1.28245	0.00281243	0.0172395		1:2138067-2141949	AT1G06970	-0.446783	0.00190292	0.00536459		1:6643098-6645389	AT1G19230	-2.08406	4.28871e-09	8.04428e-08		AT1G49975		-4.29209	1.19e-15	1.83e-13
AT1G07670	0.463678	0.105309	0.16854		1:2143013-2145872	AT1G06980	-0.620718	0.000148589	0.000694257		1:6650623-6654759	AT1G19250	-0.988973	1.09104e-05	4.53861e-05		AT1G04920	sucrose phosphate synthase 3F	4.28856	1.39e-11	3.11e-10
AT1G07680	0.210104	0.524113	0.595746		1:2146680-2150065	AT1G06990	-1.13402	2.65667e-07	8.08161e-06		1:6656628-6656962	intergenic_48	-0.103693	0.740011	0.778234		AT1G35350	EXS (ERD1/XPR1/SYG1) family protein	-4.28856	5.81e-11	1.02e-09
AT1G07705	0.017317	0.956238	0.96494		1:2151943-2153726	AT1G07000	-0.452613	0.001841	0.00521302		1:6678070-6680075	AT1G19320	-1.26718	7.88227e-06	3.46355e-05		AT2G03310		-4.28834	1.13e-10	1.79e-09
	0.49216	0.528785	0.599793		1:2151943-2153726	undef_119	-0.452613	0.001841	0.00521302		1:6700057-6703062	AT1G19390	0.106173	0.532662	0.588		AT5G54000	2-oxoglutarate (2OG) and Fe(II)-dependent oxygenase superfamily protein	4.28566	4.88e-14	3.16e-12
AT1G07720	0.00029778	0.999473	0.999516		1:2151943-2153726	AT1G07010	-0.452613	0.001841	0.00521302		1:6718627-6720502	AT1G19415	-0.541817	0.00229793	0.00477051		AT1G22890		-4.28551	3.01e-08	2.28e-07
AT1G07720	0.0589437	0.91217	0.929726		1:2155681-2156662	AT1G07020	-0.113409	0.448157	0.530258		1:6721463-6721707		-0.834168	0.00164624	0.00355492		AT1G15820	light harvesting complex photosystem II subunit 6	-4.28102	4.4e-14	2.9e-12
AT1G07728	0.798082	0.0201147	0.052505		1:2162524-2165240	AT1G07040	-0.701915	4.10063e-06	4.84344e-05		1:6738875-6740895	AT1G19460	-2.55862	1.87753e-08	2.4569e-07		AT5G63350		4.28034	9.52e-11	1.55e-09
AT1G07760	1.08905	0.00235124	0.01584		1:2162524-2165240	undef_120	-0.701915	4.10063e-06	4.84344e-05		1:6738875-6740895	undef_102	-2.55862	1.87753e-08	2.4569e-07		AT1G66980	suppressor of npr1-1 constitutive 4	-4.27965	4.75e-18	1.95e-15
AT1G07760	1.34618	0.00236069	0.0158787		1:2162524-2165240	AT1G07050	-0.701915	4.10063e-06	4.84344e-05		1:6738875-6740895	AT1G19464	-2.55862	1.87753e-08	2.4569e-07		AT3G59060	phytochrome interacting factor 3-like 6	-4.27741	2.48e-15	3.24e-13
AT1G07770	0.382712	0.201004	0.27722		1:2168725-2168920		-0.243936	0.442116	0.524321		1:6741891-6742318	AT1G19470	-2.17099	2.90824e-07	2.15684e-06		AT2G47115		4.2769	3.67e-07	2.12e-06
AT1G07790	0.740781	0.0615782	0.112954		1:2172639-2174942	AT1G07090	-0.905986	3.90034e-06	4.71334e-05		1:6754924-6759072	AT1G19500	-0.192759	0.19657	0.244491		AT4G05070	Wound-responsive family protein	-4.2754	1.66e-11	3.59e-10
AT1G07810	1.30426	0.00264305	0.0166533		1:2175818-2176252	intergenic_30	-0.902081	0.000391379	0.00148231		1:6754924-6759072	undef_103	-0.192759	0.19657	0.244491		AT3G15360	thioredoxin M-type 4	-4.2737	4.78e-16	9.03e-14
AT1G07820	0.349544	0.193699	0.269146		1:2187821-2188509	AT1G07128	-0.642985	2.97011e-05	0.000201852		1:6754924-6759072	AT1G19510	-0.192759	0.19657	0.244491		AT5G66570	PS II oxygen-evolving complex 1	-4.27364	9.17e-14	5.22e-12
AT1G07870	0.78992	0.0142017	0.0424055		1:2187821-2188509	AT1G07130	-0.642985	2.97011e-05	0.000201852		1:6763831-6764847	AT1G19530	-1.31042	0.000451425	0.0011479		AT4G38840	SAUR-like auxin-responsive protein family	-4.27224	1.17e-12	3.82e-11
AT1G07885	0.756128	0.012812	0.0397025		1:2190114-2190748	AT1G07135	0.192571	0.339336	0.419569		1:6765700-6765984		-1.4562	4.74655e-06	2.27141e-05		AT2G02120	Scorpion toxin-like knottin superfamily protein	4.27071	1.23e-07	7.95e-07
AT1G07910	0.483174	0.116992	0.182724		1:2194747-2196616	AT1G07150	-0.277121	0.0137068	0.0280221		1:6769515-6772767	AT1G19560	-1.37097	5.73096e-07	3.7837e-06		AT4G13493		-4.27035	7.06e-13	2.54e-11
AT1G07910	0.83094	0.0497659	0.096674		1:2198123-2199941	AT1G07160	0.369229	0.00107323	0.00331557		1:6781446-6795943	AT1G19610	-0.0964873	0.525086	0.58081		AT3G58200	TRAF-like family protein	4.27012	3.18e-12	8.96e-11
AT1G07920	-0.36677	0.37709	0.457373		1:2201531-2202849	AT1G07175	-0.862277	8.12037e-06	7.90837e-05		1:6781446-6795943	undef_104	-0.0964873	0.525086	0.58081		AT5G46230	Protein of unknown function, DUF538	4.26977	2.55e-13	1.16e-11
AT1G07920	0.0522184	0.875538	0.899943		1:2204133-2205513	AT1G07180	-0.794552	9.91841e-07	1.8518e-05		1:6781446-6795943	AT1G19620	-0.0964873	0.525086	0.58081		AT5G26000	thioglucoside glucohydrolase 1	-4.26595	3.78e-12	1.04e-10
AT1G07930	-0.486442	0.292332	0.372809		1:2211674-2214188	AT1G07200	-0.722467	9.33484e-05	0.000483636		1:6781446-6795943	AT1G19630	-0.0964873	0.525086	0.58081		AT2G29460	glutathione S-transferase tau 4	4.26379	2.41e-10	3.4e-09
AT1G07930	0.801553	0.0155434	0.0446642		1:2215266-2215780	AT1G07210	-0.248494	0.229143	0.302137		1:6781446-6795943	AT1G19640	-0.0964873	0.525086	0.58081		AT4G37990	elicitor-activated gene 3-2	4.26305	1.53e-05	6.13e-05
AT1G07930	0.25939	0.620809	0.682773		1:2218645-2219834	AT1G07220	-0.225363	0.0549808	0.0902498		1:6803746-6805015	AT1G19670	-1.45711	1.12595e-06	6.74749e-06		AT2G01090	Ubiquinol-cytochrome C reductase hinge protein	-4.26282	1.71e-14	1.43e-12
	1.16253	0.00829455	0.0305336		1:2221645-2222702	AT1G07230	-0.877474	1.25703e-05	0.00010618		1:6835643-6846207	AT1G19780	-0.578902	0.00123468	0.00275607		AT5G24470	pseudo-response regulator 5	-4.26182	3.07e-11	6e-10
AT1G07940	-0.771062	0.0242316	0.0591884		1:2223863-2229419	AT1G07240	-0.696734	1.60236e-05	0.000127423		1:6835643-6846207	undef_105	-0.578902	0.00123468	0.00275607		AT2G44800	2-oxoglutarate (2OG) and Fe(II)-dependent oxygenase superfamily protein	4.26106	2.88e-13	1.27e-11
AT1G07940	-0.713119	0.0513443	0.0989227		1:2223863-2229419	undef_125	-0.696734	1.60236e-05	0.000127423		1:6835643-6846207	AT1G19790	-0.578902	0.00123468	0.00275607		AT5G64770		-4.26047	2.76e-11	5.49e-10
AT1G07960	-0.663429	0.14087	0.210195		1:2223863-2229419	AT1G07250	-0.696734	1.60236e-05	0.000127423		1:6849225-6855644	AT1G19810	-1.82127	2.739e-08	3.29485e-07		AT5G15950	Adenosylmethionine decarboxylase family protein	4.25659	9.36e-14	5.31e-12
AT1G07980	1.09618	0.00388355	0.0203522		1:2223863-2229419	AT1G07260	-0.696734	1.60236e-05	0.000127423		1:6849225-6855644	undef_106	-1.82127	2.739e-08	3.29485e-07		AT5G41765	DNA-binding storekeeper protein-related transcriptional regulator	4.24853	4.27e-13	1.71e-11
AT1G07990	0.418695	0.269143	0.34888		1:2232687-2233631	AT1G07270	-0.00611007	0.976197	0.982904		1:6849225-6855644	AT1G19830	-1.82127	2.739e-08	3.29485e-07		AT2G40220	Integrase-type DNA-binding superfamily protein	4.24793	3.66e-13	1.53e-11
AT1G08000	-0.535827	0.350862	0.432311		1:2235186-2241864	AT1G07280	-0.956343	2.09206e-07	6.91054e-06		1:6866941-6867282	intergenic_49	-0.756007	0.0825498	0.114225		AT4G13770	cytochrome P450, family 83, subfamily A, polypeptide 1	-4.24101	9.66e-09	8.35e-08
AT1G08010	0.711384	0.141894	0.211369		1:2248675-2249894	AT1G07310	-0.110682	0.477002	0.557776		1:6868699-6870242	intergenic_50	-0.657788	0.00573471	0.0107389		AT5G52640	heat shock protein 90	4.24028	7.65e-10	9.11e-09
AT1G08030	0.4136	0.198107	0.274055		1:2248675-2249894	AT1G07320	-0.110682	0.477002	0.557776		1:6871150-6871589	intergenic_51	-1.02667	0.0016187	0.00350154		AT1G14280	phytochrome kinase substrate 2	-4.23732	2.48e-11	5.02e-10
AT1G08040	1.00754	0.00446209	0.0218931		1:2254813-2256660	AT1G07340	0.237177	0.0202516	0.0388999		1:6876576-6882454	intergenic_52	-0.521296	0.00939318	0.0167205		AT1G52190	Major facilitator superfamily protein	-4.23665	6.31e-11	1.1e-09
	0.0226607	0.965436	0.972058		1:2263177-2263555	AT1G07370	-0.0919358	0.542576	0.619316		1:6883513-6886239	intergenic_53	-0.97768	0.000477931	0.00120419		AT3G48700	carboxyesterase 13	4.23447	3.5e-13	1.48e-11
	1.16531	0.00406165	0.0208587		1:2265564-2265787		-1.29273	3.9039e-05	0.000248228		1:6904844-6912833	AT1G19890	-1.78355	1.68952e-08	2.26977e-07		AT2G29320	NAD(P)-binding Rossmann-fold superfamily protein	-4.23368	4.06e-13	1.64e-11
	0.883194	0.00591899	0.0254007		1:2266987-2267683	AT1G07380	-1.01639	2.37672e-05	0.000169903		1:6904844-6912833	undef_107	-1.78355	1.68952e-08	2.26977e-07		AT4G12210	RING/U-box superfamily protein	4.23188	8.78e-16	1.44e-13
AT1G08115	0.286842	0.384369	0.464467		1:2268558-2270223	AT1G07390	-0.845568	0.000126034	0.000611943		1:6904844-6912833	AT1G19900	-1.78355	1.68952e-08	2.26977e-07		AT1G54780	thylakoid lumen 18 kDa protein	-4.23167	9.24e-15	8.87e-13
AT1G08120	-0.543098	0.0905344	0.150211		1:2274942-2277049	AT1G07400	-0.683232	2.60793e-05	0.000182434		1:6917119-6918078	AT1G19930	-0.225792	0.136048	0.177251		AT4G18740	Rho termination factor	-4.23031	3.22e-13	1.38e-11
AT1G08125	0.332365	0.348906	0.430309		1:2274942-2277049	undef_127	-0.683232	2.60793e-05	0.000182434		1:6921312-6923246	intergenic_54	-0.177749	0.301781	0.357191		AT3G11090	LOB domain-containing protein 21	-4.22466	7.48e-12	1.87e-10
AT1G08130	0.830767	0.0102879	0.0347819		1:2274942-2277049	AT1G07410	-0.683232	2.60793e-05	0.000182434		1:6927666-6929516	AT1G19960	0.411537	0.0223267	0.0357971		AT5G16980	Zinc-binding dehydrogenase family protein	4.2219	3.71e-13	1.54e-11
AT1G08160	-1.09226	0.0737554	0.128871		1:2277861-2278490	AT1G07420	-0.994369	0.000199811	0.000871193		1:6930457-6930657		-0.373232	0.348479	0.40611		AT5G45980	WUSCHEL related homeobox 8	4.22025	7.85e-10	9.31e-09
AT1G08165	1.03229	0.00871527	0.0314664		1:2281046-2282850	AT1G07430	-0.614454	2.02621e-05	0.00015062		1:6958152-6965031	AT1G20070	-2.84281	6.05504e-11	5.86075e-09		AT4G16410		-4.21982	3.74e-13	1.55e-11
AT1G08170	1.55219	0.00876318	0.0315886		1:2284427-2289457	undef_128	-0.379962	0.00205902	0.00573192		1:6958152-6965031	undef_108	-2.84281	6.05504e-11	5.86075e-09		AT1G05190	Ribosomal protein L6 family	-4.21819	2.76e-14	2.03e-12
AT1G08180	0.469709	0.105104	0.168327		1:2284427-2289457	AT1G07440	-0.379962	0.00205902	0.00573192		1:6958152-6965031	AT1G20080	-2.84281	6.05504e-11	5.86075e-09		AT1G08980	amidase 1	-4.21642	2.07e-14	1.63e-12
	0.114035	0.807786	0.843648		1:2284427-2289457	AT1G07450	-0.379962	0.00205902	0.00573192		1:6975901-6976518	AT1G20120	-0.42711	0.0317938	0.0490101		AT1G64720	Polyketide cyclase/dehydrase and lipid transport superfamily protein	-4.21616	1.56e-12	4.9e-11
AT1G08200	0.263445	0.56393	0.631413		1:2290416-2291006	AT1G07460	-0.158896	0.192985	0.261731		1:6977551-6985919	AT1G20130	0.102853	0.484324	0.542218		AT4G09930	Avirulence induced gene (AIG1) family protein	4.21082	1.61e-18	7.86e-16
AT1G08200	2.13499	0.0032704	0.0185333		1:2301315-2302123	AT1G07485	-0.371124	0.00487095	0.0117097		1:6977551-6985919	undef_109	0.102853	0.484324	0.542218		AT5G56870	beta-galactosidase 4	-4.20772	2.93e-11	5.77e-10
AT1G08200	1.07243	0.00947164	0.0331226		1:2301315-2302123	AT1G07490	-0.371124	0.00487095	0.0117097		1:6977551-6985919	AT1G20132	0.102853	0.484324	0.542218		AT3G50270	HXXXD-type acyl-transferase family protein	-4.20684	2.53e-16	5.38e-14
AT1G08210	1.01375	0.00858695	0.0311892		1:2304543-2305124	AT1G07500	-0.151112	0.356748	0.437786		1:6977551-6985919	AT1G20135	0.102853	0.484324	0.542218		AT3G56650	Mog1/PsbP/DUF1795-like photosystem II reaction center PsbP family protein	-4.20165	2.31e-15	3.05e-13
AT1G08230	1.96182	4.49313e-05	0.00290302		1:2317469-2319476	AT1G07540	-0.592587	2.14537e-05	0.000157325		1:6996210-6997814	AT1G20180	-0.596346	0.00434406	0.0084041		AT2G22980	serine carboxypeptidase-like 13	-4.20098	9.92e-15	9.36e-13
AT1G08250	0.550348	0.0778841	0.134234		1:2320794-2323074	AT1G07540	-0.156786	0.134413	0.193164		1:7014444-7015528	AT1G20240	0.140031	0.435812	0.493809		AT3G16150	N-terminal nucleophile aminohydrolases (Ntn hydrolases) superfamily protein	4.19844	2.13e-11	4.42e-10
AT1G08270	1.01588	0.00593706	0.0254406		1:2320794-2323074	undef_134	-0.156786	0.134413	0.193164		1:7033695-7034324	AT1G20320	0.133141	0.481759	0.539992		AT3G01480	cyclophilin 38	-4.19786	3.32e-16	6.77e-14
AT1G08290	0.602047	0.395805	0.475388		1:2320794-2323074	AT1G07550	-0.156786	0.134413	0.193164		1:7042660-7044000	AT1G20340	0.0334693	0.847565	0.872588		AT5G59080		-4.18954	6.74e-13	2.46e-11
AT1G08300	1.03983	0.00223995	0.0154416		1:2325470-2325545		0.16346	0.521014	0.599559		1:7042660-7044000	undef_110	0.0334693	0.847565	0.872588		AT5G59310	lipid transfer protein 4	4.18879	1e-05	4.18e-05
AT1G08320	0.868995	0.0325057	0.071978		1:2332883-2334361	AT1G07570	-1.25971	5.9334e-07	1.31683e-05		1:7042660-7044000	AT1G20350	0.0334693	0.847565	0.872588		AT4G00380	XH/XS domain-containing protein	4.18868	2.08e-15	2.79e-13
AT1G08320	1.03969	0.00866694	0.0313717		1:2338694-2339368	AT1G07590	-0.74225	0.00142839	0.00421935		1:7053961-7061861	undef_111	-0.59181	0.00203396	0.00428629		AT1G23130	Polyketide cyclase/dehydrase and lipid transport superfamily protein	-4.18232	2.23e-10	3.17e-09
AT1G08320	0.651536	0.0649996	0.117566		1:2338694-2339368	AT1G07600	-0.74225	0.00142839	0.00421935		1:7053961-7061861	AT1G20375	-0.59181	0.00203396	0.00428629		AT1G24580	RING/U-box superfamily protein	4.18078	7.24e-08	4.93e-07
AT1G08340	0.923863	0.00395325	0.0205265		1:2340545-2342023	AT1G07610	-0.78733	4.27959e-06	4.97624e-05		1:7053961-7061861	AT1G20380	-0.59181	0.00203396	0.00428629		AT1G20850	xylem cysteine peptidase 2	-4.17794	8.67e-11	1.44e-09
AT1G08350	0.815	0.0344258	0.0748801		1:2343949-2346908	AT1G07615	-0.186727	0.155411	0.218392		1:7101949-7102764	AT1G20500	-0.315879	0.0630316	0.0897751		AT2G17660	RPM1-interacting protein 4 (RIN4) family protein	4.1766	1.14e-05	4.7e-05
AT1G08380	1.56148	0.0101536	0.0345512		1:2343949-2346908	AT1G07620	-0.186727	0.155411	0.218392		1:7110156-7112434	AT1G20530	-2.03318	7.6604e-08	7.22613e-07		AT4G13505		-4.17413	7.41e-14	4.38e-12
AT1G08420	-0.490576	0.295223	0.375875		1:2348401-2349889	AT1G07630	-0.184295	0.115693	0.16995		1:7150962-7153956	intergenic_55	-0.234204	0.200923	0.249099		AT1G73330	drought-repressed 4	-4.17241	3.57e-07	2.07e-06
	0.836291	0.0169568	0.0471485		1:2352299-2352724	intergenic_31	-0.195458	0.318895	0.397892		1:7161724-7163443	AT1G20657	-0.594221	0.000942081	0.00218166		AT1G78760	F-box/RNI-like superfamily protein	4.17062	3.63e-17	1.08e-14
AT1G08450	0.844572	0.0251983	0.0607687		1:2353616-2356120	AT1G07640	0.315685	0.00195577	0.00549085		1:7172566-7173911	intergenic_56	-1.33564	1.51943e-06	8.73807e-06		AT2G21720	Plant protein of unknown function (DUF639)	4.17056	3.73e-10	4.92e-09
	0.562905	0.146168	0.216153		1:2357824-2358560	intergenic_32	-0.646309	0.00143536	0.00423792		1:7195297-7195814	AT1G20730	-1.39377	0.0010202	0.0023329		AT4G10120	Sucrose-phosphate synthase family protein	-4.16821	7.39e-11	1.26e-09
AT1G08490	0.538333	0.0807021	0.137872		1:2365733-2368500	AT1G07650	-1.56228	4.83156e-09	6.86267e-07		1:7197408-7198541	AT1G20735	-0.908326	1.81298e-05	7.01233e-05		AT3G23700	Nucleic acid-binding proteins superfamily	-4.16812	6.48e-18	2.5e-15
	0.292276	0.469062	0.544076		1:2365733-2368500	undef_139	-1.56228	4.83156e-09	6.86267e-07		1:7201147-7202742	AT1G20740	-1.27828	8.0767e-07	5.1127e-06		AT5G45680	FK506-binding protein 13	-4.1675	1e-13	5.62e-12
AT1G08500	1.35869	0.0267203	0.0631237		1:2365733-2368500	AT1G07645	-1.56228	4.83156e-09	6.86267e-07		1:7221084-7221392	AT1G20790	-2.60257	4.80761e-07	3.27901e-06		AT5G35630	glutamine synthetase 2	-4.16464	4.74e-16	9e-14
AT1G08510	0.903843	0.237182	0.315667		1:2375645-2376979	AT1G07680	0.0520953	0.629791	0.698906		1:7223647-7231894	undef_112	-0.764387	0.000254431	0.000697637		AT4G36410	ubiquitin-conjugating enzyme 17	-4.16337	8.01e-12	1.98e-10
	0.538749	0.0537829	0.102312		1:2377954-2378906	AT1G07690	-0.0185255	0.908685	0.930402		1:7223647-7231894	AT1G20795	-0.764387	0.000254431	0.000697637		AT4G02280	sucrose synthase 3	4.1616	1.49e-11	3.29e-10
AT1G08530	0.577808	0.301085	0.381726		1:2388370-2389266	intergenic_33	-0.254588	0.0847603	0.13049		1:7223647-7231894	AT1G20800	-0.764387	0.000254431	0.000697637		AT2G33070	nitrile specifier protein 2	4.16091	1.7e-10	2.52e-09
AT1G08540	0.798586	0.116919	0.182671		1:2390931-2392962	AT1G07720	-0.155184	0.113284	0.166903		1:7236746-7237939	intergenic_57	-0.430613	0.0183523	0.0301096		AT2G36660	poly(A) binding protein 7	4.16018	6.49e-12	1.65e-10
AT1G08560	1.08703	0.00150421	0.0129402		1:2393816-2394534	intergenic_34	-0.435728	0.00722059	0.0162953		1:7241270-7241772	intergenic_58	-0.798888	0.0166211	0.0276218		AT5G09980	elicitor peptide 4 precursor	4.15708	1.34e-08	1.11e-07
AT1G08570	0.587114	0.101347	0.16401		1:2400011-2400536	AT1G07740	-0.505425	0.00135719	0.00404529		1:7254759-7255641	AT1G20860	-1.66736	2.24203e-06	1.20679e-05		AT3G26650	glyceraldehyde 3-phosphate dehydrogenase A subunit	-4.15458	4.07e-14	2.74e-12
AT1G08592	-0.632968	0.241438	0.319827		1:2403518-2403776		0.0845689	0.520113	0.598784		1:7258063-7258463	AT1G20860	-0.812594	0.00401001	0.00783596		AT4G16515		-4.15327	3.32e-11	6.41e-10
AT1G08592	0.550992	0.0741202	0.129333		1:2405361-2405968	AT1G07750	-0.206277	0.0482906	0.0809445		1:7268297-7270120	intergenic_59	0.531588	0.0327357	0.0502965		AT4G03450	Ankyrin repeat family protein	4.1473	4.63e-12	1.23e-10
AT1G08610	0.626132	0.150591	0.221228		1:2407329-2407908	intergenic_35	0.149241	0.291588	0.369688		1:7271203-7276518	AT1G20900	-1.00604	7.70222e-05	0.000244531		AT1G60750	NAD(P)-linked oxidoreductase superfamily protein	4.14727	1.93e-09	2e-08
AT1G08620	0.715844	0.0308464	0.0695184		1:2413003-2414815	AT1G07790	-0.55271	0.000342784	0.00133421		1:7295628-7296515	AT1G20940	-1.33058	2.43559e-05	9.04687e-05		AT3G55630	DHFS-FPGS homolog D	-4.14685	1.63e-14	1.38e-12
AT1G08630	1.20831	0.00988088	0.0339637		1:2413003-2414815	undef_140	-0.55271	0.000342784	0.00133421		1:7330035-7335435	AT1G20990	-0.669632	0.000390021	0.00101226		AT3G44970	Cytochrome P450 superfamily protein	-4.14445	1.78e-08	1.43e-07
AT1G08630	0.347505	0.4548	0.531173		1:2413003-2414815	AT1G07795	-0.55271	0.000342784	0.00133421		1:7341153-7343287	intergenic_60	-1.14714	0.000220826	0.00061632		AT2G41280	late embryogenesis abundant protein (M10) / LEA protein M10	4.14345	1.15e-12	3.77e-11
AT1G08640	1.15887	0.0117492	0.0377559		1:2422358-2422811	AT1G07830	-0.296675	0.0299611	0.0540688		1:7350990-7352351	intergenic_61	-0.24524	0.117769	0.156389		AT3G01440	PsbQ-like 1	-4.14334	7.25e-12	1.82e-10
	1.11159	0.00141917	0.0126025		1:2427020-2429461	AT1G07850	-0.172763	0.0645329	0.103429		1:7367088-7368507	AT1G21050	-0.514867	0.0308253	0.0477079		AT3G11170	fatty acid desaturase 7	-4.13721	1.78e-09	1.87e-08
AT1G08700	0.914366	0.0175064	0.0479865		1:2427020-2429461	AT1G07860	-0.172763	0.0645329	0.103429		1:7387349-7387678	AT1G21100	-0.0256252	0.917665	0.930438		AT2G15880	Leucine-rich repeat (LRR) family protein	-4.1353	1.03e-09	1.16e-08
AT1G08760	0.12765	0.712373	0.76254		1:2427020-2429461	AT1G07870	-0.172763	0.0645329	0.103429		1:7389306-7396503	undef_113	0.0612159	0.676716	0.722095		AT3G44290	NAC domain containing protein 60	4.13474	3.12e-12	8.82e-11
AT1G08810	0.564069	0.269168	0.348888		1:2434057-2435120	AT1G07880	-0.546299	0.000458192	0.00167323		1:7389306-7396503	AT1G21110	0.0612159	0.676716	0.722095		AT3G61430	plasma membrane intrinsic protein 1A	-4.13355	5.6e-12	1.45e-10
AT1G08820	2.284	0.00104165	0.0109018		1:2436380-2439479	AT1G07885	-0.971255	2.19345e-07	7.18122e-06		1:7389306-7396503	AT1G21120	0.0612159	0.676716	0.722095		AT1G16410	cytochrome p450 79f1	-4.13308	2.48e-07	1.49e-06
AT1G08830	1.33459	0.00290609	0.017549		1:2436380-2439479	undef_146	-0.971255	2.19345e-07	7.18122e-06		1:7401796-7405715	AT1G21140	-0.391288	0.0168243	0.0279099		AT3G16520	UDP-glucosyl transferase 88A1	-4.13143	1.17e-15	1.81e-13
AT1G08845	1.83189	0.0946904	0.155405		1:2436380-2439479	AT1G07890	-0.971255	2.19345e-07	7.18122e-06		1:7448678-7459029	undef_114	-1.3928	4.45261e-07	3.07277e-06		AT1G02390	glycerol-3-phosphate acyltransferase 2	4.13081	3.81e-13	1.58e-11
AT1G08880	0.659067	0.0426532	0.0866552		1:2440864-2444230	undef_147	-0.989945	1.3877e-06	2.32945e-05		1:7448678-7459029	AT1G21286	-1.3928	4.45261e-07	3.07277e-06		AT1G61440	S-locus lectin protein kinase family protein	4.13056	6.58e-14	4e-12
AT1G08910	0.764559	0.04076	0.0839336		1:2440864-2444230	AT1G07900	-0.989945	1.3877e-06	2.32945e-05		1:7448678-7459029	AT1G21290	-1.3928	4.45261e-07	3.07277e-06		AT5G03810	GDSL-like Lipase/Acylhydrolase family protein	4.12074	1.02e-16	2.57e-14
AT1G08910	-0.771336	0.083681	0.141719		1:2440864-2444230	AT1G07901	-0.989945	1.3877e-06	2.32945e-05		1:7448678-7459029	AT1G21300	-1.3928	4.45261e-07	3.07277e-06		AT1G49330	hydroxyproline-rich glycoprotein family protein	4.11914	7.8e-14	4.58e-12
	-0.0246684	0.939299	0.951919		1:2446110-2446519	AT1G07910	-0.428368	0.06744	0.107342		1:7448678-7459029	AT1G21310	-1.3928	4.45261e-07	3.07277e-06		AT5G28919		-4.11809	3.14e-16	6.43e-14
	0.670747	0.0817051	0.139134		1:2466648-2466953	AT1G07950	-0.583503	0.00110394	0.00339285		1:7459850-7465779	AT1G21320	-1.69933	6.60028e-08	6.51678e-07		AT2G22990	sinapoylglucose 1	-4.11788	8.8e-10	1.02e-08
AT1G08920	0.817765	0.0458964	0.0911444		1:2472137-2472545	AT1G07970	0.0518656	0.669204	0.733562		1:7466759-7469821	AT1G21323	0.480822	0.0389179	0.0586676		AT4G28090	SKU5 similar 10	4.11657	7.61e-27	2.32e-23
	0.987143	0.0262287	0.0623079		1:2474554-2476258	AT1G07980	-0.895484	1.03782e-05	9.28006e-05		1:7466759-7469821	undef_115	0.480822	0.0389179	0.0586676		AT3G02410	alpha/beta-Hydrolases superfamily protein	4.11602	4.48e-14	2.95e-12
	0.990058	0.0288299	0.0665118		1:2474554-2476258	undef_148	-0.895484	1.03782e-05	9.28006e-05		1:7466759-7469821	AT1G21326	0.480822	0.0389179	0.0586676		AT4G13830	DNAJ-like 20	-4.11545	8.47e-14	4.9e-12
AT1G08930	0.957254	0.00705866	0.0278243		1:2474554-2476258	AT1G07985	-0.895484	1.03782e-05	9.28006e-05		1:7471329-7475574	undef_116	-0.57588	0.00180114	0.00384384		AT5G23660	homolog of Medicago truncatula MTN3	-4.11408	7.74e-13	2.72e-11
AT1G08930	0.649359	0.0296508	0.0678321		1:2492657-2493743	AT1G08030	-0.443935	0.00141026	0.00417249		1:7471329-7475574	AT1G21327	-0.57588	0.00180114	0.00384384		AT4G14540	nuclear factor Y, subunit B3	-4.11258	6.25e-14	3.83e-12
AT1G08940	1.3727	0.00447618	0.0219199		1:2499033-2499680	AT1G08050	0.344299	0.00580565	0.0135715		1:7471329-7475574	AT1G21330	-0.57588	0.00180114	0.00384384		AT1G07175		4.10956	1.73e-10	2.56e-09
AT1G08990	0.433306	0.252072	0.330646		1:2500941-2501385	AT1G08050	-0.331069	0.0104077	0.0221863		1:7479210-7483628	AT1G21360	-0.923445	0.000110175	0.000335799		AT5G45930	magnesium chelatase i2	-4.10661	3.82e-14	2.61e-12
AT1G09030	0.227976	0.711651	0.761873		1:2510765-2513089	AT1G08060	-0.693533	4.80654e-05	0.000290191		1:7491927-7492861	AT1G21395	-1.11519	0.00146087	0.00320102		AT1G52220		-4.10533	3.07e-13	1.33e-11
AT1G09040	2.19068	0.000269213	0.0059755		1:2510765-2513089	undef_149	-0.693533	4.80654e-05	0.000290191		1:7515614-7518426	AT1G21470	-0.0955408	0.521984	0.577867		AT3G16240	delta tonoplast integral protein	-4.10417	6.12e-09	5.58e-08
	1.52369	0.00228575	0.0156165		1:2510765-2513089	AT1G08065	-0.693533	4.80654e-05	0.000290191		1:7521984-7528434	undef_117	-1.96732	2.9515e-09	6.06584e-08		AT1G67770	terminal EAR1-like 2	4.10206	9.92e-17	2.53e-14
AT1G09070	0.892641	0.00974001	0.0336941		1:2516006-2520566	AT1G08070	-0.384111	0.00080952	0.00264489		1:7521984-7528434	AT1G21475	-1.96732	2.9515e-09	6.06584e-08		AT5G51500	Plant invertase/pectin methylesterase inhibitor superfamily	4.10162	2.85e-13	1.26e-11
AT1G09070	-0.456243	0.155131	0.226492		1:2516006-2520566	undef_150	-0.384111	0.00080952	0.00264489		1:7521984-7528434	AT1G21490	-1.96732	2.9515e-09	6.06584e-08		AT3G21800	UDP-glucosyl transferase 71B8	4.10021	1.63e-11	3.54e-10
AT1G09090	1.6337	0.000137951	0.00463233		1:2516006-2520566	AT1G08080	-0.384111	0.00080952	0.00264489		1:7535142-7539632	AT1G21525	-0.0308285	0.821921	0.850191		AT5G57760		-4.09959	5.94e-08	4.12e-07
AT1G09130	0.750226	0.0548189	0.103713		1:2522080-2522353		0.374279	0.0236782	0.0443337		1:7542773-7543917	AT1G21528	-0.316705	0.113045	0.150727		AT5G12910	Histone superfamily protein	4.09907	9.94e-11	1.61e-09
AT1G09150	0.462604	0.131239	0.199194		1:2523198-2525400	AT1G08090	0.333317	0.00150055	0.00440433		1:7542773-7543917	undef_118	-0.316705	0.113045	0.150727		AT2G43910	HARMLESS TO OZONE LAYER 1	-4.09813	9.6e-14	5.4e-12
	0.912398	0.132407	0.200469		1:2527256-2529380	AT1G08100	0.159633	0.16239	0.226526		1:7544834-7544932		-0.452473	0.17723	0.224006		AT5G38170	Bifunctional inhibitor/lipid-transfer protein/seed storage 2S albumin superfamily protein	4.09642	5.88e-06	2.58e-05
AT1G09157	-1.11685	0.0164411	0.0463313		1:2530563-2531469	intergenic_37	-1.17658	7.81199e-06	7.69252e-05		1:7546146-7547606	AT1G21530	0.218661	0.239301	0.290691		AT1G28030	2-oxoglutarate (2OG) and Fe(II)-dependent oxygenase superfamily protein	4.09454	1.47e-19	1.05e-16
AT1G09160	-0.269474	0.416365	0.495109		1:2542652-2542898		-0.305184	0.194601	0.263613		1:7549653-7553985	AT1G21540	-0.0960041	0.507674	0.564407		AT1G50110	D-aminoacid aminotransferase-like PLP-dependent enzymes superfamily protein	4.09233	1.94e-12	5.9e-11
AT1G09176	1.28529	0.00542739	0.0244159		1:2548735-2549749	AT1G08135	0.310918	0.0173929	0.034206		1:7549653-7553985	undef_119	-0.0960041	0.507674	0.564407		AT4G09650	ATP synthase delta-subunit gene	-4.08985	6.54e-16	1.14e-13
AT1G09180	0.186289	0.581571	0.647622		1:2552375-2553044	AT1G08140	-0.024652	0.894347	0.919034		1:7549653-7553985	AT1G21550	-0.0960041	0.507674	0.564407		AT5G66430	S-adenosyl-L-methionine-dependent methyltransferases superfamily protein	4.08633	9.94e-14	5.57e-12
AT1G09200	0.742479	0.0352862	0.0760866		1:2554925-2555128		0.417768	0.049319	0.0823172		1:7628828-7629155	AT1G21722	-2.4321	7.77688e-09	1.25271e-07		AT4G00260	Transcriptional factor B3 family protein	4.08575	1.81e-13	8.79e-12
AT1G09210	0.678537	0.0281993	0.0654934		1:2556365-2556851	AT1G08150	0.40281	0.0145509	0.0294507		1:7668966-7677270	AT1G21850	-2.35586	3.39106e-10	1.49207e-08		AT3G05020	acyl carrier protein 1	4.08424	5.65e-13	2.12e-11
AT1G09230	0.133295	0.718299	0.767538		1:2558931-2560414	AT1G08150	-0.126756	0.329152	0.408866		1:7668966-7677270	undef_120	-2.35586	3.39106e-10	1.49207e-08		AT5G45830	delay of germination 1	4.08283	9.49e-10	1.08e-08
AT1G09230	1.47254	0.0238735	0.0586509		1:2558931-2560414	undef_151	-0.126756	0.329152	0.408866		1:7668966-7677270	AT1G21860	-2.35586	3.39106e-10	1.49207e-08		AT1G09240	nicotianamine synthase 3	-4.07867	6.69e-11	1.16e-09
AT1G09230	1.57066	0.00177982	0.0138521		1:2558931-2560414	AT1G08160	-0.126756	0.329152	0.408866		1:7668966-7677270	AT1G21864	-2.35586	3.39106e-10	1.49207e-08		AT1G49500		-4.078	6.08e-10	7.48e-09
AT1G09245	0.887269	0.0349685	0.0756053		1:2561475-2563737	AT1G08165	-0.241529	0.0802739	0.124675		1:7683936-7690173	AT1G21890	-0.339458	0.0422727	0.0631873		AT1G08550	non-photochemical quenching 1	-4.07704	4.23e-14	2.82e-12
	0.768736	0.018169	0.0492117		1:2561475-2563737	undef_152	-0.241529	0.0802739	0.124675		1:7693642-7698412	AT1G21910	-0.332648	0.129658	0.16994		AT4G36280	Histidine kinase-, DNA gyrase B-, and HSP90-like ATPase family protein	4.07612	1.91e-13	9.19e-12
AT1G09280	0.85225	0.1395	0.208663		1:2561475-2563737	AT1G08170	-0.241529	0.0802739	0.124675		1:7707495-7708394	intergenic_63	-1.01073	0.000939721	0.00217773		AT3G05500	Rubber elongation factor protein (REF)	4.07557	5.07e-13	1.96e-11
AT1G09310	0.730747	0.0151008	0.0438981		1:2564583-2567875	AT1G08180	-0.49672	0.000859187	0.00277261		1:7714676-7717335	AT1G21940	-0.701275	0.000837649	0.00196903		AT3G16140	photosystem I subunit H-1	-4.07372	6.87e-15	7.08e-13
AT1G09310	0.808108	0.0345471	0.0750582		1:2564583-2567875	undef_153	-0.49672	0.000859187	0.00277261		1:7723537-7726680	AT1G21950	-1.48818	1.51643e-07	1.25685e-06		AT1G12900	glyceraldehyde 3-phosphate dehydrogenase A subunit 2	-4.07328	5.01e-09	4.66e-08
AT1G09350	0.606828	0.0951108	0.155919		1:2564583-2567875	AT1G08190	-0.49672	0.000859187	0.00277261		1:7723537-7726680	undef_121	-1.48818	1.51643e-07	1.25685e-06		AT3G11160		4.07207	7.67e-12	1.91e-10
AT1G09350	0.984269	0.013451	0.0409843		1:2572927-2573142		-0.558373	0.0199524	0.0384213		1:7723537-7726680	AT1G21960	-1.48818	1.51643e-07	1.25685e-06		AT1G04240	AUX/IAA transcriptional regulator family protein	-4.07072	1.46e-13	7.52e-12
AT1G09350	0.483321	0.147925	0.218127		1:2575499-2577541	AT1G08200	-0.477038	0.00108315	0.00334007		1:7727656-7734311	AT1G21970	-1.52312	6.57642e-08	6.50302e-07		AT4G33145		4.06931	6.47e-12	1.65e-10
AT1G09380	2.05483	1.04091e-05	0.00176156		1:2575499-2577541	undef_154	-0.477038	0.00108315	0.00334007		1:7727656-7734311	undef_122	-1.52312	6.57642e-08	6.50302e-07		AT3G51200	SAUR-like auxin-responsive protein family	4.06842	1.04e-10	1.67e-09
AT1G09390	0.6494	0.0611813	0.112466		1:2575499-2577541	AT1G08210	-0.477038	0.00108315	0.00334007		1:7727656-7734311	AT1G21973	-1.52312	6.57642e-08	6.50302e-07		AT3G04290	Li-tolerant lipase 1	-4.06563	5.78e-11	1.02e-09
AT1G09390	1.00999	0.00390572	0.0204075		1:2583742-2584165	AT1G08230	-0.16001	0.176423	0.242855		1:7727656-7734311	AT1G21975	-1.52312	6.57642e-08	6.50302e-07		AT1G17170	glutathione S-transferase TAU 24	4.06073	2.44e-10	3.44e-09
AT1G09415	0.0583662	0.826511	0.85899		1:2585997-2586812	AT1G08230	-1.25518	6.69856e-07	1.41845e-05		1:7739572-7745329	undef_123	-0.531109	0.00230139	0.00477466		AT5G55250	IAA carboxylmethyltransferase 1	4.05963	4.64e-13	1.83e-11
AT1G09460	-0.473747	0.35465	0.435936		1:2588990-2591140	AT1G08250	-0.69412	1.85895e-06	2.82981e-05		1:7739572-7745329	AT1G21990	-0.531109	0.00230139	0.00477466		AT1G55370	NDH-dependent cyclic electron flow 5	-4.0571	2.04e-14	1.61e-12
AT1G09480	2.05185	0.00113228	0.0113155		1:2588990-2591140	undef_155	-0.69412	1.85895e-06	2.82981e-05		1:7739572-7745329	AT1G22000	-0.531109	0.00230139	0.00477466		AT1G79700	Integrase-type DNA-binding superfamily protein	-4.05575	1.8e-10	2.64e-09
AT1G09490	1.56745	0.0120814	0.0383657		1:2588990-2591140	AT1G08260	-0.69412	1.85895e-06	2.82981e-05		1:7747567-7753679	AT1G22000	-0.296287	0.05276	0.0768949		AT5G23240	DNAJ heat shock N-terminal domain-containing protein	-4.05065	5.29e-10	6.64e-09
AT1G09500	1.04403	0.00268946	0.0168046		1:2607109-2608790	AT1G08270	-0.308575	0.00712689	0.0161252		1:7747567-7753679	undef_124	-0.296287	0.05276	0.0768949		AT1G49750	Leucine-rich repeat (LRR) family protein	-4.05025	1.15e-15	1.8e-13
AT1G09500	2.25624	0.000297451	0.00621193		1:2607109-2608790	undef_156	-0.308575	0.00712689	0.0161252		1:7747567-7753679	AT1G22010	-0.296287	0.05276	0.0768949		AT5G59340	WUSCHEL related homeobox 2	4.04519	1.08e-12	3.59e-11
AT1G09520	1.11403	0.00122857	0.0117494		1:2607109-2608790	AT1G08280	-0.308575	0.00712689	0.0161252		1:7747567-7753679	AT1G22015	-0.296287	0.05276	0.0768949		AT3G15353	metallothionein 3	-4.04215	1.04e-08	8.88e-08
	0.285812	0.460663	0.536696		1:2610546-2611093	AT1G08290	-0.10118	0.591934	0.664746		1:7761221-7763542	intergenic_64	0.131838	0.592204	0.643969		AT4G19530	disease resistance protein (TIR-NBS-LRR class) family	-4.03767	1.97e-15	2.7e-13
AT1G09530	1.12655	0.00860202	0.0312195		1:2612589-2614465	AT1G08290	-0.371339	0.00768706	0.0171386		1:7766948-7767074		0.67455	0.00787018	0.0142533		AT3G26510	Octicosapeptide/Phox/Bem1p family protein	-4.03648	8.18e-10	9.62e-09
	1.23556	0.0345544	0.0750669		1:2621107-2627706	AT1G08315	-0.243686	0.0127748	0.0264151		1:7784353-7786940	AT1G22065	-0.852686	0.000259648	0.000710752		AT1G31950	Terpenoid cyclases/Protein prenyltransferases superfamily protein	4.03633	2.51e-10	3.52e-09
AT1G09560	0.986826	0.00914393	0.0323877		1:2621107-2627706	undef_157	-0.243686	0.0127748	0.0264151		1:7793194-7797015	AT1G22080	0.0718483	0.595825	0.647048		AT4G22233		4.03329	6.1e-15	6.52e-13
AT1G09560	0.0647627	0.805345	0.841706		1:2621107-2627706	AT1G08320	-0.243686	0.0127748	0.0264151		1:7793194-7797015	undef_125	0.0718483	0.595825	0.647048		AT5G52780	Protein of unknown function (DUF3464)	-4.02967	7.04e-11	1.21e-09
AT1G09570	-0.0611538	0.820006	0.854092		1:2628774-2629010		-0.309645	0.268299	0.344948		1:7793194-7797015	AT1G22090	0.0718483	0.595825	0.647048		AT1G77210	sugar transporter 14	-4.0263	1.48e-10	2.25e-09
AT1G09590	1.40675	0.040726	0.0838934		1:2630879-2631839	AT1G08340	-0.0462409	0.593929	0.666356		1:7799807-7800187	AT1G22100	-1.0456	0.103735	0.139705		AT4G12480	Bifunctional inhibitor/lipid-transfer protein/seed storage 2S albumin superfamily protein	-4.02486	1.7e-05	6.75e-05
AT1G09620	-0.716185	0.110368	0.174683		1:2635364-2635627		-0.331231	0.194554	0.263568		1:7801495-7809940	AT1G22110	-0.376136	0.0237968	0.0379314		AT4G01360		4.02457	9.85e-08	6.49e-07
AT1G09630	1.0587	0.0145036	0.0429151		1:2640321-2641226	AT1G08370	-0.218618	0.261259	0.337093		1:7801495-7809940	undef_126	-0.376136	0.0237968	0.0379314		AT4G12900	Gamma interferon responsive lysosomal thiol (GILT) reductase family protein	-4.0226	1.98e-12	6e-11
AT1G09645	0.210557	0.717083	0.766589		1:2640321-2641226	AT1G08380	-0.218618	0.261259	0.337093		1:7801495-7809940	AT1G22120	-0.376136	0.0237968	0.0379314		AT1G25530	Transmembrane amino acid transporter family protein	4.02223	4.36e-11	8.05e-10
AT1G09645	0.629479	0.0387723	0.0810551		1:2645434-2646603	AT1G08400	-0.276135	0.0158883	0.0316685		1:7812953-7814692	AT1G22130	0.159776	0.40305	0.461554		AT4G18900	Transducin/WD40 repeat-like superfamily protein	4.02166	7.8e-16	1.32e-13
AT1G09645	0.722652	0.0834528	0.141405		1:2645434-2646603	AT1G08410	-0.276135	0.0158883	0.0316685		1:7816101-7818732	AT1G22150	0.188592	0.214326	0.263378		AT1G06990	GDSL-like Lipase/Acylhydrolase superfamily protein	4.02156	6.45e-17	1.79e-14
AT1G09660	0.533278	0.0499173	0.0968653		1:2658759-2661883	AT1G08430	-0.0479151	0.63044	0.699316		1:7841169-7844202	AT1G22210	-0.588436	0.00340452	0.00676774		AT1G09960	sucrose transporter 4	4.02105	1.18e-15	1.82e-13
AT1G09690	0.811973	0.0381717	0.0802568		1:2662772-2663895	AT1G08440	0.636197	8.74391e-05	0.000460909		1:7846705-7847355	AT1G22220	-0.566331	0.00678689	0.0124915		AT3G54420	homolog of carrot EP3-3 chitinase	4.02006	2.77e-11	5.51e-10
AT1G09710	0.946954	0.0202889	0.0528054		1:2664807-2665298	AT1G08440	-0.306171	0.0830089	0.128254		1:7854396-7858725	AT1G22240	-1.66033	3.48366e-08	3.95137e-07		AT4G12550	Auxin-Induced in Root cultures 1	-4.01602	4.01e-07	2.29e-06
AT1G09750	0.179644	0.627751	0.688937		1:2666627-2667612	intergenic_39	-0.833774	5.48218e-05	0.000321462		1:7886673-7887078	AT1G22330	0.930095	0.00175623	0.00376516		AT1G05680	Uridine diphosphate glycosyltransferase 74E2	4.01436	2.16e-10	3.09e-09
AT1G09750	-0.519426	0.185415	0.260176		1:2671319-2674449	AT1G08450	-0.879646	2.54788e-06	3.52146e-05		1:7890775-7894272	AT1G22340	-0.107542	0.498309	0.555314		AT3G61060	phloem protein 2-A13	-4.00981	7.54e-10	8.99e-09
AT1G09750	0.518937	0.0818784	0.139358		1:2671319-2674449	undef_160	-0.879646	2.54788e-06	3.52146e-05		1:7890775-7894272	undef_127	-0.107542	0.498309	0.555314		AT5G51890	Peroxidase superfamily protein	-4.00757	7.08e-13	2.54e-11
AT1G09750	1.05056	0.00496698	0.023223		1:2671319-2674449	AT1G08460	-0.879646	2.54788e-06	3.52146e-05		1:7890775-7894272	AT1G22350	-0.107542	0.498309	0.555314		AT4G15760	monooxygenase 1	-4.00164	9.73e-12	2.31e-10
AT1G09780	2.77471	2.53701e-05	0.00231329		1:2675916-2676265	AT1G08465	-0.200345	0.446089	0.528117		1:7895381-7896007	AT1G22360	-1.26495	0.00102741	0.00234774		AT5G15360		4.00099	3.78e-17	1.1e-14
AT1G09780	0.445203	0.306289	0.387223		1:2679421-2681204	AT1G08465	-0.789611	0.000124461	0.000605736		1:7897129-7897231		-1.14945	0.00130989	0.00290417		AT2G43560	FKBP-like peptidyl-prolyl cis-trans isomerase family protein	-4.00089	2.56e-16	5.42e-14
AT1G09795	0.299512	0.405794	0.484799		1:2683673-2684651	AT1G08470	-0.238739	0.175368	0.241601		1:7899464-7904598	AT1G22370	0.111479	0.436666	0.494606		AT3G21560	UDP-Glycosyltransferase superfamily protein	4.0008	2.59e-10	3.62e-09
AT1G09800	0.344723	0.227154	0.305175		1:2683673-2684651	AT1G08480	-0.238739	0.175368	0.241601		1:7899464-7904598	undef_128	0.111479	0.436666	0.494606		AT2G03550	alpha/beta-Hydrolases superfamily protein	-3.99931	2.6e-11	5.24e-10
AT1G09810	1.05193	0.00296021	0.0176455		1:2688380-2689821	AT1G08490	-0.376029	0.00181011	0.00513816		1:7899464-7904598	AT1G22380	0.111479	0.436666	0.494606		AT4G38690	PLC-like phosphodiesterases superfamily protein	-3.99925	1.19e-11	2.71e-10
AT1G09812	0.753033	0.194802	0.270549		1:2688380-2689821	undef_161	-0.376029	0.00181011	0.00513816		1:7899464-7904598	AT1G22400	0.111479	0.436666	0.494606		AT3G47340	glutamine-dependent asparagine synthase 1	-3.99851	8.11e-06	3.45e-05
AT1G09815	0.648358	0.214823	0.291802		1:2688380-2689821	AT1G08500	-0.376029	0.00181011	0.00513816		1:7905831-7906544	AT1G22400	0.675393	0.000652219	0.00157377		AT2G18370	Bifunctional inhibitor/lipid-transfer protein/seed storage 2S albumin superfamily protein	-3.9973	6.76e-07	3.67e-06
AT1G09815	2.0922	0.024342	0.0593798		1:2692373-2693462	AT1G08510	-0.518216	0.000479165	0.00173452		1:7922464-7924438	AT1G22440	-0.464999	0.0142391	0.0240908		AT1G67090	ribulose bisphosphate carboxylase small chain 1A	-3.99525	2.5e-14	1.89e-12
AT1G09830	0.345327	0.234785	0.313195		1:2694926-2697044	AT1G08520	-0.840033	1.2772e-05	0.000107358		1:7932969-7933354	AT1G22470	-1.98112	9.21636e-06	3.95123e-05		AT3G05150	Major facilitator superfamily protein	3.99498	1.1e-10	1.75e-09
AT1G09850	1.16638	0.00628998	0.026175		1:2710494-2710943	AT1G08560	0.299281	0.186275	0.254068		1:7934339-7935682	AT1G22480	0.463761	0.00207469	0.00435951		AT1G09500	NAD(P)-binding Rossmann-fold superfamily protein	3.99335	2.01e-09	2.07e-08
	1.24001	0.0015666	0.0131024		1:2716071-2718037	AT1G08580	-0.329662	0.00963011	0.0207855		1:7939202-7943755	AT1G22490	0.303219	0.0611487	0.0874162		AT2G45660	AGAMOUS-like 20	-3.99228	3.13e-13	1.35e-11
AT1G09890	0.697246	0.0434655	0.0878437		1:2723815-2724022		-0.167334	0.510986	0.590042		1:7949663-7949912		-1.18502	1.6453e-05	6.45132e-05		AT3G27160	Ribosomal protein S21 family protein	-3.99031	7.84e-15	7.86e-13
AT1G09920	1.2181	0.0613216	0.112626		1:2735207-2735785	AT1G08610	0.582396	0.00194	0.00545485		1:7977103-7978476	AT1G22570	-0.0582413	0.745993	0.783537		AT1G19460	Galactose oxidase/kelch repeat superfamily protein	3.98543	1.32e-16	3.15e-14
AT1G09940	1.05525	0.00203043	0.0147079		1:2744517-2745868	AT1G08630	-0.705525	4.74295e-05	0.000287049		1:7988512-7989085	AT1G22600	-0.46752	0.00685058	0.0125981		AT4G38770	proline-rich protein 4	-3.984	3.63e-15	4.34e-13
AT1G09950	1.87774	0.000237687	0.0056778		1:2746769-2748139	AT1G08630	-0.779083	4.81206e-05	0.000290292		1:8007812-8008526	intergenic_66	-0.31012	0.313307	0.36944		AT1G13670		-3.98344	2.35e-11	4.8e-10
	1.54493	0.000668071	0.00883942		1:2750952-2751161		0.240429	0.205262	0.275388		1:8024717-8026073	AT1G22680	-0.496276	0.00465475	0.00892819		AT4G23290	cysteine-rich RLK (RECEPTOR-like protein kinase) 21	-3.98302	6.43e-11	1.12e-09
	1.35289	0.00228053	0.01559		1:2752069-2755051	AT1G08650	-1.00062	9.18079e-08	4.32088e-06		1:8032009-8033023	AT1G22710	-1.98639	3.17337e-08	3.67573e-07		AT1G13300	myb-like transcription factor family protein	-3.98263	1.31e-09	1.43e-08
	2.35157	5.23052e-06	0.00129066		1:2755964-2756667	intergenic_40	-1.56663	6.94458e-08	3.69544e-06		1:8037958-8038382	intergenic_67	-0.546134	0.0572664	0.0824777		AT4G25580	CAP160 protein	3.98076	1.05e-06	5.45e-06
AT1G09970	-0.923494	0.103039	0.165822		1:2759428-2761767	AT1G08660	-0.436489	0.00348665	0.00889363		1:8041973-8042226		-0.131929	0.778834	0.813581		AT5G67385	Phototropic-responsive NPH3 family protein	-3.97951	3.97e-15	4.65e-13
AT1G09970	0.822456	0.0694893	0.123274		1:2759428-2761767	undef_162	-0.436489	0.00348665	0.00889363		1:8044125-8044777	AT1G22720	-1.13574	2.84039e-05	0.000103167		AT5G51490	Plant invertase/pectin methylesterase inhibitor superfamily	3.97697	4.8e-14	3.12e-12
AT1G09980	-0.952459	0.17467	0.24848		1:2759428-2761767	AT1G08670	-0.436489	0.00348665	0.00889363		1:8054730-8057138	AT1G22760	-0.354837	0.0367363	0.055725		AT5G39530	Protein of unknown function (DUF1997)	-3.97472	1.17e-11	2.68e-10
AT1G09980	0.395756	0.223813	0.301559		1:2770760-2772116	AT1G08700	-0.407511	0.00732525	0.0164842		1:8074634-8075007	AT1G22810	-0.198934	0.373641	0.431646		AT1G13110	cytochrome P450, family 71 subfamily B, polypeptide 7	-3.97366	3.49e-11	6.66e-10
AT1G09995	0.742455	0.0264604	0.0627106		1:2770760-2772116	AT1G08710	-0.407511	0.00732525	0.0164842		1:8103748-8104731	AT1G22900	0.0886509	0.536724	0.591886		AT5G47240	nudix hydrolase homolog 8	-3.97224	4.36e-10	5.63e-09
AT1G10020	0.448643	0.139021	0.208158		1:2774180-2774479	AT1G08720	0.490098	0.0248202	0.0461163		1:8105587-8108750	AT1G22910	0.345339	0.0463042	0.0683525		AT2G22122		-3.97001	9.31e-09	8.09e-08
AT1G10020	1.17708	0.00275793	0.0170496		1:2805399-2805837	AT1G08760	-0.244113	0.178595	0.245478		1:8136545-8142469	AT1G22990	-0.565189	0.00205935	0.00433144		AT1G13590	phytosulfokine 1 precursor	3.96969	1.59e-09	1.69e-08
AT1G10030	1.36466	0.000566433	0.00829446		1:2811583-2812572	AT1G08790	0.134696	0.317022	0.395908		1:8143469-8143685		-2.50568	2.5428e-06	1.34116e-05		AT2G02990	ribonuclease 1	3.9688	2.47e-06	1.18e-05
AT1G10040	0.549694	0.283549	0.363688		1:2818978-2820448	AT1G08810	-0.135353	0.287218	0.365203		1:8147071-8147475	AT1G23010	-2.40841	1.62881e-07	1.33481e-06		AT1G62780		-3.96775	1.57e-11	3.44e-10
AT1G10060	0.379254	0.270345	0.350121		1:2824541-2827917	AT1G08820	-0.694261	5.26929e-05	0.000311551		1:8162053-8164065	AT1G23037	-0.429358	0.0172134	0.0284689		AT3G22120	cell wall-plasma membrane linker protein	-3.96741	1.99e-12	6.02e-11
AT1G10070	0.49544	0.122781	0.189468		1:2824541-2827917	undef_164	-0.694261	5.26929e-05	0.000311551		1:8165204-8165476		-1.70602	3.19414e-07	2.33453e-06		AT1G70850	MLP-like protein 34	-3.96702	6.65e-07	3.62e-06
AT1G10090	0.775135	0.0242592	0.0592494		1:2824541-2827917	AT1G08830	-0.694261	5.26929e-05	0.000311551		1:8173582-8175647	AT1G23070	-1.87784	6.71387e-08	6.58757e-07		AT3G22550	Protein of unknown function (DUF581)	3.96645	3.55e-11	6.75e-10
AT1G10110	0.528733	0.131268	0.199212		1:2845734-2846358	AT1G08860	-0.257075	0.0758783	0.118847		1:8190580-8191473	intergenic_69	0.26192	0.128598	0.168787		AT2G23230	Terpenoid cyclases/Protein prenyltransferases superfamily protein	3.96637	6.35e-18	2.5e-15
AT1G10110	-0.730768	0.235139	0.313577		1:2846990-2849301	AT1G08880	-0.339296	0.00431652	0.0106198		1:8194022-8195490	intergenic_70	0.739999	0.00051543	0.00128339		AT4G10300	RmlC-like cupins superfamily protein	-3.96467	1.02e-12	3.4e-11
AT1G10120	1.91654	7.98004e-05	0.00375292		1:2846990-2849301	undef_165	-0.339296	0.00431652	0.0106198		1:8198582-8202364	AT1G23120	-0.527465	0.0025957	0.00530633		AT5G09210	GC-rich sequence DNA-binding factor-like protein	3.96369	2.08e-19	1.4e-16
	0.364855	0.382542	0.462622		1:2846990-2849301	AT1G08890	-0.339296	0.00431652	0.0106198		1:8198582-8202364	undef_129	-0.527465	0.0025957	0.00530633		AT4G16190	Papain family cysteine protease	-3.96163	2.1e-11	4.38e-10
AT1G10130	1.04998	0.00770486	0.0292974		1:2852440-2852739	AT1G08900	-0.152098	0.486565	0.567127		1:8198582-8202364	AT1G23130	-0.527465	0.0025957	0.00530633		AT3G07310	Protein of unknown function (DUF760)	-3.95885	5.3e-14	3.36e-12
AT1G10130	0.147322	0.831039	0.862845		1:2861436-2862893	intergenic_41	0.0495295	0.725704	0.782033		1:8198582-8202364	AT1G23140	-0.527465	0.0025957	0.00530633		AT2G20260	photosystem I subunit E-2	-3.95841	3.62e-13	1.52e-11
	0.313997	0.433424	0.511305		1:2864371-2866181	intergenic_42	-0.982188	7.96579e-06	7.81138e-05		1:8203345-8206814	undef_130	-0.713138	0.000195108	0.000551317		AT5G19250	Glycoprotein membrane precursor GPI-anchored	-3.95832	2.13e-12	6.37e-11
AT1G10150	0.10182	0.703164	0.754947		1:2867279-2871069	AT1G08920	0.158902	0.219538	0.291321		1:8203345-8206814	AT1G23145	-0.713138	0.000195108	0.000551317		AT1G73750	Uncharacterised conserved protein UCP031088, alpha/beta hydrolase	-3.95805	1.09e-12	3.6e-11
AT1G10170	0.277834	0.336754	0.418156		1:2872346-2875284	AT1G08930	-0.0772958	0.560204	0.635665		1:8203345-8206814	AT1G23147	-0.713138	0.000195108	0.000551317		AT1G70260	nodulin MtN21 /EamA-like transporter family protein	3.95799	2.73e-11	5.45e-10
AT1G10170	-0.158203	0.651832	0.710132		1:2877462-2879022	AT1G08940	-0.467116	0.000866512	0.00279137		1:8203345-8206814	AT1G23149	-0.713138	0.000195108	0.000551317		AT2G36830	gamma tonoplast intrinsic protein	-3.95761	3.12e-10	4.25e-09
AT1G10180	0.279292	0.308549	0.389655		1:2884506-2884832	AT1G08980	-0.515349	0.0064597	0.0148745		1:8203345-8206814	AT1G23150	-0.713138	0.000195108	0.000551317		AT3G60980	Tetratricopeptide repeat (TPR)-like superfamily protein	-3.95615	9.38e-17	2.43e-14
AT1G10190	0.708254	0.0981324	0.160008		1:2888411-2891457	AT1G08990	-1.08603	5.48211e-08	3.1243e-06		1:8207781-8212058	AT1G23160	-0.336321	0.0708397	0.0995339		AT2G45290	Transketolase	3.95573	2.58e-14	1.93e-12
AT1G10210	0.852594	0.0500679	0.0970682		1:2888411-2891457	AT1G09000	-1.08603	5.48211e-08	3.1243e-06		1:8224900-8231368	undef_133	-1.02009	1.39105e-05	5.6156e-05		AT3G61680	alpha/beta-Hydrolases superfamily protein	3.95509	6.75e-12	1.71e-10
AT1G10220	1.34733	0.0295966	0.067775		1:2899058-2899275		-0.657112	0.0145524	0.0294507		1:8224900-8231368	AT1G23200	-1.02009	1.39105e-05	5.6156e-05		AT4G26466	lorelei	3.95433	1.82e-11	3.87e-10
AT1G10230	1.21907	0.103778	0.166744		1:2908664-2909856	AT1G09030	0.115012	0.359235	0.440427		1:8224900-8231368	AT1G23201	-1.02009	1.39105e-05	5.6156e-05		AT5G48850	Tetratricopeptide repeat (TPR)-like superfamily protein	3.95104	2.97e-06	1.39e-05
AT1G10230	1.22258	0.0187343	0.050126		1:2909922-2909972		-0.264439	0.464594	0.546382		1:8232681-8234870	AT1G23205	-0.5545	0.00272572	0.00554963		AT1G13609	Defensin-like (DEFL) family protein	3.95078	8.1e-07	4.33e-06
	1.3005	0.00620972	0.0260195		1:2911415-2911817	AT1G09040	-0.599441	0.00519579	0.0123666		1:8252409-8256457	undef_134	-0.383378	0.0250129	0.0396002		AT1G73600	S-adenosyl-L-methionine-dependent methyltransferases superfamily protein	-3.95045	4.22e-06	1.91e-05
	1.40475	0.00991257	0.0340194		1:2915571-2915932	intergenic_44	-1.32786	9.23253e-06	8.61438e-05		1:8252409-8256457	AT1G23240	-0.383378	0.0250129	0.0396002		AT3G43270	Plant invertase/pectin methylesterase inhibitor superfamily	3.9503	1.48e-16	3.43e-14
AT1G10270	0.587287	0.0629419	0.114784		1:2926963-2927224		-1.11826	0.000166943	0.000755908		1:8252409-8256457	AT1G23250	-0.383378	0.0250129	0.0396002		AT1G47395		3.95008	2.08e-07	1.28e-06
AT1G10280	1.14626	0.0157583	0.0451141		1:2928308-2928665	AT1G09070	-0.254247	0.233409	0.306907		1:8265132-8267418	AT1G23300	-2.56776	2.60973e-10	1.25804e-08		AT4G27300	S-locus lectin protein kinase family protein	-3.94792	1.74e-11	3.74e-10
AT1G10310	-0.301088	0.482872	0.55692		1:2929478-2930024	AT1G09080	-0.0981273	0.640912	0.708862		1:8272731-8276557	AT1G23320	-0.31187	0.0790617	0.109885		AT4G32870	Polyketide cyclase/dehydrase and lipid transport superfamily protein	3.94679	5.96e-10	7.35e-09
AT1G10320	1.60017	0.00321997	0.0183868		1:2931295-2933194	AT1G09080	-0.0226709	0.799065	0.842599		1:8283129-8283258		-2.03448	0.00127929	0.002845		AT5G57345		-3.94459	3.18e-11	6.17e-10
AT1G10340	-0.881076	0.0346588	0.0752022		1:2931295-2933194	undef_166	-0.0226709	0.799065	0.842599		1:8284145-8288491	AT1G23340	-0.53717	0.00434769	0.0084081		AT1G43790	tracheary element differentiation-related 6	-3.94427	1.01e-10	1.63e-09
AT1G10360	1.75352	0.00635513	0.0262852		1:2931295-2933194	AT1G09090	-0.0226709	0.799065	0.842599		1:8291966-8294464	AT1G23350	-1.25127	2.08931e-06	1.14146e-05		AT5G39850	Ribosomal protein S4	3.94248	2.15e-13	1.01e-11
AT1G10360	0.839947	0.0385944	0.0808012		1:2933983-2935237	AT1G09090	-0.360064	0.00252763	0.00679271		1:8297288-8308251	AT1G23380	-0.970918	0.00014589	0.000426228		AT5G62720	Integral membrane HPP family protein	-3.94131	1.1e-13	6.04e-12
AT1G10370	-0.334886	0.585469	0.65091		1:2938931-2939323	AT1G09100	-0.28289	0.0271302	0.0498071		1:8315019-8321238	AT1G23410	-0.450129	0.00699358	0.0128287		AT2G32870	TRAF-like family protein	-3.94077	3.92e-13	1.6e-11
AT1G10370	1.507	0.000322789	0.00646554		1:2949867-2952458	AT1G09155	-0.828687	6.9366e-06	7.02988e-05		1:8315019-8321238	undef_135	-0.450129	0.00699358	0.0128287		AT1G74670	Gibberellin-regulated family protein	-3.94076	1.14e-11	2.61e-10
AT1G10390	0.851901	0.0127272	0.0395245		1:2949867-2952458	undef_167	-0.828687	6.9366e-06	7.02988e-05		1:8315019-8321238	AT1G23420	-0.450129	0.00699358	0.0128287		AT5G55360	MBOAT (membrane bound O-acyl transferase) family protein	3.93953	2.97e-12	8.46e-11
AT1G10400	0.69354	0.176558	0.250598		1:2949867-2952458	AT1G09157	-0.828687	6.9366e-06	7.02988e-05		1:8339985-8344794	AT1G23500	-0.133496	0.313314	0.36944		AT3G43740	Leucine-rich repeat (LRR) family protein	-3.93919	1.53e-15	2.26e-13
AT1G10410	2.10554	0.00196345	0.0144983		1:2956599-2957189	AT1G09170	0.103575	0.438082	0.520506		1:8339985-8344794	undef_136	-0.133496	0.313314	0.36944		AT1G72930	toll/interleukin-1 receptor-like	-3.93671	1.23e-10	1.92e-09
	1.41045	0.00109878	0.0112026		1:2963414-2965756	undef_168	-0.345098	0.00506103	0.0121036		1:8339985-8344794	AT1G23510	-0.133496	0.313314	0.36944		AT5G59780	myb domain protein 59	-3.93589	4.26e-10	5.52e-09
	3.15335	1.2336e-05	0.00183171		1:2963414-2965756	AT1G09176	-0.345098	0.00506103	0.0121036		1:8339985-8344794	AT1G23520	-0.133496	0.313314	0.36944		AT3G25717	ROTUNDIFOLIA like 16	-3.93531	2.42e-09	2.44e-08
	1.80371	0.00992034	0.0340338		1:2963414-2965756	AT1G09180	-0.345098	0.00506103	0.0121036		1:8345905-8346260	AT1G23530	-0.860298	0.000104395	0.00032087		AT1G22100	Inositol-pentakisphosphate 2-kinase family protein	3.93357	2.32e-18	1.06e-15
	1.3143	0.000612791	0.00863245		1:2967470-2967725		-0.428179	0.0479853	0.0804693		1:8352843-8377944	AT1G23560	-0.28072	0.0680819	0.0960915		AT1G48660	Auxin-responsive GH3 family protein	3.93227	1.43e-11	3.17e-10
AT1G10440	1.13827	0.0168119	0.0469407		1:2971682-2972159	AT1G09200	-0.273425	0.0475075	0.0798091		1:8352843-8377944	undef_137	-0.28072	0.0680819	0.0960915		AT2G18460	like COV 3	3.93199	6.75e-17	1.83e-14
AT1G10460	0.15956	0.709121	0.759901		1:2975904-2977706	AT1G09210	-0.665339	5.5729e-05	0.000325851		1:8352843-8377944	AT1G23570	-0.28072	0.0680819	0.0960915		AT1G70890	MLP-like protein 43	-3.9296	3.73e-06	1.71e-05
AT1G10470	0.727725	0.122266	0.188825		1:2982178-2982586	AT1G09230	-0.482588	0.000714125	0.00238926		1:8352843-8377944	AT1G23580	-0.28072	0.0680819	0.0960915		AT4G21895	DNA binding	3.92813	2.78e-15	3.54e-13
	0.3958	0.234233	0.312621		1:2983501-2986039	AT1G09240	0.186299	0.0812398	0.12591		1:8352843-8377944	AT1G23590	-0.28072	0.0680819	0.0960915		AT2G36120	Glycine-rich protein family	-3.92752	1.71e-05	6.79e-05
	2.48056	0.000650966	0.0088196		1:2989321-2990642	AT1G09250	-0.189379	0.192386	0.261053		1:8352843-8377944	AT1G23600	-0.28072	0.0680819	0.0960915		AT3G05260	NAD(P)-binding Rossmann-fold superfamily protein	3.92409	8.62e-06	3.65e-05
	1.00609	0.00213698	0.0150571		1:2991546-2992559	intergenic_46	-1.03603	0.000151407	0.000703545		1:8352843-8377944	AT1G23610	-0.28072	0.0680819	0.0960915		AT2G33460	ROP-interactive CRIB motif-containing protein 1	3.92319	7.36e-11	1.25e-09
AT1G10490	2.0785	0.000690633	0.00896933		1:3000976-3001263		0.230738	0.314534	0.393273		1:8352843-8377944	AT1G23620	-0.28072	0.0680819	0.0960915		AT3G17998	conserved peptide upstream open reading frame 30	3.91939	0.00471546	0.0113959
AT1G10510	0.687635	0.0640359	0.116203		1:3009177-3009272		-0.259812	0.0850427	0.130849		1:8352843-8377944	AT1G23640	-0.28072	0.0680819	0.0960915		AT1G24147		-3.91452	1.25e-06	6.39e-06
AT1G10522	-1.52603	0.00455247	0.0221001		1:3011738-3012185	AT1G09320	-0.309396	0.0710195	0.112256		1:8352843-8377944	AT1G23650	-0.28072	0.0680819	0.0960915		AT3G15370	expansin 12	3.91177	6.76e-09	6.09e-08
AT1G10522	1.19814	0.00307585	0.0179836		1:3019019-3021188	AT1G09350	0.152231	0.303363	0.382023		1:8352843-8377944	AT1G23660	-0.28072	0.0680819	0.0960915		AT2G03420		-3.91153	2.32e-11	4.74e-10
AT1G10530	1.79243	0.00192278	0.0143221		1:3025086-3025451	AT1G09370	0.697129	0.00379805	0.00953675		1:8352843-8377944	AT1G23670	-0.28072	0.0680819	0.0960915		AT1G16770		3.90428	1.07e-11	2.5e-10
AT1G10550	1.20876	0.00558951	0.0247044		1:3027500-3028147	AT1G09380	-0.352444	0.0288667	0.0523701		1:8352843-8377944	AT1G23680	-0.28072	0.0680819	0.0960915		AT1G78390	nine-cis-epoxycarotenoid dioxygenase 9	3.90422	1.68e-13	8.37e-12
AT1G10550	0.763587	0.0510325	0.0983874		1:3029082-3029676	AT1G09380	-0.0382371	0.787927	0.833137		1:8352843-8377944	AT1G23690	-0.28072	0.0680819	0.0960915		AT5G27370	Protein of unknown function (DUF679)	3.90155	1e-24	2.1e-21
	1.49273	0.000289582	0.00614765		1:3030680-3032436	AT1G09390	-0.39688	0.000835933	0.00271561		1:8381630-8382293	AT1G23700	-1.94707	1.15524e-09	3.37728e-08		AT4G09610	GAST1 protein homolog 2	3.90017	6.18e-11	1.08e-09
AT1G10560	0.993621	0.0235617	0.0581521		1:3035358-3035673	AT1G09410	-0.84818	0.00709974	0.0160776		1:8387442-8389094	AT1G23720	-0.949919	7.76805e-05	0.000246383		AT4G19380	Long-chain fatty alcohol dehydrogenase family protein	3.89968	3.93e-13	1.6e-11
AT1G10580	-0.122892	0.842334	0.872151		1:3036965-3037276	AT1G09410	-0.700853	0.0868849	0.133344		1:8391135-8397654	AT1G23720	-1.60074	3.13674e-08	3.65265e-07		AT3G47650	DnaJ/Hsp40 cysteine-rich domain superfamily protein	-3.89288	2.86e-13	1.26e-11
AT1G10580	-0.0759656	0.819618	0.853777		1:3037960-3038811	AT1G09415	-0.885685	0.00022169	0.000946258		1:8391135-8397654	undef_138	-1.60074	3.13674e-08	3.65265e-07		AT4G29030	Putative membrane lipoprotein	-3.88905	7.64e-10	9.1e-09
AT1G10580	-1.3109	0.00208178	0.0148687		1:3037960-3038811	AT1G09420	-0.885685	0.00022169	0.000946258		1:8391135-8397654	AT1G23724	-1.60074	3.13674e-08	3.65265e-07		AT2G18193	P-loop containing nucleoside triphosphate hydrolases superfamily protein	3.8889	1.64e-09	1.74e-08
AT1G10585	0.108355	0.709656	0.760334		1:3037960-3038811	AT1G09421	-0.885685	0.00022169	0.000946258		1:8391135-8397654	AT1G23730	-1.60074	3.13674e-08	3.65265e-07		AT2G36100	Uncharacterised protein family (UPF0497)	-3.88771	2.53e-06	1.2e-05
AT1G10588	1.55112	0.0327195	0.0723135		1:3041032-3041855	AT1G09420	-1.08515	3.73642e-06	4.57817e-05		1:8402465-8406397	AT1G23760	-0.732089	0.000516934	0.00128615		AT5G33355	Defensin-like (DEFL) family protein	-3.88599	1.22e-09	1.35e-08
AT1G10590	0.463296	0.209595	0.286506		1:3046780-3047548	AT1G09440	-0.477123	0.026575	0.0489386		1:8402465-8406397	undef_139	-0.732089	0.000516934	0.00128615		AT1G50732		-3.88408	1.51e-11	3.34e-10
AT1G10620	1.1455	0.00197855	0.0145413		1:3048484-3049150	AT1G09450	0.0786803	0.469414	0.550577		1:8402465-8406397	AT1G23770	-0.732089	0.000516934	0.00128615		AT5G20935		-3.88338	2.46e-10	3.46e-09
AT1G10640	0.0872667	0.737521	0.784104		1:3053909-3054531	AT1G09460	0.318349	0.172317	0.238178		1:8415583-8418235	AT1G23810	-1.82508	9.41148e-08	8.46388e-07		AT5G65140	Haloacid dehalogenase-like hydrolase (HAD) superfamily protein	3.88295	2.31e-09	2.35e-08
	1.56522	0.00884727	0.0317421		1:3056426-3061506	AT1G09470	-0.315907	0.0168143	0.0332238		1:8448477-8449444	intergenic_72	0.0290976	0.937974	0.947075		AT4G34920	PLC-like phosphodiesterases superfamily protein	-3.87903	5.74e-14	3.57e-12
	0.265835	0.396768	0.476299		1:3056426-3061506	undef_170	-0.315907	0.0168143	0.0332238		1:8450221-8452585	AT1G23910	0.175275	0.234866	0.285833		AT1G73885		-3.87881	4.36e-12	1.17e-10
	1.05296	0.0111273	0.0365341		1:3056426-3061506	AT1G09480	-0.315907	0.0168143	0.0332238		1:8462895-8464669	AT1G23935	0.810295	3.96964e-05	0.000137625		AT4G28365	early nodulin-like protein 3	3.8756	3.78e-11	7.1e-10
AT1G10650	-0.519602	0.330788	0.412073		1:3056426-3061506	AT1G09483	-0.315907	0.0168143	0.0332238		1:8480778-8483231	AT1G23965	-1.83576	8.2166e-08	7.67351e-07		AT4G25330		3.87459	2.68e-16	5.63e-14
AT1G10652	1.18682	0.0158218	0.0452176		1:3062693-3063189	AT1G09486	-0.200165	0.170855	0.236477		1:8480778-8483231	undef_140	-1.83576	8.2166e-08	7.67351e-07		AT4G33610	glycine-rich protein	-3.8737	2.74e-07	1.63e-06
AT1G10657	-0.449477	0.362861	0.443841		1:3064143-3065184	AT1G09490	-0.873168	1.17533e-05	0.000101319		1:8480778-8483231	AT1G23970	-1.83576	8.2166e-08	7.67351e-07		AT2G25340	vesicle-associated membrane protein 712	3.87262	6.08e-16	1.09e-13
AT1G10682	1.93654	0.000250751	0.00577029		1:3066676-3068009	AT1G09500	-0.850681	1.88158e-06	2.85953e-05		1:8487180-8488973	intergenic_73	-2.27882	1.29315e-09	3.52551e-08		AT5G20420	chromatin remodeling 42	3.86863	4.03e-17	1.17e-14
	0.614714	0.224412	0.302139		1:3069315-3070116	AT1G09510	0.0797889	0.46706	0.548268		1:8493379-8501760	undef_141	-0.337886	0.0289913	0.0452002		AT2G06520	photosystem II subunit X	-3.86808	1.74e-15	2.47e-13
	1.95806	0.000343508	0.00668406		1:3071215-3071934	AT1G09520	-0.468087	0.00453242	0.0110629		1:8493379-8501760	AT1G24000	-0.337886	0.0289913	0.0452002		AT5G18450	Integrase-type DNA-binding superfamily protein	3.86699	9.75e-12	2.32e-10
	0.905418	0.00780991	0.0295135		1:3075140-3075334		-1.12574	0.0115026	0.0241551		1:8493379-8501760	AT1G24010	-0.337886	0.0289913	0.0452002		AT1G19250	flavin-dependent monooxygenase 1	3.86641	9.65e-07	5.07e-06
AT1G10700	2.23083	0.00100711	0.0107353		1:3076558-3076860	AT1G09530	0.0515478	0.777173	0.824599		1:8493379-8501760	AT1G24020	-0.337886	0.0289913	0.0452002		AT2G30930		-3.8636	2.97e-13	1.3e-11
AT1G10705	-0.911198	0.0146478	0.0431656		1:3079816-3080564	intergenic_48	0.336806	0.0468655	0.0788349		1:8509649-8511374	AT1G24060	0.650019	0.00440463	0.00850316		AT4G36040	Chaperone DnaJ-domain superfamily protein	-3.86182	3.7e-09	3.58e-08
AT1G10710	1.17661	0.0219086	0.0554231		1:3081923-3088018	AT1G09540	-0.295982	0.0089954	0.0196058		1:8509649-8511374	undef_142	0.650019	0.00440463	0.00850316		AT3G54450	Major facilitator superfamily protein	3.86038	1.01e-14	9.49e-13
AT1G10740	1.47717	0.00187327	0.0141739		1:3089266-3090901	AT1G09550	0.508734	6.11044e-05	0.000348669		1:8509649-8511374	AT1G24062	0.650019	0.00440463	0.00850316		AT1G33170	S-adenosyl-L-methionine-dependent methyltransferases superfamily protein	-3.85717	3.04e-11	5.96e-10
AT1G10745	2.50835	1.76664e-05	0.00213423		1:3092113-3092411		-0.0300337	0.852046	0.88552		1:8513355-8519966	undef_143	-0.456595	0.00608257	0.0113288		AT1G06520	glycerol-3-phosphate acyltransferase 1	3.84922	3.79e-12	1.04e-10
AT1G10747	0.580231	0.122623	0.189276		1:3093863-3094738	AT1G09560	-0.0869404	0.337903	0.417965		1:8513355-8519966	AT1G24068	-0.456595	0.00608257	0.0113288		AT2G21450	chromatin remodeling 34	3.84873	7.85e-17	2.06e-14
	0.94542	0.0523369	0.100292		1:3099832-3100543	AT1G09570	-0.406843	0.0255687	0.0473253		1:8513355-8519966	AT1G24070	-0.456595	0.00608257	0.0113288		AT3G10815	RING/U-box superfamily protein	3.84767	1.76e-10	2.59e-09
AT1G10760	0.925478	0.0105723	0.0353912		1:3101752-3103744	AT1G09575	-0.594107	0.000140956	0.000666346		1:8527558-8528794	AT1G24110	-0.855095	0.000111061	0.000338028		AT3G49940	LOB domain-containing protein 38	-3.84602	8.91e-10	1.03e-08
AT1G10840	0.872238	0.0125591	0.0391976		1:3104678-3105133	AT1G09580	-1.3049	9.06501e-05	0.00047418		1:8534004-8537295	AT1G24130	-0.617101	0.000947176	0.00219114		AT5G04500	glycosyltransferase family protein 47	3.84398	8.8e-20	6.57e-17
AT1G10850	1.88082	0.000185317	0.00525039		1:3108013-3108583	intergenic_49	-0.198061	0.153601	0.21626		1:8534004-8537295	undef_144	-0.617101	0.000947176	0.00219114		AT1G54500	Rubredoxin-like superfamily protein	-3.84292	1.03e-13	5.74e-12
AT1G10890	0.81631	0.014461	0.0428493		1:3117312-3117623	AT1G09625	-0.252975	0.12943	0.187137		1:8534004-8537295	AT1G24140	-0.617101	0.000947176	0.00219114		AT1G68290	endonuclease 2	3.83958	1.09e-07	7.14e-07
AT1G10900	1.1548	0.136539	0.205358		1:3118478-3120106	AT1G09630	-0.450454	0.00653883	0.0150211		1:8540652-8547180	undef_145	-0.122153	0.427641	0.485895		AT3G28415	ABC transporter family protein	3.83916	3.99e-21	4.19e-18
AT1G10910	0.682435	0.032146	0.0714945		1:3118478-3120106	AT1G09640	-0.450454	0.00653883	0.0150211		1:8540652-8547180	AT1G24145	-0.122153	0.427641	0.485895		AT4G37470	alpha/beta-Hydrolases superfamily protein	-3.83907	1.8e-10	2.64e-09
AT1G10920	1.03073	0.0637898	0.11582		1:3123134-3123723	AT1G09645	-0.866139	0.000320313	0.00126488		1:8540652-8547180	AT1G24147	-0.122153	0.427641	0.485895		AT1G16880	uridylyltransferase-related	-3.8379	1.47e-14	1.27e-12
AT1G10940	1.07226	0.00689617	0.027484		1:3130226-3131015	AT1G09660	-0.424461	0.0297864	0.0538176		1:8540652-8547180	AT1G24148	-0.122153	0.427641	0.485895		AT1G75190		-3.83752	0.00102353	0.00281762
AT1G10960	0.811535	0.0092748	0.0326646		1:3132807-3133457	AT1G09665	0.418956	0.0310398	0.0556511		1:8571524-8572834	AT1G24200	1.47675	8.30438e-06	3.62518e-05		AT3G62760	Glutathione S-transferase family protein	3.83687	1.98e-09	2.05e-08
AT1G10990	0.418913	0.300446	0.381082		1:3135303-3135879	AT1G09680	-0.250479	0.0261316	0.0482086		1:8582057-8582645	AT1G24220	-0.0891877	0.625403	0.674171		AT2G05380	glycine-rich protein 3 short isoform	-3.83619	7.4e-06	3.18e-05
AT1G10990	-1.78054	0.0425621	0.0865155		1:3139988-3141675	AT1G09700	-0.302766	0.00874086	0.0191277		1:8592047-8600094	AT1G24256	-0.312619	0.0459034	0.0679004		AT5G55370	MBOAT (membrane bound O-acyl transferase) family protein	3.83606	1.01e-09	1.14e-08
AT1G11010	0.507334	0.128469	0.195991		1:3139988-3141675	undef_172	-0.302766	0.00874086	0.0191277		1:8592047-8600094	undef_146	-0.312619	0.0459034	0.0679004		AT3G47950	H(+)-ATPase 4	3.83514	2.76e-14	2.03e-12
AT1G11050	1.83828	0.00588661	0.0253547		1:3139988-3141675	AT1G09710	-0.302766	0.00874086	0.0191277		1:8592047-8600094	AT1G24260	-0.312619	0.0459034	0.0679004		AT3G53980	Bifunctional inhibitor/lipid-transfer protein/seed storage 2S albumin superfamily protein	-3.83394	4.92e-08	3.5e-07
AT1G11055	-2.27404	0.00182688	0.0139957		1:3146959-3147289	AT1G09720	-0.0146826	0.956059	0.967322		1:8649140-8653608	AT1G24400	-0.407633	0.0149873	0.0251617		AT1G30220	inositol transporter 2	3.83358	1.33e-13	7e-12
AT1G11090	0.862366	0.00825125	0.0304445		1:3154498-3155572	AT1G09740	-0.738898	1.27963e-05	0.000107499		1:8655138-8655851	AT1G24405	0.120926	0.445495	0.503389		AT3G56940	dicarboxylate diiron protein, putative (Crd1)	-3.8327	7.6e-14	4.47e-12
AT1G11120	0.705055	0.040694	0.0838572		1:3157493-3158852	AT1G09750	-0.498676	0.000436934	0.0016136		1:8660709-8661164	intergenic_74	-0.375905	0.200959	0.249099		AT4G36600	Late embryogenesis abundant (LEA) protein	3.83242	2.55e-05	9.79e-05
AT1G11125	0.931462	0.0191831	0.0508517		1:3167219-3172510	AT1G09780	-0.0104836	0.891113	0.916476		1:8673730-8681675	AT1G24470	-1.02825	1.3288e-05	5.38752e-05		AT3G16220	Predicted eukaryotic LigT	-3.83111	2.03e-12	6.12e-11
	0.554162	0.150486	0.221144		1:3167219-3172510	undef_173	-0.0104836	0.891113	0.916476		1:8673730-8681675	AT1G24480	-1.02825	1.3288e-05	5.38752e-05		AT3G18050		-3.83087	9.04e-12	2.17e-10
AT1G11145	-1.51801	0.000236522	0.00566078		1:3167219-3172510	AT1G09790	-0.0104836	0.891113	0.916476		1:8673730-8681675	undef_147	-1.02825	1.3288e-05	5.38752e-05		AT3G29240	Protein of unknown function (DUF179)	-3.8305	1.96e-13	9.35e-12
AT1G11160	1.99579	0.00103133	0.010859		1:3167219-3172510	AT1G09794	-0.0104836	0.891113	0.916476		1:8673730-8681675	AT1G24485	-1.02825	1.3288e-05	5.38752e-05		AT2G19590	ACC oxidase 1	3.82931	1.06e-09	1.19e-08
AT1G11170	2.17891	0.00134436	0.01233		1:3173697-3173976		0.106825	0.676602	0.739433		1:8688447-8689404	AT1G24520	-0.337259	0.103396	0.139306		AT3G21055	photosystem II subunit T	-3.82671	3.03e-12	8.6e-11
AT1G11175	-0.107993	0.762723	0.805581		1:3179940-3180291	AT1G09800	0.0724287	0.688459	0.750127		1:8693388-8693676		-2.14821	2.74066e-06	1.42715e-05		AT2G35260		-3.82513	3.42e-14	2.37e-12
AT1G11180	1.1859	0.00429813	0.0215278		1:3183636-3186346	AT1G09810	-0.924231	1.82018e-05	0.000139853		1:8696475-8701575	AT1G24540	0.506637	0.00243843	0.00502242		AT2G26560	phospholipase A 2A	-3.82307	1.55e-08	1.26e-07
AT1G11210	0.788534	0.043231	0.0875146		1:3187151-3189090	AT1G09812	-0.544824	0.000550649	0.00193325		1:8712325-8719172	AT1G24577	-0.647757	0.00039429	0.00102092		AT4G14870	secE/sec61-gamma protein transport protein	-3.82292	3.45e-14	2.39e-12
AT1G11220	0.471549	0.125902	0.192988		1:3194574-3194889	AT1G09830	0.122061	0.535616	0.613229		1:8712325-8719172	undef_148	-0.647757	0.00039429	0.00102092		AT2G32880	TRAF-like family protein	-3.82242	7.05e-13	2.54e-11
AT1G11230	1.04673	0.00624403	0.0260862		1:3200680-3202498	AT1G09850	-0.523254	0.000185094	0.000819412		1:8712325-8719172	AT1G24590	-0.647757	0.00039429	0.00102092		AT1G66360	Calcium-dependent lipid-binding (CaLB domain) family protein	3.81769	8.32e-13	2.88e-11
	0.100649	0.844152	0.873566		1:3205059-3205276		0.673922	0.00116858	0.00356348		1:8723789-8724560	AT1G24620	-0.924353	6.72114e-06	3.04098e-05		AT1G29070	Ribosomal protein L34	-3.81594	1.46e-11	3.24e-10
	1.76692	0.00729792	0.0283876		1:3209567-3213293	AT1G09880	0.0349417	0.711106	0.770122		1:8736277-8741080	AT1G24650	-0.450643	0.00755743	0.0137248		AT5G60460	Preprotein translocase Sec, Sec61-beta subunit protein	3.81538	1.96e-15	2.69e-13
	1.13867	0.0463694	0.0918636		1:3214472-3214663		-0.229283	0.342997	0.423358		1:8736277-8741080	undef_149	-0.450643	0.00755743	0.0137248		AT3G21770	Peroxidase superfamily protein	-3.81319	2.43e-08	1.89e-07
	0.203529	0.4482	0.524864		1:3216742-3218466	AT1G09890	-0.0443452	0.670344	0.734289		1:8736277-8741080	AT1G24657	-0.450643	0.00755743	0.0137248		AT3G26280	cytochrome P450, family 71, subfamily B, polypeptide 4	-3.81289	2.35e-11	4.79e-10
	0.0478658	0.865767	0.891716		1:3216742-3218466	undef_174	-0.0443452	0.670344	0.734289		1:8736277-8741080	AT1G24686	-0.450643	0.00755743	0.0137248		AT4G24770	31-kDa RNA binding protein	-3.81226	6e-15	6.45e-13
AT1G11260	-0.520914	0.432583	0.510468		1:3216742-3218466	AT1G09900	-0.0443452	0.670344	0.734289		1:8756829-8758245	AT1G24733	-1.83869	5.68215e-08	5.80624e-07		AT3G61340	F-box and associated interaction domains-containing protein	3.80845	4.53e-12	1.2e-10
AT1G11260	1.21973	0.00702255	0.0277581		1:3227498-3228665	AT1G09930	-0.523248	0.000957784	0.00301903		1:8756829-8758245	undef_150	-1.83869	5.68215e-08	5.80624e-07		AT5G04530	3-ketoacyl-CoA synthase 19	-3.80781	8.75e-14	5.03e-12
AT1G11280	1.05326	0.0056562	0.0248806		1:3229628-3233111	AT1G09930	-0.0573313	0.519193	0.597873		1:8756829-8758245	AT1G24735	-1.83869	5.68215e-08	5.80624e-07		AT5G22545		3.80452	3.74e-09	3.61e-08
AT1G11310	-1.36573	0.0681622	0.121523		1:3229628-3233111	undef_175	-0.0573313	0.519193	0.597873		1:8841269-8853009	AT1G25230	-0.517754	0.00255072	0.00522416		AT5G44585		-3.80372	8.57e-07	4.55e-06
AT1G11310	0.50797	0.157037	0.228654		1:3229628-3233111	AT1G09932	-0.0573313	0.519193	0.597873		1:8841269-8853009	undef_151	-0.517754	0.00255072	0.00522416		AT5G24240	Phosphatidylinositol 3- and 4-kinase ;Ubiquitin family protein	3.80343	5.87e-10	7.25e-09
AT1G11320	1.25432	0.00227794	0.0155862		1:3234232-3236790	AT1G09935	-0.439437	0.000222694	0.000949446		1:8841269-8853009	AT1G25240	-0.517754	0.00255072	0.00522416		AT3G47860	chloroplastic lipocalin	-3.80176	1.55e-16	3.56e-14
	0.0460425	0.917925	0.934647		1:3240835-3241677	AT1G09950	-0.227475	0.124657	0.181243		1:8841269-8853009	AT1G25250	-0.517754	0.00255072	0.00522416		AT5G61610	Oleosin family protein	3.80167	9.84e-10	1.12e-08
AT1G11330	0.92486	0.0035159	0.0191795		1:3243852-3246655	AT1G09960	-1.45857	4.83059e-08	3.0045e-06		1:8856245-8860104	AT1G25270	-0.271789	0.0833684	0.115163		AT1G64510	Translation elongation factor EF1B/ribosomal protein S6 family protein	-3.7992	4.22e-13	1.7e-11
AT1G11362	0.654938	0.129031	0.196667		1:3248190-3248627	intergenic_50	-1.25388	0.000268021	0.00110125		1:8862003-8863284	intergenic_75	-0.203905	0.349598	0.407315		AT3G16000	MAR binding filament-like protein 1	-3.79903	3.76e-16	7.39e-14
AT1G11370	0.476063	0.0971472	0.158663		1:3252465-3252666		-0.414067	0.0476226	0.0799701		1:8870196-8877570	undef_152	-0.365904	0.0291697	0.0454135		AT3G25760	allene oxide cyclase 1	-3.79458	4.76e-08	3.39e-07
AT1G11380	0.420965	0.180004	0.254259		1:3253568-3254205	AT1G09970	-0.265039	0.106133	0.157891		1:8870196-8877570	AT1G25300	-0.365904	0.0291697	0.0454135		AT2G44460	beta glucosidase 28	3.79287	2.09e-05	8.16e-05
AT1G11380	-2.38828	4.85395e-05	0.00301739		1:3260932-3261465	AT1G09980	-0.0340086	0.772974	0.821216		1:8870196-8877570	AT1G25310	-0.365904	0.0291697	0.0454135		AT3G50685		-3.79258	2.42e-14	1.85e-12
AT1G11390	0.52733	0.107193	0.170829		1:3262650-3263319	AT1G09995	-0.748482	0.00222558	0.00610537		1:8880400-8882846	AT1G25330	0.00114486	0.994354	0.994961		AT5G17040	UDP-Glycosyltransferase superfamily protein	3.79071	9.45e-10	1.08e-08
AT1G11430	0.619826	0.053971	0.102544		1:3264110-3267438	AT1G10000	-0.371933	0.00243492	0.00658027		1:8884327-8888368	AT1G25340	-0.521605	0.00107424	0.00243862		AT2G40470	LOB domain-containing protein 15	3.79066	3e-11	5.89e-10
AT1G11440	-0.131708	0.635442	0.695437		1:3264110-3267438	undef_176	-0.371933	0.00243492	0.00658027		1:8911554-8912372	AT1G25400	0.0310795	0.880991	0.900635		AT1G17180	glutathione S-transferase TAU 25	3.78625	3.69e-08	2.72e-07
AT1G11470	0.546938	0.327203	0.408388		1:3264110-3267438	AT1G10010	-0.371933	0.00243492	0.00658027		1:8913499-8915746	AT1G25410	-2.29592	3.19157e-09	6.41923e-08		AT1G23070	Protein of unknown function (DUF300)	3.78361	6.14e-10	7.55e-09
AT1G11475	0.407698	0.331133	0.41245		1:3270191-3272009	AT1G10020	-0.368477	0.0242518	0.0452607		1:8918950-8920783	AT1G25422	-1.15475	6.24631e-06	2.84776e-05		AT1G72620	alpha/beta-Hydrolases superfamily protein	3.78262	1.27e-13	6.73e-12
AT1G11480	0.380069	0.218014	0.295083		1:3272811-3274295	AT1G10030	-0.771102	2.0338e-05	0.000150941		1:8922503-8923414	AT1G25425	-1.91789	7.1955e-06	3.21785e-05		AT2G43610	Chitinase family protein	-3.78078	2.97e-09	2.93e-08
AT1G11545	1.07742	0.00233308	0.0157818		1:3278039-3279742	AT1G10040	-0.280142	0.0265873	0.0489563		1:8937508-8940078	AT1G25450	-1.488	1.50599e-07	1.24978e-06		AT5G04660	cytochrome P450, family 77, subfamily A, polypeptide 4	3.7802	2.33e-12	6.85e-11
AT1G11545	0.947244	0.167957	0.241		1:3278039-3279742	undef_177	-0.280142	0.0265873	0.0489563		1:8941000-8941652	intergenic_76	-0.555041	0.0817122	0.113233		AT2G32150	Haloacid dehalogenase-like hydrolase (HAD) superfamily protein	-3.77659	5.07e-08	3.59e-07
AT1G11545	0.182158	0.703778	0.755463		1:3278039-3279742	AT1G10050	-0.280142	0.0265873	0.0489563		1:8959511-8960207	AT1G25510	-1.03931	9.05643e-05	0.000282196		AT2G25735		-3.77467	3.84e-07	2.21e-06
AT1G11572	1.85284	0.0011227	0.0112853		1:3283670-3288633	undef_178	-0.553189	2.58119e-05	0.000180933		1:8965901-8967165	AT1G25530	-1.93912	4.4508e-06	2.15029e-05		AT3G19480	D-3-phosphoglycerate dehydrogenase	-3.7742	2.88e-14	2.08e-12
AT1G11580	0.0913536	0.806166	0.842412		1:3283670-3288633	AT1G10060	-0.553189	2.58119e-05	0.000180933		1:8986453-8987417	intergenic_77	0.708348	0.000688784	0.00165228		AT4G03280	photosynthetic electron transfer C	-3.77388	2.05e-13	9.64e-12
AT1G11590	0.909622	0.0521639	0.100094		1:3283670-3288633	AT1G10070	-0.553189	2.58119e-05	0.000180933		1:8988223-8991055	intergenic_78	-0.54493	0.0240719	0.0382769		AT2G34510	Protein of unknown function, DUF642	-3.77382	9.74e-11	1.58e-09
AT1G11592	0.730378	0.0305796	0.0691788		1:3296710-3297215	intergenic_51	-0.331653	0.165486	0.230254		1:9001122-9001832	intergenic_79	0.147674	0.50827	0.564883		AT5G47450	tonoplast intrinsic protein 2;3	-3.77271	3.86e-12	1.05e-10
AT1G11600	-0.26623	0.367721	0.448579		1:3300811-3301175	AT1G10100	-0.168463	0.432582	0.514866		1:9016026-9017458	AT1G25988	0.154964	0.444713	0.502765		AT4G24350	Phosphorylase superfamily protein	-3.77256	6.72e-15	6.99e-13
AT1G11610	1.21075	0.0121267	0.0384481		1:3303041-3303746	AT1G10110	-0.0355061	0.819279	0.858666		1:9062458-9064785	AT1G26200	0.0354153	0.805453	0.836955		AT5G01740	Nuclear transport factor 2 (NTF2) family protein	-3.77059	1.91e-08	1.52e-07
AT1G11640	0.519172	0.158154	0.229763		1:3305800-3306246	AT1G10120	0.0458718	0.760087	0.810803		1:9079654-9085932	AT1G26250	-1.27606	4.05905e-07	2.84004e-06		AT3G04300	RmlC-like cupins superfamily protein	3.76901	3.78e-07	2.17e-06
	0.554378	0.250162	0.32866		1:3308918-3311434	AT1G10130	-0.219445	0.0524616	0.0867159		1:9099918-9107282	undef_153	-0.171998	0.275295	0.32971		AT3G53370	S1FA-like DNA-binding protein	3.76758	1.56e-10	2.36e-09
	1.2176	0.00202134	0.0146699		1:3322780-3323476	AT1G10140	0.0462766	0.701747	0.762176		1:9099918-9107282	AT1G26310	-0.171998	0.275295	0.32971		AT4G27710	cytochrome P450, family 709, subfamily B, polypeptide 3	-3.76732	7.94e-16	1.34e-13
AT1G11670	0.335758	0.593805	0.658726		1:3324986-3325253		-0.206424	0.439	0.521429		1:9099918-9107282	AT1G26320	-0.171998	0.275295	0.32971		AT2G43590	Chitinase family protein	-3.76599	2.18e-07	1.33e-06
AT1G11670	1.13816	0.010522	0.0353042		1:3341185-3341601	AT1G10180	-0.205533	0.195821	0.264998		1:9116505-9118828	AT1G26350	-1.78144	1.28498e-07	1.08701e-06		AT2G37460	nodulin MtN21 /EamA-like transporter family protein	-3.76538	1.66e-11	3.59e-10
AT1G11670	1.35834	0.00150354	0.0129402		1:3346828-3348589	AT1G10200	-0.302296	0.118443	0.173521		1:9116505-9118828	undef_154	-1.78144	1.28498e-07	1.08701e-06		AT1G14520	myo-inositol oxygenase 1	3.76507	1.12e-10	1.77e-09
	1.06134	0.120956	0.187476		1:3352080-3353074	AT1G10220	-0.145687	0.0836946	0.129129		1:9116505-9118828	AT1G26355	-1.78144	1.28498e-07	1.08701e-06		AT1G03790	Zinc finger C-x8-C-x5-C-x3-H type family protein	3.7625	2.8e-11	5.56e-10
AT1G11680	0.898038	0.0141115	0.0422397		1:3354037-3356266	AT1G10220	0.285147	0.0109026	0.0230602		1:9120020-9120806	AT1G26360	-1.75274	9.31812e-07	5.77953e-06		AT2G16230	O-Glycosyl hydrolases family 17 protein	3.76218	5.18e-12	1.36e-10
AT1G11680	1.1979	0.00701114	0.0277329		1:3354037-3356266	undef_179	0.285147	0.0109026	0.0230602		1:9126996-9132262	AT1G26380	-0.627889	0.000868104	0.00203026		AT3G55120	Chalcone-flavanone isomerase family protein	3.76183	6.89e-11	1.19e-09
AT1G11684	-0.219283	0.638495	0.698152		1:3354037-3356266	AT1G10230	0.285147	0.0109026	0.0230602		1:9126996-9132262	undef_155	-0.627889	0.000868104	0.00203026		AT5G45040	Cytochrome c	-3.7534	3.34e-14	2.35e-12
	1.2102	0.00330666	0.018591		1:3359957-3364040	AT1G10250	-0.96415	1.56407e-07	5.81097e-06		1:9126996-9132262	AT1G26390	-0.627889	0.000868104	0.00203026		AT3G47070		-3.75222	1.95e-08	1.55e-07
AT1G11700	1.30177	0.0117563	0.0377579		1:3359957-3364040	AT1G10260	-0.96415	1.56407e-07	5.81097e-06		1:9133330-9134777	AT1G26400	-1.55494	1.50172e-06	8.65902e-06		AT1G73010	phosphate starvation-induced gene 2	3.75141	4.92e-07	2.76e-06
	0.616444	0.191978	0.267122		1:3359957-3364040	undef_180	-0.96415	1.56407e-07	5.81097e-06		1:9138349-9143287	undef_156	-0.923337	1.44176e-05	5.7776e-05		AT4G19100	Protein of unknown function (DUF3464)	-3.75123	3.04e-17	9.54e-15
AT1G11710	0.709704	0.0130371	0.0401481		1:3359957-3364040	AT1G10270	-0.96415	1.56407e-07	5.81097e-06		1:9138349-9143287	AT1G26410	-0.923337	1.44176e-05	5.7776e-05		AT1G54820	Protein kinase superfamily protein	-3.74912	4.76e-13	1.86e-11
AT1G11720	1.12737	0.0015753	0.013153		1:3370534-3371084	AT1G10290	-0.677666	9.89514e-05	0.000506413		1:9138349-9143287	AT1G26420	-0.923337	1.44176e-05	5.7776e-05		AT2G44230	Plant protein of unknown function (DUF946)	-3.7477	7.74e-13	2.72e-11
	-0.378892	0.495021	0.568275		1:3387966-3388909	AT1G10320	0.134878	0.392287	0.474522		1:9160000-9163013	AT1G26510	-0.398477	0.0197225	0.0320368		AT2G18328	RAD-like 4	-3.74718	1.56e-10	2.37e-09
AT1G11735	1.20674	0.0112673	0.036809		1:3387966-3388909	undef_181	0.134878	0.392287	0.474522		1:9160000-9163013	undef_157	-0.398477	0.0197225	0.0320368		AT5G41050	Pollen Ole e 1 allergen and extensin family protein	-3.7453	5.37e-14	3.38e-12
AT1G11735	-1.18195	0.0369334	0.0784281		1:3387966-3388909	AT1G10330	0.134878	0.392287	0.474522		1:9160000-9163013	AT1G26515	-0.398477	0.0197225	0.0320368		AT1G31580	ECS1	-3.741	8.56e-06	3.63e-05
AT1G11750	1.1524	0.0034584	0.0190044		1:3394511-3394889	AT1G10350	-0.12299	0.337804	0.417898		1:9191511-9192430	AT1G26600	-1.08933	1.42743e-05	5.73833e-05		AT1G22740	RAB GTPase homolog G3B	-3.73584	3.63e-12	1e-10
AT1G11790	0.764007	0.175286	0.249142		1:3395842-3398473	AT1G10360	-0.590448	0.000406836	0.00152471		1:9225905-9240575	AT1G26700	-0.413519	0.00982854	0.0174104		AT5G14320	Ribosomal protein S13/S18 family	-3.73545	1.51e-13	7.72e-12
AT1G11800	1.10578	0.020416	0.0529934		1:3395842-3398473	undef_182	-0.590448	0.000406836	0.00152471		1:9225905-9240575	AT1G26710	-0.413519	0.00982854	0.0174104		AT5G63750	RING/U-box superfamily protein	3.73373	9.11e-14	5.21e-12
AT1G11820	0.26481	0.436773	0.514444		1:3395842-3398473	AT1G10370	-0.590448	0.000406836	0.00152471		1:9225905-9240575	undef_158	-0.413519	0.00982854	0.0174104		AT3G50230	Leucine-rich repeat protein kinase family protein	3.73142	3.66e-13	1.53e-11
AT1G11820	1.34432	0.00330381	0.0185883		1:3400583-3401969	AT1G10380	-0.50836	4.58294e-05	0.000280397		1:9225905-9240575	AT1G26720	-0.413519	0.00982854	0.0174104		AT2G45900	Phosphatidylinositol N-acetyglucosaminlytransferase subunit P-related	3.72255	7.19e-13	2.57e-11
AT1G11840	0.567993	0.0829932	0.140893		1:3403169-3406887	AT1G10385	-0.812198	1.08042e-05	9.55915e-05		1:9254203-9254993	AT1G26762	-0.898445	0.000713465	0.00170152		AT3G49570	response to low sulfur 3	3.72144	1.28e-05	5.23e-05
	0.0157162	0.962566	0.969589		1:3414945-3416479	AT1G10400	-0.362969	0.00749275	0.0167844		1:9263229-9284741	undef_159	-0.103451	0.487861	0.5457		AT1G60740	Thioredoxin superfamily protein	3.72125	2.66e-09	2.66e-08
AT1G11860	1.30884	0.00312139	0.0181092		1:3418785-3422796	AT1G10410	-0.911914	1.27816e-06	2.214e-05		1:9263229-9284741	AT1G26773	-0.103451	0.487861	0.5457		AT3G61010	Ferritin/ribonucleotide reductase-like family protein	-3.72068	3.52e-16	6.99e-14
AT1G11870	0.229508	0.528422	0.59944		1:3424272-3424840	AT1G10417	-0.304733	0.0152421	0.0305953		1:9263229-9284741	AT1G26780	-0.103451	0.487861	0.5457		AT4G33070	Thiamine pyrophosphate dependent pyruvate decarboxylase family protein	3.71702	2.24e-09	2.29e-08
	0.932009	0.0135242	0.0411239		1:3427017-3427405	AT1G10417	-0.176704	0.480407	0.561083		1:9263229-9284741	AT1G26790	-0.103451	0.487861	0.5457		AT1G77450	NAC domain containing protein 32	3.71664	1.49e-11	3.3e-10
AT1G11880	1.18402	0.0787035	0.135274		1:3429329-3430439	AT1G10430	-0.48383	0.000557684	0.00195438		1:9263229-9284741	AT1G26795	-0.103451	0.487861	0.5457		AT1G60950	2Fe-2S ferredoxin-like superfamily protein	-3.71657	2.4e-11	4.88e-10
AT1G11910	0.65982	0.0291337	0.0670121		1:3431764-3432314	AT1G10450	-0.165171	0.399598	0.481725		1:9263229-9284741	AT1G26796	-0.103451	0.487861	0.5457		AT1G54410	dehydrin family protein	-3.71495	2.88e-11	5.69e-10
	0.380197	0.722465	0.771279		1:3438669-3443855	AT1G10455	-0.0918667	0.289193	0.367259		1:9263229-9284741	AT1G26797	-0.103451	0.487861	0.5457		AT2G16380	Sec14p-like phosphatidylinositol transfer family protein	-3.71376	1.43e-13	7.41e-12
AT1G11950	-1.19907	0.00425111	0.02138		1:3438669-3443855	undef_183	-0.0918667	0.289193	0.367259		1:9263229-9284741	AT1G26798	-0.103451	0.487861	0.5457		AT5G63085	Plant thionin family protein	3.71233	1.7e-10	2.53e-09
AT1G11950	0.108592	0.726563	0.774833		1:3438669-3443855	AT1G10460	-0.0918667	0.289193	0.367259		1:9263229-9284741	AT1G26799	-0.103451	0.487861	0.5457		AT5G27290		-3.70953	2.4e-14	1.83e-12
AT1G11950	0.677322	0.0546994	0.103579		1:3438669-3443855	AT1G10470	-0.0918667	0.289193	0.367259		1:9290945-9295012	AT1G26815	0.208178	0.192059	0.239554		AT4G11350	Protein of unknown function (DUF604)	3.70859	7.47e-13	2.65e-11
AT1G11970	0.854149	0.030216	0.0686257		1:3446008-3447733	intergenic_53	-0.965458	3.91377e-06	4.72534e-05		1:9290945-9295012	undef_160	0.208178	0.192059	0.239554		AT4G21370		3.70769	1.31e-18	6.69e-16
AT1G12000	0.479543	0.109086	0.173032		1:3449387-3452909	AT1G10480	-0.547237	6.53922e-05	0.00036736		1:9290945-9295012	AT1G26820	0.208178	0.192059	0.239554		AT5G55620		3.70682	6.93e-10	8.37e-09
AT1G12013	0.287533	0.675281	0.731342		1:3461811-3462097		-0.0505417	0.683516	0.745445		1:9307827-9314490	AT1G26870	-0.24194	0.0965752	0.131358		AT3G01516		3.70454	9.1e-11	1.49e-09
AT1G12020	-0.594397	0.145968	0.215954		1:3465946-3466556	AT1G10520	-0.693701	0.000503013	0.00180633		1:9346594-9349742	intergenic_80	0.355599	0.0573932	0.0826058		AT5G64810	WRKY DNA-binding protein 51	3.70164	1.19e-08	1.01e-07
AT1G12020	0.344564	0.347273	0.428686		1:3470047-3470335		0.366056	0.00899249	0.0196041		1:9350926-9353471	AT1G26945	0.343098	0.0716097	0.100487		AT5G21940		-3.70108	1.12e-14	1.02e-12
AT1G12030	1.16328	0.00668503	0.0270468		1:3471831-3475074	AT1G10530	-0.291325	0.00800487	0.01774		1:9360961-9365410	AT1G26970	-0.363795	0.0137775	0.0234551		AT4G15545		-3.69989	8.71e-15	8.56e-13
AT1G12050	-0.459824	0.142179	0.211676		1:3471831-3475074	undef_184	-0.291325	0.00800487	0.01774		1:9360961-9365410	undef_161	-0.363795	0.0137775	0.0234551		AT3G45160	Putative membrane lipoprotein	-3.69976	4.51e-08	3.24e-07
AT1G12070	1.7024	0.000293794	0.0061782		1:3471831-3475074	AT1G10538	-0.291325	0.00800487	0.01774		1:9360961-9365410	AT1G26973	-0.363795	0.0137775	0.0234551		AT2G05330	BTB/POZ domain-containing protein	3.69854	7.03e-13	2.54e-11
	0.926388	0.0881465	0.147398		1:3471831-3475074	AT1G10540	-0.291325	0.00800487	0.01774		1:9360961-9365410	AT1G26975	-0.363795	0.0137775	0.0234551		AT1G68240	basic helix-loop-helix (bHLH) DNA-binding superfamily protein	3.69623	3.48e-09	3.38e-08
	0.666398	0.0438117	0.0882922		1:3477272-3478207	AT1G10540	0.141413	0.292042	0.370114		1:9360961-9365410	AT1G26976	-0.363795	0.0137775	0.0234551		AT3G54320	Integrase-type DNA-binding superfamily protein	3.69608	1.77e-13	8.64e-12
	1.65909	0.000105689	0.00427751		1:3479186-3481175	AT1G10550	-0.206033	0.0510323	0.0847402		1:9379374-9380770	AT1G27020	0.203878	0.2092	0.257756		AT1G60730	NAD(P)-linked oxidoreductase superfamily protein	3.69535	5.51e-10	6.87e-09
	-0.0930147	0.861397	0.888241		1:3482216-3486656	AT1G10560	-0.937027	4.19564e-07	1.07006e-05		1:9381278-9384227	AT1G27030	0.229807	0.15787	0.202424		AT2G04780	FASCICLIN-like arabinoogalactan 7	-3.69469	1.65e-10	2.47e-09
	0.621709	0.195521	0.271287		1:3487625-3487928	AT1G10570	-0.0743894	0.565693	0.640829		1:9386336-9390692	AT1G27040	-0.382233	0.0271079	0.0425064		AT3G58410	TRAF-like family protein	3.69243	3.51e-17	1.07e-14
	0.293857	0.552112	0.620548		1:3493214-3496177	AT1G10580	-0.637159	2.93644e-05	0.000200153		1:9416882-9417851	AT1G27110	-1.56305	4.50551e-06	2.17032e-05		AT1G43910	P-loop containing nucleoside triphosphate hydrolases superfamily protein	3.69061	1.87e-07	1.16e-06
	0.797946	0.055027	0.103988		1:3493214-3496177	AT1G10585	-0.637159	2.93644e-05	0.000200153		1:9452659-9454073	intergenic_81	-1.20683	2.73748e-05	0.00010015		AT1G69890	Protein of unknown function (DUF569)	-3.69	1.81e-08	1.45e-07
AT1G12090	0.155711	0.734949	0.782159		1:3493214-3496177	undef_185	-0.637159	2.93644e-05	0.000200153		1:9459825-9468437	AT1G27213	0.13704	0.299859	0.355107		AT5G61730	ABC2 homolog 11	3.68973	1e-17	3.69e-15
	0.466575	0.29197	0.372428		1:3499369-3499661		0.567398	0.107123	0.159159		1:9459825-9468437	undef_162	0.13704	0.299859	0.355107		AT4G00970	cysteine-rich RLK (RECEPTOR-like protein kinase) 41	-3.68661	7.97e-07	4.27e-06
	0.121111	0.820314	0.854348		1:3500916-3501681	AT1G10588	-0.0486677	0.732629	0.787886		1:9459825-9468437	AT1G27220	0.13704	0.299859	0.355107		AT1G68840	related to ABI3/VP1 2	-3.68606	5.22e-10	6.57e-09
	0.127702	0.681159	0.736436		1:3503697-3504391	AT1G10600	-0.434373	0.0596693	0.0967249		1:9459825-9468437	AT1G27240	0.13704	0.299859	0.355107		AT2G23190	cytochrome P450, family 81, subfamily D, polypeptide 7	3.68529	6.45e-18	2.5e-15
	1.21601	0.000562289	0.00827124		1:3509559-3510891	AT1G10620	-0.262997	0.0158215	0.0315592		1:9537892-9539694	AT1G27461	-2.95817	7.52516e-11	6.50103e-09		AT4G27310	B-box type zinc finger family protein	-3.68423	3.62e-11	6.87e-10
AT1G12110	0.615361	0.0303852	0.0688669		1:3515758-3519441	AT1G10640	-0.534408	0.000106613	0.000537339		1:9546572-9547242	AT1G27490	0.18075	0.303653	0.359212		AT1G05010	ethylene-forming enzyme	-3.68358	1.3e-12	4.18e-11
AT1G12110	1.43834	0.00640285	0.0263791		1:3520512-3523456	intergenic_54	-0.763331	1.01721e-05	9.17605e-05		1:9568352-9572087	undef_163	-2.21828	1.91197e-09	4.57476e-08		AT3G32980	Peroxidase superfamily protein	-3.68306	7.28e-07	3.93e-06
AT1G12110	0.751252	0.0334145	0.0733113		1:3524773-3533185	AT1G10650	-0.403243	0.000740926	0.00245844		1:9568352-9572087	AT1G27550	-2.21828	1.91197e-09	4.57476e-08		AT5G08360	Protein of unknown function (DUF789)	3.68103	8.12e-10	9.57e-09
AT1G12110	0.782446	0.00960782	0.0334143		1:3524773-3533185	undef_186	-0.403243	0.000740926	0.00245844		1:9568352-9572087	AT1G27560	-2.21828	1.91197e-09	4.57476e-08		AT3G22060	Receptor-like protein kinase-related family protein	-3.67962	1.15e-08	9.74e-08
AT1G12110	-0.29463	0.451124	0.52763		1:3524773-3533185	AT1G10652	-0.403243	0.000740926	0.00245844		1:9587300-9589683	intergenic_82	0.316585	0.101609	0.137181		AT2G43535	Scorpion toxin-like knottin superfamily protein	3.67961	4.12e-09	3.92e-08
AT1G12120	1.04726	0.0038102	0.0200813		1:3524773-3533185	AT1G10657	-0.403243	0.000740926	0.00245844		1:9590853-9591783	AT1G27580	-1.02473	0.000150584	0.000437795		AT3G11050	ferritin 2	3.67301	1.23e-08	1.03e-07
AT1G12120	-0.0640497	0.884914	0.906973		1:3524773-3533185	AT1G10660	-0.403243	0.000740926	0.00245844		1:9606310-9610839	undef_164	-1.07321	3.00353e-05	0.000108372		AT1G55990	glycine-rich protein	-3.67057	6.53e-07	3.56e-06
AT1G12120	1.50418	0.00555212	0.024664		1:3540390-3543919	AT1G10680	-0.776096	3.11993e-05	0.000208806		1:9606310-9610839	AT1G27610	-1.07321	3.00353e-05	0.000108372		AT2G22510	hydroxyproline-rich glycoprotein family protein	-3.66881	1.04e-06	5.43e-06
AT1G12160	0.626248	0.0709861	0.125194		1:3544831-3546445	AT1G10682	-1.01998	0.000271957	0.00111445		1:9606310-9610839	AT1G27620	-1.07321	3.00353e-05	0.000108372		AT4G34950	Major facilitator superfamily protein	-3.66802	5.63e-10	7e-09
	0.781541	0.0519543	0.099783		1:3548135-3550700	AT1G10690	-0.208231	0.0294072	0.0532304		1:9616706-9630702	undef_165	-0.544363	0.00203302	0.00428568		AT1G12250	Pentapeptide repeat-containing protein	-3.66749	2.18e-15	2.91e-13
	2.12639	0.00209815	0.014933		1:3552818-3553718	intergenic_55	0.291153	0.0305379	0.0549059		1:9616706-9630702	AT1G27660	-0.544363	0.00203302	0.00428568		AT3G50740	UDP-glucosyl transferase 72E1	-3.66618	4.6e-12	1.22e-10
AT1G12200	0.72441	0.0380153	0.0800222		1:3556888-3557512	AT1G10705	-0.395163	0.0166276	0.0329077		1:9616706-9630702	AT1G27670	-0.544363	0.00203302	0.00428568		AT2G29180		-3.66488	4.37e-12	1.17e-10
AT1G12200	0.921092	0.0246374	0.0598267		1:3558444-3558937	AT1G10710	-0.688361	4.44193e-05	0.000274223		1:9616706-9630702	AT1G27671	-0.544363	0.00203302	0.00428568		AT5G17870	plastid-specific 50S ribosomal protein 6	-3.66441	7.25e-13	2.59e-11
AT1G12210	0.819778	0.0145481	0.0429914		1:3561321-3562584	AT1G10710	-1.20022	3.02559e-06	3.95942e-05		1:9650637-9657036	AT1G27740	-0.0239418	0.85602	0.879359		AT4G12490	Bifunctional inhibitor/lipid-transfer protein/seed storage 2S albumin superfamily protein	-3.6631	0.000404958	0.00121105
AT1G12211	1.86735	0.00108973	0.0111792		1:3561321-3562584	undef_187	-1.20022	3.02559e-06	3.95942e-05		1:9704306-9707977	AT1G27860	-0.291582	0.0420105	0.0628671		AT3G12060	Plant protein of unknown function (DUF828)	3.66272	3.39e-11	6.5e-10
	1.12289	0.00250304	0.0162521		1:3561321-3562584	AT1G10717	-1.20022	3.02559e-06	3.95942e-05		1:9704306-9707977	undef_166	-0.291582	0.0420105	0.0628671		AT2G14900	Gibberellin-regulated family protein	3.66042	1.97e-08	1.56e-07
	0.48612	0.149874	0.22038		1:3565281-3565945	AT1G10730	-0.697111	4.09211e-06	4.84344e-05		1:9704306-9707977	AT1G27870	-0.291582	0.0420105	0.0628671		AT1G30520	acyl-activating enzyme 14	-3.65804	6.62e-12	1.68e-10
AT1G12240	1.31132	0.0138746	0.0417841		1:3572881-3573042		0.489745	0.0115738	0.0242743		1:9714678-9715102	AT1G27890	-1.18055	6.9336e-06	3.11774e-05		AT2G41360	Galactose oxidase/kelch repeat superfamily protein	3.65668	2.82e-14	2.05e-12
AT1G12260	-0.890042	0.0523827	0.10034		1:3574164-3574686	AT1G10747	0.050244	0.811036	0.851242		1:9738307-9738943	intergenic_83	-2.41997	2.10819e-06	1.147e-05		AT5G24860	flowering promoting factor 1	3.65482	1.71e-09	1.8e-08
AT1G12270	0.63068	0.0938849	0.154378		1:3576018-3576414	AT1G10750	0.558764	0.0574317	0.0936734		1:9740843-9741267	AT1G27950	-0.828173	0.000417221	0.00107225		AT2G25200	Plant protein of unknown function (DUF868)	-3.6529	6.94e-10	8.37e-09
AT1G12290	0.68141	0.0590264	0.109519		1:3577255-3578590	AT1G10750	-0.281183	0.0138574	0.0282675		1:9753635-9754130	AT1G27990	-1.12552	6.71167e-05	0.000218709		AT3G44830	Lecithin:cholesterol acyltransferase family protein	3.6486	6.39e-13	2.35e-11
AT1G12300	1.04303	0.01978	0.0518415		1:3579553-3580635	intergenic_56	-0.680694	0.000264236	0.00109031		1:9756701-9757780	AT1G28000	-0.367527	0.0535631	0.0778797		AT2G23610	methyl esterase 3	-3.6486	3.24e-12	9.06e-11
AT1G12310	0.441514	0.311292	0.392307		1:3589881-3590551	AT1G10760	-0.319089	0.0305779	0.0549563		1:9759060-9760072	AT1G28002	1.22609	5.95959e-06	2.73991e-05		AT5G22270		-3.64805	3.12e-09	3.07e-08
	1.50274	0.00347619	0.0190631		1:3591862-3592462	AT1G10770	-0.660068	0.000408505	0.00152922		1:9770153-9774024	AT1G28020	-1.11844	1.32312e-06	7.75191e-06		AT3G25250	AGC (cAMP-dependent, cGMP-dependent and protein kinase C) kinase family protein	3.64698	1.19e-08	1e-07
	-0.243306	0.612898	0.675705		1:3594458-3595127	AT1G10780	-0.00733478	0.945727	0.959725		1:9770153-9774024	undef_167	-1.11844	1.32312e-06	7.75191e-06		AT3G62950	Thioredoxin superfamily protein	-3.64694	1.45e-06	7.31e-06
AT1G12340	1.44012	0.000636433	0.00876607		1:3596234-3596828	AT1G10790	-0.167442	0.122077	0.177986		1:9770153-9774024	AT1G28030	-1.11844	1.32312e-06	7.75191e-06		AT2G19800	myo-inositol oxygenase 2	-3.64659	4.74e-08	3.38e-07
	2.82292	0.00736612	0.028519		1:3607185-3607428		0.111477	0.457327	0.539243		1:9770153-9774024	AT1G28040	-1.11844	1.32312e-06	7.75191e-06		AT5G44550	Uncharacterised protein family (UPF0497)	-3.64423	9.32e-07	4.91e-06
	0.92593	0.00823353	0.0304103		1:3611709-3613040	AT1G10850	-0.657935	2.92901e-05	0.00019972		1:9783677-9795665	AT1G28070	-0.627786	0.00076329	0.0018072		AT4G15690	Thioredoxin superfamily protein	-3.64178	2.15e-10	3.08e-09
AT1G12380	0.156767	0.736149	0.783077		1:3624672-3628256	AT1G10880	-0.447816	0.000940928	0.0029781		1:9783677-9795665	undef_168	-0.627786	0.00076329	0.0018072		AT3G11280	Duplicated homeodomain-like superfamily protein	-3.64102	1.17e-10	1.83e-09
AT1G12380	0.579351	0.201582	0.277753		1:3624672-3628256	undef_188	-0.447816	0.000940928	0.0029781		1:9783677-9795665	AT1G28080	-0.627786	0.00076329	0.0018072		AT2G22180	hydroxyproline-rich glycoprotein family protein	3.64028	1.9e-13	9.17e-12
AT1G12390	1.33285	0.0182405	0.0493492		1:3624672-3628256	AT1G10890	-0.447816	0.000940928	0.0029781		1:9807842-9808077		-1.58633	0.0107271	0.0188041		AT1G71500	Rieske (2Fe-2S) domain-containing protein	-3.63955	9.9e-15	9.36e-13
AT1G12390	1.37685	0.00669211	0.0270707		1:3630155-3631842	AT1G10890	-1.15216	6.59896e-07	1.4038e-05		1:9809610-9810381	intergenic_85	-1.6986	9.04877e-06	3.89008e-05		AT5G55930	oligopeptide transporter 1	-3.63888	9.69e-11	1.57e-09
AT1G12410	1.83613	8.61168e-05	0.0038786		1:3636689-3640489	AT1G10900	-0.467116	0.0010117	0.00315772		1:9818068-9825884	AT1G28130	-0.0124114	0.923841	0.935831		AT5G07580	Integrase-type DNA-binding superfamily protein	-3.63864	1.41e-11	3.14e-10
AT1G12411	0.680817	0.0398901	0.0827747		1:3636689-3640489	undef_189	-0.467116	0.0010117	0.00315772		1:9838059-9842692	undef_169	-0.158512	0.36953	0.427499		AT1G74730	Protein of unknown function (DUF1118)	-3.63863	6.04e-12	1.56e-10
AT1G12423	1.15841	0.00137306	0.0124659		1:3636689-3640489	AT1G10910	-0.467116	0.0010117	0.00315772		1:9838059-9842692	AT1G28160	-0.158512	0.36953	0.427499		AT5G46110	Glucose-6-phosphate/phosphate translocator-related	-3.63698	1.3e-11	2.94e-10
AT1G12430	0.473154	0.181375	0.255775		1:3646832-3648477	AT1G10920	-0.0281951	0.794798	0.838884		1:9838059-9842692	AT1G28170	-0.158512	0.36953	0.427499		AT2G10940	Bifunctional inhibitor/lipid-transfer protein/seed storage 2S albumin superfamily protein	-3.63678	1.11e-06	5.73e-06
AT1G12440	1.06385	0.00148661	0.0128675		1:3646832-3648477	AT1G10930	-0.0281951	0.794798	0.838884		1:9848813-9849712	intergenic_86	0.733677	0.00834109	0.0150108		AT1G02300	Cysteine proteinases superfamily protein	-3.63524	7.97e-12	1.97e-10
AT1G12450	0.597447	0.161064	0.233172		1:3664390-3664894	AT1G10960	-0.507152	0.00508211	0.0121352		1:9863135-9864138	AT1G28230	0.388153	0.163954	0.209284		AT5G11060	KNOTTED1-like homeobox gene 4	-3.63487	1.04e-12	3.47e-11
AT1G12451	0.507529	0.195976	0.271757		1:3669509-3671184	AT1G10980	0.395824	0.00511993	0.0122081		1:9882013-9883983	AT1G28270	-0.114657	0.516405	0.572658		AT3G26520	tonoplast intrinsic protein 2	-3.6331	5.41e-12	1.41e-10
AT1G12460	0.0499231	0.872121	0.896943		1:3669509-3671184	undef_191	0.395824	0.00511993	0.0122081		1:9889015-9890778	AT1G28290	0.203218	0.162741	0.208304		AT2G42660	Homeodomain-like superfamily protein	3.63226	6.59e-09	5.96e-08
AT1G12470	0.270219	0.578745	0.644981		1:3669509-3671184	AT1G10990	0.395824	0.00511993	0.0122081		1:9891747-9892412	intergenic_87	0.267317	0.298107	0.353288		AT1G49130	B-box type zinc finger protein with CCT domain	-3.63223	1.37e-12	4.4e-11
AT1G12490	0.504809	0.162244	0.234602		1:3675468-3676109	AT1G11000	-0.0869025	0.532997	0.610798		1:9893325-9917873	undef_170	-0.402075	0.012598	0.0216949		AT1G19660	Wound-responsive family protein	-3.63093	1.77e-10	2.61e-09
AT1G12500	0.245645	0.467223	0.542485		1:3679245-3682381	AT1G11040	-0.812444	8.17096e-06	7.94925e-05		1:9893325-9917873	AT1G28300	-0.402075	0.012598	0.0216949		AT5G57320	villin, putative	3.62485	1.71e-12	5.28e-11
AT1G12510	0.538076	0.117973	0.183934		1:3679245-3682381	undef_192	-0.812444	8.17096e-06	7.94925e-05		1:9893325-9917873	AT1G28304	-0.402075	0.012598	0.0216949		AT4G04640	ATPase, F1 complex, gamma subunit protein	-3.62459	2.27e-16	4.89e-14
AT1G12570	0.671867	0.076357	0.132251		1:3679245-3682381	AT1G11050	-0.812444	8.17096e-06	7.94925e-05		1:9893325-9917873	AT1G28305	-0.402075	0.012598	0.0216949		AT3G48310	cytochrome P450, family 71, subfamily A, polypeptide 22	-3.61836	8.25e-11	1.38e-09
AT1G12570	0.654147	0.115417	0.180762		1:3684804-3685101		-0.402099	0.0871068	0.133608		1:9893325-9917873	AT1G28306	-0.402075	0.012598	0.0216949		AT4G39090	Papain family cysteine protease	-3.61817	4.77e-13	1.87e-11
AT1G12580	0.900479	0.0358747	0.0769123		1:3694784-3698657	AT1G11080	-0.7567	1.18369e-06	2.08161e-05		1:9893325-9917873	AT1G28307	-0.402075	0.012598	0.0216949		AT1G08900	Major facilitator superfamily protein	-3.61678	5.6e-13	2.11e-11
AT1G12600	1.54831	0.000189241	0.00525039		1:3701158-3703116	AT1G11090	-0.438431	0.0019197	0.00540437		1:9893325-9917873	AT1G28310	-0.402075	0.012598	0.0216949		AT5G51110	Transcriptional coactivator/pterin dehydratase	-3.61604	9.08e-16	1.47e-13
	1.19622	0.0342686	0.0746208		1:3710208-3710961	AT1G11110	-0.386941	0.010103	0.0216494		1:9918618-9919769	intergenic_88	-0.415014	0.0284009	0.0443367		AT5G54710	Ankyrin repeat family protein	-3.61562	1.6e-06	7.95e-06
AT1G12620	-2.1713	0.00517967	0.0238047		1:3711962-3716456	AT1G11110	-0.452831	0.000652898	0.00222226		1:9927805-9928961	AT1G28323	-0.220437	0.325708	0.382472		AT5G13330	related to AP2 6l	3.61551	6.02e-11	1.06e-09
AT1G12640	1.62998	0.000746116	0.00931942		1:3711962-3716456	undef_193	-0.452831	0.000652898	0.00222226		1:9930163-9931163	AT1G28323	0.914326	7.5436e-05	0.000240285		AT3G23970	F-box family protein	3.61464	1.26e-20	1.18e-17
	0.119839	0.841775	0.871689		1:3711962-3716456	AT1G11112	-0.452831	0.000652898	0.00222226		1:9932228-9932539	AT1G28327	0.928336	9.32455e-06	3.99032e-05		AT5G26270		-3.61461	8.19e-10	9.64e-09
	0.41806	0.248588	0.327211		1:3711962-3716456	AT1G11120	-0.452831	0.000652898	0.00222226		1:9951287-9953961	AT1G28360	-0.285893	0.167712	0.213251		AT4G17600	Chlorophyll A-B binding family protein	-3.61372	8.93e-13	3.07e-11
AT1G12750	0.36156	0.399503	0.478813		1:3718060-3719586	AT1G11125	-0.706695	4.51389e-05	0.000277737		1:9961041-9962611	AT1G28375	-0.829396	0.000542634	0.00134246		AT4G18680		3.61359	4.12e-16	7.95e-14
AT1G12775	-0.594167	0.186481	0.261244		1:3720836-3721295	intergenic_57	-0.663211	6.53947e-05	0.00036736		1:9967646-9968190	AT1G28390	-2.37597	3.96118e-08	4.37315e-07		ATCG00630	PSAJ	-3.61289	1.39e-05	5.63e-05
AT1G12775	-0.584167	0.0959559	0.157093		1:3722846-3723373	AT1G11130	0.149216	0.316793	0.395669		1:9972150-9973724	AT1G28400	-0.0614537	0.6997	0.742731		AT3G58400	TRAF-like family protein	3.61103	7.15e-26	1.85e-22
AT1G12780	-0.0893495	0.856262	0.88381		1:3727834-3728277	AT1G11145	0.207835	0.286235	0.364179		1:9988537-9990651	intergenic_89	0.289403	0.0693396	0.0977194		AT1G13650		-3.61013	9.23e-11	1.51e-09
AT1G12800	0.517435	0.311069	0.39209		1:3730658-3731634	AT1G11150	-0.295689	0.0196943	0.0379984		1:9991943-9995479	AT1G28430	0.215369	0.181515	0.228321		AT1G74310	heat shock protein 101	3.60905	1.07e-11	2.49e-10
AT1G12805	1.49275	0.000565479	0.00829096		1:3733143-3733953	AT1G11160	-0.706068	0.000237175	0.000997139		1:10002325-10007896	undef_171	0.262056	0.092468	0.126348		ATCG00550	photosystem II reaction center protein J	-3.60728	6.8e-05	0.000237509
AT1G12820	0.842537	0.0172859	0.0476236		1:3740096-3741883	AT1G11170	-1.15858	6.98699e-06	7.07318e-05		1:10002325-10007896	AT1G28447	0.262056	0.092468	0.126348		AT1G50290		3.60621	1.96e-10	2.83e-09
	-0.0443301	0.887712	0.909192		1:3743890-3746128	AT1G11170	-0.0914072	0.485257	0.56596		1:10002325-10007896	AT1G28450	0.262056	0.092468	0.126348		AT2G32860	beta glucosidase 33	-3.60438	1.19e-09	1.31e-08
AT1G12840	1.28522	0.00958989	0.0333822		1:3743890-3746128	AT1G11175	-0.0914072	0.485257	0.56596		1:10002325-10007896	AT1G28455	0.262056	0.092468	0.126348		AT5G20790		3.60355	5.97e-06	2.62e-05
AT1G12845	0.296201	0.422784	0.501097		1:3743890-3746128	AT1G11180	-0.0914072	0.485257	0.56596		1:10002325-10007896	AT1G28460	0.262056	0.092468	0.126348		AT3G15630		-3.6025	1.02e-11	2.41e-10
AT1G12890	0.961147	0.00290156	0.0175402		1:3751520-3752953	AT1G11190	-0.0188873	0.8471	0.88152		1:10002325-10007896	AT1G28465	0.262056	0.092468	0.126348		AT2G38900	Serine protease inhibitor, potato inhibitor I-type family protein	3.60207	4.16e-08	3.02e-07
AT1G12900	1.18872	0.00298204	0.0177173		1:3755682-3757642	AT1G11210	-0.329978	0.0170601	0.0336626		1:10008714-10015636	undef_172	0.190888	0.177149	0.223948		AT3G61210	S-adenosyl-L-methionine-dependent methyltransferases superfamily protein	-3.59937	1.07e-12	3.54e-11
AT1G12920	0.658407	0.0434959	0.0878821		1:3758567-3761911	AT1G11220	-0.382882	0.00288589	0.00759197		1:10008714-10015636	AT1G28470	0.190888	0.177149	0.223948		AT5G28500		-3.5988	5.85e-13	2.18e-11
	0.403464	0.389291	0.469388		1:3763164-3766294	AT1G11230	-0.788022	3.10182e-06	4.03915e-05		1:10008714-10015636	AT1G28480	0.190888	0.177149	0.223948		AT4G34190	stress enhanced protein 1	-3.594	1.39e-13	7.25e-12
	0.338766	0.601453	0.665434		1:3768593-3770929	AT1G11250	-0.255538	0.0146826	0.0296527		1:10018574-10023553	AT1G28500	-0.703257	0.000259517	0.00071069		AT3G19500	basic helix-loop-helix (bHLH) DNA-binding superfamily protein	3.59257	6.3e-13	2.33e-11
AT1G12938	1.26369	0.013966	0.0419503		1:3772133-3773141	intergenic_58	-0.669327	0.000350777	0.00136045		1:10047422-10049922	AT1G28590	-1.1818	5.18885e-06	2.44032e-05		AT1G64240		3.59199	3.03e-15	3.8e-13
AT1G12938	2.4697	3.0899e-06	0.00100944		1:3777322-3780081	AT1G11260	-0.418026	0.004617	0.0112263		1:10047422-10049922	AT1G28591	-1.1818	5.18885e-06	2.44032e-05		AT1G60570	Galactose oxidase/kelch repeat superfamily protein	3.58805	1.19e-12	3.87e-11
AT1G12950	1.13936	0.00392822	0.0204659		1:3789743-3790609	AT1G11280	0.0387977	0.850854	0.88448		1:10051345-10051846	AT1G28600	-0.57636	0.0408873	0.0613544		AT1G02700		3.58581	2.12e-06	1.03e-05
AT1G12970	0.401903	0.164385	0.237048		1:3793444-3794716	AT1G11290	-0.587269	1.63622e-05	0.000129336		1:10057889-10063034	AT1G28630	0.735444	6.16542e-05	0.000203835		AT3G18890	NAD(P)-binding Rossmann-fold superfamily protein	-3.58517	4.86e-14	3.15e-12
AT1G12980	-0.959928	0.00649905	0.0265959		1:3793444-3794716	undef_195	-0.587269	1.63622e-05	0.000129336		1:10063982-10064680	intergenic_90	0.918145	0.00306057	0.00614175		AT5G55410	Bifunctional inhibitor/lipid-transfer protein/seed storage 2S albumin superfamily protein	3.58276	0.00023857	0.000746756
	0.50505	0.281429	0.361308		1:3793444-3794716	AT1G11300	-0.587269	1.63622e-05	0.000129336		1:10065710-10072024	undef_174	-1.78213	2.7771e-08	3.32845e-07		AT3G48660	Protein of unknown function (DUF 3339)	3.58148	5.98e-06	2.62e-05
AT1G12990	0.691314	0.0308088	0.0694673		1:3797750-3798328	AT1G11300	-0.809904	0.000487459	0.00175971		1:10065710-10072024	AT1G28640	-1.78213	2.7771e-08	3.32845e-07		AT3G14510	Polyprenyl synthetase family protein	3.58037	1.01e-11	2.38e-10
AT1G13000	0.980461	0.0253877	0.0610605		1:3802941-3804078	AT1G11310	-0.359085	0.0107731	0.0228466		1:10065710-10072024	AT1G28650	-1.78213	2.7771e-08	3.32845e-07		AT3G29030	expansin A5	3.57785	8.42e-12	2.06e-10
AT1G13010	0.898068	0.0108739	0.0360366		1:3806501-3806951	intergenic_59	0.0122446	0.938493	0.954203		1:10065710-10072024	AT1G28660	-1.78213	2.7771e-08	3.32845e-07		AT5G55800	Cysteine/Histidine-rich C1 domain family protein	3.57677	2.26e-18	1.04e-15
AT1G13020	0.698466	0.131707	0.199565		1:3809872-3811116	AT1G11330	-1.11481	2.30825e-07	7.42542e-06		1:10081819-10086027	AT1G28695	-0.187182	0.226754	0.276771		AT2G29650	phosphate transporter 4;1	-3.57475	2.53e-12	7.35e-11
AT1G13080	0.122402	0.654947	0.712915		1:3813097-3813272		-1.02816	0.00750871	0.0168079		1:10081819-10086027	undef_175	-0.187182	0.226754	0.276771		AT4G22690	cytochrome P450, family 706, subfamily A, polypeptide 1	-3.57394	4.31e-10	5.58e-09
AT1G13090	1.13703	0.00525078	0.0239748		1:3813365-3814512	AT1G11330	-0.0485852	0.694441	0.755663		1:10081819-10086027	AT1G28700	-0.187182	0.226754	0.276771		ATCG00940		-3.57365	8.91e-06	3.76e-05
AT1G13100	-2.35469	0.000807518	0.00971492		1:3813365-3814512	undef_196	-0.0485852	0.694441	0.755663		1:10111971-10120785	undef_176	-0.0532049	0.706529	0.748563		AT5G25840	Protein of unknown function (DUF1677)	-3.57104	1.32e-09	1.44e-08
AT1G13100	-0.217684	0.58494	0.650478		1:3813365-3814512	AT1G11340	-0.0485852	0.694441	0.755663		1:10111971-10120785	AT1G29000	-0.0532049	0.706529	0.748563		AT3G61460	brassinosteroid-responsive RING-H2	-3.5708	5.81e-11	1.02e-09
	0.793915	0.0326466	0.0721867		1:3822378-3823657	AT1G11360	-0.593859	0.000224813	0.000956491		1:10111971-10120785	AT1G29010	-0.0532049	0.706529	0.748563		ATCG01190		-3.56982	3.87e-05	0.000142184
AT1G13110	0.658491	0.121888	0.188441		1:3824737-3825269	AT1G11362	-0.164969	0.299361	0.378039		1:10111971-10120785	AT1G29020	-0.0532049	0.706529	0.748563		AT5G05580	fatty acid desaturase 8	-3.56968	2.36e-15	3.1e-13
AT1G13120	0.202177	0.605438	0.669008		1:3827893-3831465	AT1G11370	-1.11556	2.46409e-07	7.72486e-06		1:10122712-10123209	AT1G29020	-0.984886	0.00727506	0.0132819		AT2G36690	2-oxoglutarate (2OG) and Fe(II)-dependent oxygenase superfamily protein	-3.56802	1.17e-09	1.3e-08
AT1G13145	0.587487	0.239508	0.317942		1:3832746-3833103	AT1G11380	0.022876	0.920515	0.939961		1:10137909-10143216	AT1G29050	-0.886734	6.7719e-05	0.000219785		AT1G01580	ferric reduction oxidase 2	3.56667	2.42e-07	1.46e-06
AT1G13170	-0.632225	0.210076	0.286934		1:3846513-3847005	AT1G11420	-0.308652	0.088946	0.136027		1:10157330-10158796	AT1G29080	-0.622351	0.0038481	0.0075443		ATCG00280	photosystem II reaction center protein C	-3.56625	0.00171789	0.0045324
AT1G13170	1.18316	0.0100513	0.0343311		1:3849479-3850635	AT1G11440	-0.274975	0.034929	0.0614836		1:10160448-10173746	undef_177	-0.245567	0.121814	0.160913		AT4G27250	NAD(P)-binding Rossmann-fold superfamily protein	3.56578	4.17e-13	1.68e-11
AT1G13180	1.1449	0.004452	0.0218763		1:3852033-3857077	undef_197	0.210325	0.0616432	0.0994898		1:10160448-10173746	AT1G29090	-0.245567	0.121814	0.160913		AT5G59540	2-oxoglutarate (2OG) and Fe(II)-dependent oxygenase superfamily protein	-3.56512	1.68e-11	3.62e-10
AT1G13190	-0.550101	0.272753	0.352648		1:3852033-3857077	AT1G11450	0.210325	0.0616432	0.0994898		1:10160448-10173746	AT1G29100	-0.245567	0.121814	0.160913		AT5G10140	K-box region and MADS-box transcription factor family protein	3.5633	1.55e-13	7.83e-12
AT1G13190	-0.622207	0.0794513	0.136247		1:3859680-3862101	AT1G11470	0.513969	0.000139579	0.000662211		1:10160448-10173746	AT1G29110	-0.245567	0.121814	0.160913		AT1G04880	HMG (high mobility group) box protein with ARID/BRIGHT DNA-binding domain	3.56315	3.91e-12	1.07e-10
AT1G13200	0.0724424	0.926066	0.940913		1:3867298-3869462	AT1G11482	0.133992	0.203944	0.273898		1:10179043-10179887	AT1G29140	-0.0849962	0.772832	0.807569		AT5G60660	plasma membrane intrinsic protein 2;4	-3.56208	1.27e-08	1.06e-07
AT1G13220	0.665145	0.0301874	0.0685928		1:3867298-3869462	AT1G11490	0.133992	0.203944	0.273898		1:10183301-10189775	AT1G29160	-0.255168	0.110498	0.147782		AT5G28910		3.56149	3.05e-13	1.32e-11
AT1G13240	0.375119	0.249321	0.32786		1:3872371-3873766	AT1G11510	-0.17534	0.145867	0.207028		1:10196593-10199336	AT1G29179	-0.371202	0.0447884	0.0663726		AT5G38180	Bifunctional inhibitor/lipid-transfer protein/seed storage 2S albumin superfamily protein	3.55858	1.49e-07	9.44e-07
	-0.875133	0.043488	0.0878739		1:3872371-3873766	AT1G11520	-0.17534	0.145867	0.207028		1:10202073-10204309	AT1G29195	-2.34742	3.02596e-08	3.55523e-07		AT2G37760	NAD(P)-linked oxidoreductase superfamily protein	3.55494	3.58e-10	4.77e-09
AT1G13245	0.456294	0.185628	0.260395		1:3876957-3877140		0.147328	0.396821	0.478752		1:10206041-10206986	intergenic_91	-0.560843	0.0178989	0.0294319		AT5G51850		3.55487	4.55e-11	8.34e-10
	1.85179	0.00156021	0.0130812		1:3878475-3885175	AT1G11545	-0.882926	4.10616e-06	4.84475e-05		1:10213294-10214218	intergenic_92	0.106496	0.732913	0.772008		AT5G44575		-3.55484	2.4e-06	1.15e-05
AT1G13250	0.625443	0.0441151	0.0887237		1:3878475-3885175	undef_199	-0.882926	4.10616e-06	4.84475e-05		1:10228196-10239297	undef_178	0.268738	0.060655	0.0868051		AT3G14630	cytochrome P450, family 72, subfamily A, polypeptide 9	3.55332	7.41e-13	2.63e-11
	1.55924	0.0502532	0.0973056		1:3878475-3885175	AT1G11550	-0.882926	4.10616e-06	4.84475e-05		1:10228196-10239297	AT1G29270	0.268738	0.060655	0.0868051		ATCG00140	ATP synthase subunit C family protein	-3.55108	0.000189545	0.000606581
	1.18247	0.00840068	0.0307534		1:3878475-3885175	AT1G11560	-0.882926	4.10616e-06	4.84475e-05		1:10228196-10239297	AT1G29280	0.268738	0.060655	0.0868051		AT1G73655	FKBP-like peptidyl-prolyl cis-trans isomerase family protein	-3.54987	1.89e-12	5.77e-11
	0.408453	0.167789	0.240848		1:3878475-3885175	AT1G11570	-0.882926	4.10616e-06	4.84475e-05		1:10241261-10246452	AT1G29290	0.268968	0.109854	0.14701		AT1G73175		3.54881	5.2e-16	9.71e-14
AT1G13260	0.856572	0.0136131	0.041313		1:3878475-3885175	AT1G11572	-0.882926	4.10616e-06	4.84475e-05		1:10329578-10330160	intergenic_93	-0.753514	0.000169917	0.000487731		AT4G29060	elongation factor Ts family protein	-3.54736	1.04e-13	5.76e-12
AT1G13280	0.0666963	0.859045	0.886173		1:3888592-3891438	AT1G11580	-0.180295	0.0402452	0.0692319		1:10365672-10366546	intergenic_94	-1.46305	1.30299e-05	5.2894e-05		AT1G22015	Galactosyltransferase family protein	3.54637	3.74e-17	1.1e-14
AT1G13280	0.911223	0.0396373	0.0823824		1:3901885-3903727	AT1G11600	-0.0245403	0.786399	0.831992		1:10367667-10372359	AT1G29660	-0.176125	0.232124	0.282758		AT5G14340	myb domain protein 40	3.53984	1.08e-10	1.73e-09
	0.221921	0.527084	0.598215		1:3905619-3906270	AT1G11608	-0.162204	0.341873	0.422253		1:10373370-10373725	AT1G29660	-1.3722	0.000189107	0.000536222		AT2G06850	xyloglucan endotransglucosylase/hydrolase 4	-3.53862	2.33e-09	2.37e-08
	-3.14711	0.00146858	0.0127771		1:3907668-3909617	AT1G11610	0.325026	0.00414819	0.0102704		1:10374620-10374869		0.636441	0.0935053	0.127606		AT3G26180	cytochrome P450, family 71, subfamily B, polypeptide 20	-3.53714	3.74e-10	4.94e-09
	1.32304	0.0122647	0.0386668		1:3919159-3919733	AT1G11655	0.707759	0.000522919	0.00186044		1:10375856-10377261	AT1G29670	0.642978	0.000860657	0.00201445		AT5G08640	flavonol synthase 1	3.53635	1.4e-08	1.15e-07
AT1G13310	1.18905	0.0319236	0.0711783		1:3924636-3924998	intergenic_60	-0.894468	0.00102743	0.00319924		1:10392221-10393431	AT1G29715	0.175557	0.272545	0.326775		AT4G15700	Thioredoxin superfamily protein	-3.53634	2.3e-10	3.26e-09
AT1G13350	1.04379	0.0361246	0.0772633		1:3928810-3932012	AT1G11670	-0.173714	0.0432305	0.0735784		1:10395436-10397088	AT1G29720	-1.19455	9.84571e-06	4.15905e-05		AT2G43030	Ribosomal protein L3 family protein	-3.5358	9.62e-15	9.18e-13
AT1G13360	0.759687	0.0559898	0.105284		1:3932945-3933136		0.216872	0.279879	0.357472		1:10399013-10399148		-0.329731	0.137242	0.178564		AT4G25850	OSBP(oxysterol binding protein)-related protein 4B	3.53415	7.58e-13	2.68e-11
	1.08314	0.00306808	0.0179708		1:3933949-3936115	intergenic_62	-0.2327	0.0430372	0.0733372		1:10450867-10458968	undef_179	-0.181703	0.202966	0.251208		AT1G76100	plastocyanin 1	-3.5336	2e-11	4.2e-10
	0.827774	0.0373333	0.0790504		1:3937714-3939120	AT1G11680	-1.0192	5.95518e-05	0.000342348		1:10450867-10458968	AT1G29860	-0.181703	0.202966	0.251208		AT4G01150		-3.53198	1.37e-11	3.07e-10
	-0.322538	0.359401	0.440579		1:3941223-3942185	AT1G11690	-0.0535818	0.721967	0.778778		1:10450867-10458968	AT1G29870	-0.181703	0.202966	0.251208		AT5G24110	WRKY DNA-binding protein 30	3.53153	1.2e-06	6.13e-06
	1.2533	0.00209107	0.0149039		1:3943631-3944060	intergenic_63	-0.827666	0.00162081	0.00468948		1:10472392-10473301	AT1G29910	-0.0649582	0.840694	0.866644		AT5G55220	trigger factor type chaperone family protein	-3.53046	2.22e-11	4.57e-10
	1.0263	0.0285637	0.066075		1:3945712-3949279	AT1G11700	-0.620181	6.18708e-06	6.52825e-05		1:10474993-10475949	AT1G29920	0.118621	0.5931	0.644836		AT1G45201	triacylglycerol lipase-like 1	-3.53031	3.28e-08	2.46e-07
	1.54485	0.00221691	0.0153736		1:3945712-3949279	undef_201	-0.620181	6.18708e-06	6.52825e-05		1:10477959-10478929	AT1G29930	-0.1652	0.552817	0.607869		AT4G14890	2Fe-2S ferredoxin-like superfamily protein	-3.5285	3.04e-14	2.17e-12
AT1G13380	1.13576	0.00349918	0.0191198		1:3945712-3949279	AT1G11710	-0.620181	6.18708e-06	6.52825e-05		1:10487101-10488760	intergenic_96	0.0309842	0.8666	0.888581		AT2G43920	S-adenosyl-L-methionine-dependent methyltransferases superfamily protein	-3.5269	6.16e-10	7.57e-09
AT1G13390	1.49974	0.0241593	0.0590925		1:3951359-3951834	AT1G11720	-0.622535	0.00169909	0.00487774		1:10502343-10502825	intergenic_97	-1.7882	3.7323e-07	2.63959e-06		AT4G19170	nine-cis-epoxycarotenoid dioxygenase 4	-3.52342	1.29e-09	1.42e-08
	-0.186629	0.656988	0.714584		1:3959191-3962163	AT1G11730	-0.289601	0.00829549	0.0182897		1:10516867-10520276	intergenic_98	-0.0155595	0.91303	0.926434		AT4G35350	xylem cysteine peptidase 1	-3.52264	5.21e-08	3.68e-07
AT1G13410	-0.641296	0.0265814	0.0628945		1:3959191-3962163	undef_203	-0.289601	0.00829549	0.0182897		1:10521402-10524865	intergenic_99	0.887852	2.64065e-05	9.7041e-05		AT5G57810	tetraspanin15	3.52228	1.58e-12	4.96e-11
AT1G13440	0.567278	0.0482072	0.0944705		1:3959191-3962163	AT1G11735	-0.289601	0.00829549	0.0182897		1:10535938-10536719	intergenic_100	-0.208137	0.277514	0.332052		AT2G43100	isopropylmalate isomerase 2	-3.52201	2.01e-07	1.24e-06
AT1G13450	0.530337	0.10896	0.172915		1:3963348-3967061	AT1G11740	-0.791939	6.28569e-06	6.59609e-05		1:10539217-10541552	AT1G30040	-1.14741	0.000100297	0.000309432		AT3G05730		-3.52195	4.33e-05	0.000157499
AT1G13470	0.600135	0.108039	0.171805		1:3973917-3974352	AT1G11765	-0.617519	0.00165252	0.00476405		1:10548520-10558451	AT1G30080	-0.80396	0.000189349	0.00053623		AT1G21680	DPP6 N-terminal domain-like protein	-3.51978	1.08e-08	9.18e-08
AT1G13570	1.95606	0.0356388	0.0765779		1:3975713-3976907	AT1G11770	-0.48295	0.000260977	0.00107879		1:10561924-10572648	AT1G30100	-0.343449	0.0194752	0.0316979		AT3G62150	P-glycoprotein 21	-3.51688	6.04e-13	2.24e-11
AT1G13590	1.14317	0.0123316	0.0387668		1:3981270-3981787	AT1G11790	-1.30791	2.28645e-07	7.39394e-06		1:10573552-10580837	intergenic_101	-1.04415	7.93541e-06	3.4799e-05		AT4G34530	cryptochrome-interacting basic-helix-loop-helix 1	-3.51589	7.9e-09	7.01e-08
	-0.643477	0.232749	0.311029		1:3986725-3987139	AT1G11800	-0.442174	0.0174693	0.0343341		1:10595590-10595760		-0.427092	0.112369	0.149947		AT5G39080	HXXXD-type acyl-transferase family protein	-3.51468	9.67e-12	2.31e-10
	0.711626	0.0489966	0.0956307		1:3988684-3990640	AT1G11806	-0.342192	0.0048153	0.0116076		1:10596534-10619877	AT1G30135	-0.357945	0.0227717	0.0364303		AT1G79360	organic cation/carnitine transporter 2	3.51446	5.7e-11	1.01e-09
	1.68463	0.0148644	0.043496		1:3988684-3990640	undef_204	-0.342192	0.0048153	0.0116076		1:10596534-10619877	undef_180	-0.357945	0.0227717	0.0364303		AT4G15920	Nodulin MtN3 family protein	-3.51323	3.3e-10	4.46e-09
AT1G13605	0.343686	0.485499	0.559477		1:3988684-3990640	AT1G11810	-0.342192	0.0048153	0.0116076		1:10596534-10619877	AT1G30140	-0.357945	0.0227717	0.0364303		AT4G01970	stachyose synthase	3.50656	3.39e-11	6.5e-10
	0.707439	0.213689	0.290824		1:3993220-3994680	AT1G11820	-0.183312	0.162835	0.227062		1:10596534-10619877	AT1G30150	-0.357945	0.0227717	0.0364303		AT2G03530	ureide permease 2	-3.50273	4.97e-10	6.31e-09
AT1G13640	0.805994	0.01042	0.0350678		1:3995777-3996086	AT1G11840	-0.0806011	0.762249	0.812405		1:10596534-10619877	AT1G30160	-0.357945	0.0227717	0.0364303		AT2G25450	2-oxoglutarate (2OG) and Fe(II)-dependent oxygenase superfamily protein	-3.50031	1.46e-11	3.23e-10
AT1G13690	0.695775	0.108374	0.17222		1:3998114-3999964	AT1G11850	-0.362028	0.00915712	0.0199112		1:10596534-10619877	AT1G30170	-0.357945	0.0227717	0.0364303		AT5G50450	HCP-like superfamily protein with MYND-type zinc finger	-3.50012	9.82e-13	3.31e-11
AT1G13700	0.475332	0.28751	0.367751		1:4003920-4004210		0.0656388	0.596377	0.668454		1:10596534-10619877	undef_181	-0.357945	0.0227717	0.0364303		AT1G23201		3.49927	1.71e-08	1.38e-07
AT1G13700	-0.472963	0.386805	0.4669		1:4014960-4015284	AT1G11905	-0.814605	1.75715e-06	2.72273e-05		1:10596534-10619877	AT1G30180	-0.357945	0.0227717	0.0364303		AT3G12470	Polynucleotidyl transferase, ribonuclease H-like superfamily protein	3.49887	7.01e-13	2.54e-11
	0.758521	0.0473445	0.0931983		1:4021800-4026654	AT1G11915	-0.413059	0.000897518	0.0028736		1:10596534-10619877	AT1G30190	-0.357945	0.0227717	0.0364303		AT5G56540	arabinogalactan protein 14	-3.4923	2.05e-05	8e-05
	0.750979	0.0404568	0.0835615		1:4021800-4026654	undef_205	-0.413059	0.000897518	0.0028736		1:10628953-10630529	AT1G30210	1.16917	0.000261514	0.000714368		AT3G16170	AMP-dependent synthetase and ligase family protein	3.48563	1.92e-17	6.74e-15
	0.429147	0.282673	0.362623		1:4021800-4026654	AT1G11920	-0.413059	0.000897518	0.0028736		1:10631499-10633307	AT1G30220	-0.680379	0.00313427	0.0062762		AT1G55490	chaperonin 60 beta	-3.4838	8.83e-12	2.14e-10
AT1G13730	3.03768	0.00314139	0.0181798		1:4021800-4026654	AT1G11925	-0.413059	0.000897518	0.0028736		1:10637143-10638389	intergenic_103	-1.31209	0.000129714	0.000386371		AT5G54510	Auxin-responsive GH3 family protein	-3.48332	7.91e-11	1.33e-09
AT1G13740	0.454221	0.137183	0.205993		1:4027474-4028292	intergenic_64	-0.665807	0.0237977	0.0445258		1:10646154-10650991	AT1G30250	-0.155146	0.284729	0.339273		AT4G12130	Glycine cleavage T-protein family	3.47986	5.53e-12	1.44e-10
AT1G13740	1.13875	0.00359288	0.019452		1:4033572-4034002	AT1G11940	-0.567121	0.00607944	0.0141097		1:10652243-10654168	intergenic_104	-0.656417	0.00288068	0.00582713		AT2G37170	plasma membrane intrinsic protein 2	-3.47748	5.2e-10	6.55e-09
AT1G13750	1.24755	0.110794	0.17519		1:4038516-4038744		-0.118206	0.50004	0.579541		1:10654991-10655734	AT1G30270	-0.63066	0.0644385	0.0915999		AT5G65230	myb domain protein 53	3.47559	1.32e-10	2.04e-09
AT1G13820	0.229564	0.52933	0.600235		1:4043584-4043894	AT1G11960	-0.113808	0.609752	0.680638		1:10683380-10684906	intergenic_105	-0.336939	0.0375507	0.0568157		AT3G50560	NAD(P)-binding Rossmann-fold superfamily protein	-3.47451	8.2e-09	7.25e-08
AT1G13830	0.544095	0.417089	0.495817		1:4046427-4047327	AT1G11990	0.381007	0.0153082	0.0307112		1:10692240-10697239	AT1G30340	-1.07055	1.7421e-06	9.81202e-06		AT4G12470	azelaic acid induced 1	-3.47387	7.53e-06	3.22e-05
AT1G13830	2.48288	0.000207073	0.00539951		1:4048719-4049117	AT1G11990	0.279364	0.0877408	0.134417		1:10702706-10712145	AT1G30350	-0.335912	0.0235417	0.0375612		AT1G23730	beta carbonic anhydrase 3	3.47212	1.99e-08	1.57e-07
AT1G13850	-1.17847	0.0241841	0.059122		1:4053356-4054240	AT1G12000	-0.505394	0.00054702	0.00192468		1:10722765-10723006		-0.145769	0.707879	0.749735		AT3G51420	strictosidine synthase-like 4	-3.47104	2.77e-14	2.03e-12
AT1G13850	0.240682	0.671037	0.727458		1:4056293-4057735	AT1G12010	0.205366	0.113253	0.16687		1:10793184-10794609	intergenic_106	-2.68003	5.44602e-10	1.96177e-08		AT5G01710	methyltransferases	3.46922	0.150838	0.257884
AT1G13860	0.742752	0.287834	0.368044		1:4059382-4060334	intergenic_65	0.311254	0.0549465	0.0902096		1:10865780-10877290	undef_182	-0.0588754	0.700808	0.743479		AT1G71140	MATE efflux family protein	3.46777	2.62e-09	2.62e-08
AT1G13880	0.877221	0.0278578	0.0649148		1:4061628-4063429	AT1G12020	0.235689	0.0432146	0.0735717		1:10865780-10877290	AT1G30650	-0.0588754	0.700808	0.743479		AT1G05160	cytochrome P450, family 88, subfamily A, polypeptide 3	3.46668	1.46e-16	3.42e-14
AT1G13900	0.629701	0.037895	0.0798994		1:4064703-4066466	AT1G12030	0.101742	0.278164	0.355579		1:10865780-10877290	AT1G30660	-0.0588754	0.700808	0.743479		AT1G54100	aldehyde dehydrogenase 7B4	3.46365	4.57e-13	1.81e-11
AT1G13930	0.815242	0.0163033	0.0460884		1:4067363-4067780	intergenic_66	-0.306301	0.0581178	0.0946419		1:10892514-10899794	AT1G30700	-0.900284	2.36405e-05	8.83621e-05		AT5G41460	Protein of unknown function (DUF604)	3.46188	4.08e-11	7.6e-10
AT1G13930	0.765013	0.0958799	0.156991		1:4070268-4073166	AT1G12040	0.119037	0.188286	0.256281		1:10892514-10899794	undef_183	-0.900284	2.36405e-05	8.83621e-05		AT3G27850	ribosomal protein L12-C	-3.46158	4.44e-13	1.77e-11
AT1G13940	-0.870251	0.041306	0.084662		1:4070268-4073166	AT1G12050	0.119037	0.188286	0.256281		1:10892514-10899794	AT1G30710	-0.900284	2.36405e-05	8.83621e-05		AT1G75380	bifunctional nuclease in basal defense response 1	-3.46043	8.71e-12	2.12e-10
	1.2144	0.0113462	0.0369567		1:4076333-4092752	AT1G12060	-0.535107	5.61113e-05	0.000327671		1:10892514-10899794	AT1G30720	-0.900284	2.36405e-05	8.83621e-05		AT3G58210	TRAF-like family protein	3.45954	4.1e-15	4.78e-13
	0.561829	0.188456	0.26328		1:4076333-4092752	undef_207	-0.535107	5.61113e-05	0.000327671		1:10900703-10903699	AT1G30730	-1.42962	1.89503e-07	1.49999e-06		AT1G30515		3.45824	1.12e-11	2.58e-10
	1.03294	0.00567178	0.0249019		1:4076333-4092752	AT1G12064	-0.535107	5.61113e-05	0.000327671		1:10900703-10903699	undef_184	-1.42962	1.89503e-07	1.49999e-06		AT4G00770		3.45768	1.65e-07	1.04e-06
AT1G13950	0.419784	0.145523	0.215529		1:4076333-4092752	AT1G12070	-0.535107	5.61113e-05	0.000327671		1:10900703-10903699	AT1G30740	-1.42962	1.89503e-07	1.49999e-06		AT1G64780	ammonium transporter 1;2	-3.45706	2.5e-11	5.06e-10
AT1G13960	1.09826	0.00699531	0.0277219		1:4076333-4092752	AT1G12080	-0.535107	5.61113e-05	0.000327671		1:10910088-10914926	intergenic_107	0.0738115	0.656769	0.703443		AT1G23480	cellulose synthase-like A3	-3.4534	5.88e-14	3.63e-12
	1.20261	0.00258315	0.0164989		1:4076333-4092752	AT1G12090	-0.535107	5.61113e-05	0.000327671		1:10915849-10921976	AT1G30760	-0.0061231	0.964405	0.969284		AT2G15400	DNA-directed RNA polymerase family protein	3.45098	1.48e-10	2.26e-09
AT1G13980	0.465591	0.178409	0.252544		1:4095379-4102159	AT1G12100	0.146146	0.220921	0.29278		1:10924501-10929107	AT1G30780	0.37658	0.0354645	0.0539832		AT4G00390	DNA-binding storekeeper protein-related transcriptional regulator	3.44782	4.54e-10	5.84e-09
AT1G14000	0.756324	0.0153537	0.0443112		1:4105261-4109155	AT1G12110	-0.727822	9.18305e-06	8.60411e-05		1:10931783-10936729	undef_185	-0.267364	0.0832891	0.115102		AT2G47050	Plant invertase/pectin methylesterase inhibitor superfamily protein	3.44564	1.4e-11	3.13e-10
AT1G14010	0.827733	0.0123411	0.0387668		1:4116767-4117267	AT1G12120	-0.875248	0.00892565	0.0194882		1:10931783-10936729	AT1G30790	-0.267364	0.0832891	0.115102		AT3G18610	nucleolin like 2	3.44489	2.56e-14	1.92e-12
AT1G14030	-1.54145	0.00771307	0.029319		1:4118434-4119189	AT1G12130	-0.129128	0.209582	0.280166		1:10931783-10936729	AT1G30795	-0.267364	0.0832891	0.115102		AT1G77120	alcohol dehydrogenase 1	3.44039	6.16e-09	5.61e-08
	0.664081	0.0484085	0.0947379		1:4120339-4122020	AT1G12130	-0.282681	0.0164439	0.0326071		1:10942933-10944247	AT1G30814	0.0268479	0.860827	0.884019		AT1G53440	Leucine-rich repeat transmembrane protein kinase	-3.43952	8.09e-10	9.55e-09
AT1G14040	0.157902	0.648958	0.707624		1:4120339-4122020	undef_208	-0.282681	0.0164439	0.0326071		1:10950676-10950790		0.247161	0.483772	0.541693		AT1G26680	transcriptional factor B3 family protein	3.43855	2.31e-12	6.78e-11
AT1G14060	0.503937	0.242555	0.321013		1:4120339-4122020	AT1G12140	-0.282681	0.0164439	0.0326071		1:10951849-10954126	intergenic_109	-0.120628	0.496549	0.553635		AT5G11100	Calcium-dependent lipid-binding (CaLB domain) family protein	3.43793	1.7e-13	8.43e-12
	1.25959	0.0159101	0.0453584		1:4125093-4127127	AT1G12150	-0.434899	0.00161647	0.00467766		1:10954939-10959883	intergenic_110	0.856409	0.000123962	0.000372112		AT4G34770	SAUR-like auxin-responsive protein family	-3.43725	2.63e-09	2.63e-08
AT1G14120	0.832645	0.10226	0.164957		1:4125093-4127127	undef_209	-0.434899	0.00161647	0.00467766		1:10970327-10971524	intergenic_111	-1.48572	1.12376e-07	9.74517e-07		AT4G39800	myo-inositol-1-phosphate synthase 1	3.437	1.02e-11	2.4e-10
AT1G14120	-1.41007	0.120854	0.187381		1:4125093-4127127	AT1G12160	-0.434899	0.00161647	0.00467766		1:10972778-10979324	AT1G30840	-1.37617	2.42001e-07	1.84269e-06		AT1G80133		3.43678	3.91e-31	3.28e-27
AT1G14140	0.222082	0.444951	0.521956		1:4128831-4131249	AT1G12170	0.346709	0.00969851	0.0209258		1:10991473-10991807	AT1G30870	-1.84315	0.000181664	0.000517596		AT5G50335		-3.43636	2.69e-08	2.06e-07
AT1G14160	0.444654	0.121098	0.187633		1:4128831-4131249	undef_210	0.346709	0.00969851	0.0209258		1:11003354-11037309	undef_186	-0.286297	0.0527944	0.0769155		AT3G12345		-3.43603	2.06e-15	2.78e-13
AT1G14180	0.811618	0.10993	0.174183		1:4128831-4131249	AT1G12180	0.346709	0.00969851	0.0209258		1:11003354-11037309	AT1G30920	-0.286297	0.0527944	0.0769155		AT5G65080	K-box region and MADS-box transcription factor family protein	3.4339	1.59e-09	1.68e-08
AT1G14240	0.660002	0.026678	0.0630589		1:4131934-4132164		0.497504	0.0349728	0.0615373		1:11003354-11037309	AT1G30921	-0.286297	0.0527944	0.0769155		AT5G17700	MATE efflux family protein	3.43294	1.58e-11	3.46e-10
AT1G14270	0.877468	0.014267	0.042537		1:4133112-4133971	AT1G12190	0.483952	0.00988093	0.0212499		1:11003354-11037309	AT1G30925	-0.286297	0.0527944	0.0769155		AT3G27830	ribosomal protein L12-A	-3.43201	6.4e-14	3.89e-12
	-0.721591	0.0413983	0.0847883		1:4134836-4135577	intergenic_68	-0.205746	0.373464	0.455484		1:11003354-11037309	AT1G30930	-0.286297	0.0527944	0.0769155		AT1G22690	Gibberellin-regulated family protein	-3.43186	1.19e-08	1e-07
AT1G14320	-0.238622	0.557879	0.625786		1:4137390-4140682	AT1G12200	-1.27098	1.22441e-07	5.04119e-06		1:11003354-11037309	AT1G30935	-0.286297	0.0527944	0.0769155		AT3G01490	Protein kinase superfamily protein	-3.43117	9e-13	3.09e-11
	1.62332	0.00435263	0.021679		1:4147126-4148601	AT1G12220	0.051832	0.617761	0.688037		1:11003354-11037309	AT1G30940	-0.286297	0.0527944	0.0769155		AT4G39700	Heavy metal transport/detoxification superfamily protein	3.42859	3.43e-08	2.55e-07
	0.819111	0.010704	0.0357082		1:4147126-4148601	AT1G12230	0.051832	0.617761	0.688037		1:11003354-11037309	AT1G30945	-0.286297	0.0527944	0.0769155		AT1G05200	glutamate receptor 3	-3.42854	7.84e-18	2.95e-15
	0.660928	0.0719368	0.126388		1:4151861-4152158		-0.899231	4.47397e-05	0.000275833		1:11003354-11037309	AT1G30950	-0.286297	0.0527944	0.0769155		AT3G13120	Ribosomal protein S10p/S20e family protein	-3.42721	1.39e-14	1.2e-12
	0.719039	0.0944145	0.155073		1:4153616-4154158	AT1G12240	-0.321105	0.019552	0.0377841		1:11051436-11054601	undef_187	-0.0579843	0.662652	0.708934		AT5G13370	Auxin-responsive GH3 family protein	3.4248	9.35e-14	5.31e-12
	1.89521	0.0183025	0.0494662		1:4155202-4156229	AT1G12240	0.0780965	0.489534	0.569653		1:11051436-11054601	AT1G30990	-0.0579843	0.662652	0.708934		AT2G02100	low-molecular-weight cysteine-rich 69	-3.4239	2.76e-10	3.81e-09
	1.83409	0.000165166	0.00494324		1:4157770-4158678	AT1G12244	-0.707351	0.000200966	0.000874993		1:11051436-11054601	AT1G31000	-0.0579843	0.662652	0.708934		AT1G35680	Ribosomal protein L21	-3.42182	4.69e-12	1.24e-10
AT1G14345	-0.465354	0.231644	0.309881		1:4167491-4167922	intergenic_70	0.627926	0.00582282	0.0136065		1:11063127-11064123	intergenic_112	0.501591	0.013378	0.022864		AT3G30460	RING/U-box superfamily protein	3.41852	3.97e-08	2.9e-07
	1.17941	0.015597	0.0447848		1:4168977-4169744	intergenic_71	0.552288	0.0204039	0.0391518		1:11066276-11084494	AT1G31030	-0.471435	0.00520769	0.00985612		AT3G20950	cytochrome P450, family 705, subfamily A, polypeptide 32	3.41627	1.81e-21	1.96e-18
	1.28176	0.00363921	0.019585		1:4170733-4172599	AT1G12270	-0.072007	0.526007	0.604146		1:11066276-11084494	undef_188	-0.471435	0.00520769	0.00985612		AT1G20860	phosphate transporter 1;8	3.41469	7.95e-20	6.23e-17
	0.5927	0.263899	0.343132		1:4187548-4187928	AT1G12310	-0.270089	0.0223216	0.0422002		1:11066276-11084494	AT1G31040	-0.471435	0.00520769	0.00985612		AT3G25080	Protein of unknown function (DUF626)	3.41422	1.89e-15	2.63e-13
	0.850095	0.192519	0.267811		1:4189264-4191384	AT1G12320	-0.768383	1.21878e-05	0.000103901		1:11066276-11084494	AT1G31050	-0.471435	0.00520769	0.00985612		AT1G07320	ribosomal protein L4	-3.4134	1.85e-14	1.51e-12
AT1G14350	0.431167	0.434868	0.512591		1:4193403-4193757	intergenic_72	-0.366116	0.00983798	0.0211748		1:11094234-11096376	AT1G31090	0.649654	0.00116622	0.00262561		AT3G16370	GDSL-like Lipase/Acylhydrolase superfamily protein	-3.41332	4.79e-14	3.12e-12
AT1G14360	-0.659132	0.0965443	0.157856		1:4194765-4196114	AT1G12330	-0.129159	0.185499	0.253183		1:11094234-11096376	undef_189	0.649654	0.00116622	0.00262561		AT5G57630	CBL-interacting protein kinase 21	-3.41268	2.1e-13	9.86e-12
AT1G14360	0.83456	0.0113604	0.0369828		1:4197770-4197957		-1.12948	0.00648043	0.014911		1:11094234-11096376	AT1G31093	0.649654	0.00116622	0.00262561		AT1G58602	LRR and NB-ARC domains-containing disease resistance protein	-3.41207	1.56e-16	3.57e-14
AT1G14360	1.93121	4.86529e-05	0.00301739		1:4215796-4217196	AT1G12380	-0.472308	0.000573003	0.00199501		1:11108635-11109106	intergenic_113	-0.793373	0.0528429	0.076935		AT1G25270	nodulin MtN21 /EamA-like transporter family protein	3.41137	1.25e-15	1.89e-13
AT1G14370	2.43433	0.000698679	0.00902037		1:4227381-4227759	AT1G12420	-0.0123227	0.931885	0.948947		1:11111408-11111865	intergenic_114	-1.00424	3.85176e-05	0.000134106		AT5G43470	Disease resistance protein (CC-NBS-LRR class) family	-3.40955	2.01e-16	4.39e-14
AT1G14380	1.02684	0.00550543	0.0245682		1:4228809-4229125	AT1G12420	0.178976	0.400364	0.48249		1:11117279-11119296	AT1G31140	-0.0674941	0.715524	0.757097		AT3G06750	hydroxyproline-rich glycoprotein family protein	-3.40779	7.84e-12	1.94e-10
	1.43185	0.0162839	0.046056		1:4230408-4232385	AT1G12423	-0.337832	0.0476584	0.080023		1:11128737-11133222	AT1G31163	-0.257808	0.121259	0.160374		AT2G27050	ETHYLENE-INSENSITIVE3-like 1	-3.40633	1.25e-13	6.65e-12
AT1G14400	0.712029	0.0473009	0.0931411		1:4238306-4238537		0.471703	0.0178454	0.0349552		1:11128737-11133222	undef_190	-0.257808	0.121259	0.160374		AT1G32700	PLATZ transcription factor family protein	-3.40318	1.85e-10	2.7e-09
AT1G14430	1.15052	0.0011623	0.0114429		1:4243786-4244103	intergenic_73	-0.424152	0.0221254	0.0419323		1:11128737-11133222	AT1G31166	-0.257808	0.121259	0.160374		AT4G17550	Major facilitator superfamily protein	3.40173	1.5e-14	1.29e-12
AT1G14430	1.08742	0.00356873	0.0193766		1:4247177-4247455		-0.812641	0.000731366	0.0024324		1:11136048-11139159	AT1G31173	-0.813744	8.08471e-05	0.000255069		AT3G05900	neurofilament protein-related	-3.40097	3.36e-12	9.34e-11
AT1G14430	1.16683	0.0283173	0.0656689		1:4260729-4261050	AT1G12490	0.697344	0.000148783	0.000694808		1:11165626-11170448	AT1G31245	0.298053	0.0650985	0.0923579		AT1G01250	Integrase-type DNA-binding superfamily protein	3.40036	2.55e-09	2.57e-08
AT1G14440	0.669952	0.172289	0.245953		1:4261969-4262223		0.450847	0.00303216	0.00791584		1:11165626-11170448	undef_191	0.298053	0.0650985	0.0923579		AT2G37750		-3.39909	7.39e-09	6.59e-08
	0.288366	0.534622	0.604964		1:4264483-4264877	AT1G12500	0.0228225	0.896199	0.920374		1:11165626-11170448	AT1G31250	0.298053	0.0650985	0.0923579		AT1G75350	Ribosomal protein L31	-3.39773	2.04e-15	2.76e-13
	1.61896	0.00266319	0.016731		1:4265804-4266126	intergenic_75	-0.789268	0.000385382	0.00146572		1:11175439-11178387	AT1G31260	0.620795	0.00150521	0.00328829		AT2G23540	GDSL-like Lipase/Acylhydrolase superfamily protein	-3.39753	1.13e-06	5.83e-06
	0.391786	0.299645	0.380366		1:4270319-4271873	AT1G12530	-0.638997	0.000728399	0.00242646		1:11175439-11178387	undef_192	0.620795	0.00150521	0.00328829		AT2G26150	heat shock transcription factor A2	3.3952	5.24e-09	4.85e-08
AT1G14450	1.2618	0.00484438	0.0228837		1:4273012-4273216		-0.0766162	0.781669	0.828275		1:11188236-11189288	AT1G31290	-0.101956	0.520427	0.57624		AT3G01860		-3.39459	4.7e-13	1.85e-11
AT1G14460	3.42309	5.63466e-05	0.00316455		1:4274638-4278553	AT1G12550	-0.360679	0.0017356	0.00496327		1:11197826-11204652	AT1G31310	-0.386356	0.0159148	0.0265557		AT1G04800	glycine-rich protein	-3.39359	5.69e-10	7.07e-09
AT1G14470	0.580349	0.0482292	0.0944851		1:4274638-4278553	undef_211	-0.360679	0.0017356	0.00496327		1:11206138-11207943	intergenic_115	0.926009	0.000531665	0.00131731		AT3G59370	Vacuolar calcium-binding protein-related	-3.39285	3.31e-06	1.54e-05
AT1G14490	0.936161	0.0373739	0.0790936		1:4274638-4278553	AT1G12560	-0.360679	0.0017356	0.00496327		1:11214972-11216018	AT1G31330	-0.225435	0.504859	0.561773		AT1G62380	ACC oxidase 2	-3.39249	6.6e-15	6.88e-13
	0.902745	0.129253	0.196914		1:4274638-4278553	AT1G12570	-0.360679	0.0017356	0.00496327		1:11223620-11230497	undef_193	-0.744487	0.000365192	0.000953485		AT3G16980	RNA polymerases M/15 Kd subunit	3.39161	2.17e-08	1.7e-07
AT1G14520	1.07972	0.00203276	0.0147148		1:4279541-4280780	AT1G12570	-0.19465	0.101583	0.152164		1:11223620-11230497	AT1G31355	-0.744487	0.000365192	0.000953485		AT1G75040	pathogenesis-related gene 5	-3.39094	6.16e-06	2.7e-05
AT1G14530	0.654556	0.0790074	0.135636		1:4286578-4288902	AT1G12600	-0.0442342	0.742775	0.796339		1:11240584-11241315	AT1G31380	1.28639	1.42409e-06	8.24766e-06		AT5G66390	Peroxidase superfamily protein	-3.38987	6.45e-07	3.52e-06
AT1G14560	0.666173	0.0742644	0.129536		1:4290086-4292790	AT1G12610	-0.142048	0.273582	0.350739		1:11242109-11244422	AT1G31390	0.590091	0.00361188	0.00713237		AT5G01015		-3.38743	4.12e-08	3e-07
AT1G14570	0.675565	0.0278499	0.0649028		1:4298735-4299528	AT1G12630	0.0761445	0.509108	0.588204		1:11276737-11286070	undef_194	-0.2622	0.0734285	0.102643		AT3G09220	laccase 7	-3.3861	2.57e-08	1.98e-07
	0.817611	0.0257766	0.061619		1:4301674-4302272	intergenic_76	1.09214	2.72489e-05	0.000188375		1:11276737-11286070	AT1G31510	-0.2622	0.0734285	0.102643		AT1G78680	gamma-glutamyl hydrolase 2	-3.38588	3.66e-11	6.91e-10
AT1G14580	0.396341	0.262022	0.341132		1:4305142-4306638	AT1G12640	-0.640024	2.8067e-05	0.000192804		1:11276737-11286070	AT1G31520	-0.2622	0.0734285	0.102643		AT3G45860	cysteine-rich RLK (RECEPTOR-like protein kinase) 4	3.38564	8.04e-11	1.35e-09
AT1G14580	0.445226	0.234698	0.313097		1:4305142-4306638	AT1G12650	-0.640024	2.8067e-05	0.000192804		1:11276737-11286070	AT1G31530	-0.2622	0.0734285	0.102643		AT4G04570	cysteine-rich RLK (RECEPTOR-like protein kinase) 40	-3.38493	9.66e-10	1.1e-08
	0.448433	0.393234	0.473231		1:4309514-4311423	undef_213	0.011226	0.92577	0.944126		1:11288551-11290198	AT1G31540	0.704893	0.000291424	0.000782062		AT3G61660		3.38479	5.46e-10	6.82e-09
	0.333676	0.523013	0.5947		1:4309514-4311423	AT1G12663	0.011226	0.92577	0.944126		1:11291212-11293484	AT1G31540	0.674541	0.000508934	0.00127107		AT4G36570	RAD-like 3	-3.38304	3.78e-06	1.73e-05
	1.30554	0.013139	0.0403602		1:4312461-4312832	AT1G12665	0.941008	0.00395518	0.00986657		1:11294951-11295648	AT1G31550	1.45058	1.24256e-05	5.06921e-05		AT5G14200	isopropylmalate dehydrogenase 1	-3.38253	1.67e-06	8.27e-06
	1.52685	0.000621855	0.00867865		1:4314482-4315827	AT1G12669	0.570795	9.86372e-05	0.000505085		1:11299699-11299862		1.82432	1.63153e-05	6.40497e-05		ATCG01170		-3.38179	0.00149307	0.00398492
AT1G14600	0.46607	0.278346	0.358342		1:4316686-4317588	AT1G12670	0.345827	0.037575	0.0654179		1:11311361-11311866	AT1G31580	0.603928	0.00880492	0.015759		AT3G58060	Cation efflux family protein	3.38031	2.65e-11	5.31e-10
	0.663476	0.246495	0.325225		1:4318522-4318943	AT1G12672	0.0249449	0.883091	0.910507		1:11316684-11319822	AT1G31620	-0.529666	0.00228245	0.00474286		AT1G72180	Leucine-rich receptor-like protein kinase family protein	-3.37849	3.4e-16	6.86e-14
AT1G14620	0.798803	0.0260542	0.0620671		1:4328108-4328310		-0.182516	0.251057	0.325797		1:11316684-11319822	undef_195	-0.529666	0.00228245	0.00474286		AT4G13235	embryo sac development arrest 21	-3.37833	2.7e-06	1.28e-05
	0.645265	0.127972	0.195361		1:4337558-4340202	AT1G12730	-0.541308	5.74103e-05	0.000333454		1:11316684-11319822	AT1G31630	-0.529666	0.00228245	0.00474286		AT3G26120	terminal EAR1-like 1	3.37701	1.25e-14	1.12e-12
	0.123193	0.828988	0.861136		1:4342306-4342973	AT1G12740	0.375628	0.0375436	0.0653756		1:11320965-11322178	intergenic_117	0.847035	0.000217027	0.000605974		AT4G08290	nodulin MtN21 /EamA-like transporter family protein	-3.3767	1.06e-10	1.7e-09
	1.06062	0.0107113	0.035722		1:4365021-4367806	AT1G12800	-0.766224	1.55143e-05	0.000124553		1:11334399-11351936	undef_196	-0.0586996	0.679438	0.724292		AT1G65800	receptor kinase 2	-3.37639	1.21e-10	1.89e-09
AT1G14650	0.57032	0.243985	0.322482		1:4365021-4367806	undef_214	-0.766224	1.55143e-05	0.000124553		1:11334399-11351936	AT1G31670	-0.0586996	0.679438	0.724292		AT1G18180	Protein of unknown function (DUF1295)	3.37537	2.74e-09	2.72e-08
AT1G14685	1.09044	0.047056	0.0928273		1:4365021-4367806	AT1G12805	-0.766224	1.55143e-05	0.000124553		1:11334399-11351936	AT1G31690	-0.0586996	0.679438	0.724292		AT4G37980	elicitor-activated gene 3-1	-3.37469	6.42e-06	2.79e-05
	1.77261	0.0296924	0.0678994		1:4365021-4367806	AT1G12810	-0.766224	1.55143e-05	0.000124553		1:11334399-11351936	AT1G31710	-0.0586996	0.679438	0.724292		AT3G22121		-3.37318	5.25e-07	2.92e-06
	2.31656	0.000454557	0.00749889		1:4370670-4370889		-0.146157	0.460471	0.542188		1:11352629-11359175	AT1G31710	-0.482477	0.00730038	0.0133207		AT4G00880	SAUR-like auxin-responsive protein family	-3.37231	1.03e-10	1.66e-09
	0.670899	0.139484	0.208663		1:4378945-4379414	AT1G12845	-0.226359	0.118229	0.173289		1:11352629-11359175	undef_197	-0.482477	0.00730038	0.0133207		AT1G11170	Protein of unknown function (DUF707)	3.37218	1.54e-12	4.86e-11
AT1G14690	0.844395	0.0235284	0.0581133		1:4382287-4383627	AT1G12855	-0.58125	0.00160772	0.00465672		1:11352629-11359175	AT1G31720	-0.482477	0.00730038	0.0133207		AT2G25130	ARM repeat superfamily protein	3.3709	1.8e-10	2.64e-09
	-0.270449	0.456167	0.532474		1:4384608-4385478	AT1G12860	-0.0578694	0.64568	0.712939		1:11378412-11390889	AT1G31772	0.107595	0.45841	0.516647		ATCG00960		-3.37054	0.00146738	0.00392445
AT1G14700	0.52343	0.152559	0.223694		1:4388130-4389013	AT1G12870	0.0207831	0.869381	0.899335		1:11440987-11444728	AT1G31875	0.454965	0.0109967	0.019215		AT4G39610	Protein of unknown function, DUF617	3.37017	1.82e-14	1.5e-12
AT1G14700	1.33286	0.000551707	0.00820613		1:4389990-4391895	AT1G12880	0.197344	0.0671747	0.106985		1:11448002-11448296		1.09763	0.0070778	0.0129578		AT4G27740	Yippee family putative zinc-binding protein	-3.36806	1.3e-09	1.42e-08
	0.0925927	0.813982	0.848859		1:4389990-4391895	undef_215	0.197344	0.0671747	0.106985		1:11450383-11451974	AT1G31885	0.272311	0.108461	0.145354		AT1G12070	Immunoglobulin E-set superfamily protein	3.36802	1.05e-09	1.18e-08
AT1G14700	-0.696037	0.0648875	0.117409		1:4389990-4391895	AT1G12890	0.197344	0.0671747	0.106985		1:11453849-11454563	intergenic_118	-1.23005	1.1429e-05	4.71843e-05		AT4G18970	GDSL-like Lipase/Acylhydrolase superfamily protein	-3.36771	1.49e-13	7.65e-12
AT1G14710	1.08197	0.0213839	0.0545533		1:4392932-4394335	AT1G12900	-0.0122103	0.90728	0.929427		1:11483181-11493192	AT1G31990	-1.01368	4.17126e-06	2.03625e-05		AT4G11211		-3.36552	6.74e-09	6.07e-08
AT1G14710	0.908721	0.0500566	0.0970625		1:4412215-4412765	intergenic_77	0.326667	0.133852	0.192476		1:11493965-11502967	AT1G31983	0.0958865	0.495107	0.552215		AT3G24240	Leucine-rich repeat receptor-like protein kinase family protein	3.36522	1.73e-09	1.82e-08
	1.80715	0.000246978	0.00571722		1:4414604-4414759		-0.261503	0.623198	0.693088		1:11512739-11518284	AT1G32020	0.00564468	0.965073	0.969509		AT2G04500	Cysteine/Histidine-rich C1 domain family protein	3.36473	9.9e-15	9.36e-13
AT1G14720	0.991255	0.011885	0.037961		1:4416252-4417185	AT1G12940	0.338575	0.00567604	0.0133069		1:11512739-11518284	undef_198	0.00564468	0.965073	0.969509		AT2G01870		-3.36192	2.15e-09	2.2e-08
	0.886798	0.00474129	0.0226052		1:4419427-4421717	AT1G12950	0.262153	0.023869	0.0446366		1:11512739-11518284	AT1G32030	0.00564468	0.965073	0.969509		AT2G36500	CBS / octicosapeptide/Phox/Bemp1 (PB1) domains-containing protein	3.36083	3.08e-11	6.02e-10
AT1G14740	0.948482	0.0062311	0.0260654		1:4422759-4424080	AT1G12960	0.447207	0.00879257	0.0192341		1:11522190-11526125	intergenic_119	0.207939	0.166607	0.212092		AT1G03600	photosystem II family protein	-3.36051	1.07e-13	5.89e-12
AT1G14750	0.21778	0.682165	0.737225		1:4422759-4424080	undef_216	0.447207	0.00879257	0.0192341		1:11527234-11528323	AT1G32049	-0.265068	0.124553	0.164134		AT5G05420	FKBP-like peptidyl-prolyl cis-trans isomerase family protein	3.36009	8.83e-09	7.72e-08
AT1G14760	-0.461876	0.233029	0.311301		1:4422759-4424080	AT1G12970	0.447207	0.00879257	0.0192341		1:11546199-11548895	AT1G32100	-2.80335	1.5161e-10	1.0247e-08		AT5G22580	Stress responsive A/B Barrel Domain	3.36004	1.91e-09	1.98e-08
AT1G14770	1.28249	0.00182527	0.0139957		1:4429569-4431172	AT1G12980	-0.106967	0.239708	0.314049		1:11562219-11565340	AT1G32140	-0.506864	0.0064466	0.0119356		AT2G29300	NAD(P)-binding Rossmann-fold superfamily protein	-3.35917	1.61e-11	3.49e-10
AT1G14770	0.593284	0.0649541	0.117502		1:4432282-4434075	AT1G12990	-0.453488	0.00763972	0.0170536		1:11571160-11585315	undef_199	-1.39817	2.68923e-07	2.01263e-06		AT4G28410	Tyrosine transaminase family protein	3.35859	1.37e-08	1.13e-07
AT1G14780	1.54022	0.00761706	0.0290923		1:4438965-4439318	AT1G13000	-0.298028	0.0311605	0.0557862		1:11571160-11585315	AT1G32170	-1.39817	2.68923e-07	2.01263e-06		AT5G50160	ferric reduction oxidase 8	-3.35567	7.53e-13	2.67e-11
AT1G14780	0.66052	0.0743395	0.129637		1:4447640-4448120	AT1G13040	-0.216925	0.13167	0.189854		1:11571160-11585315	AT1G32172	-1.39817	2.68923e-07	2.01263e-06		AT5G11070		-3.35547	1.82e-09	1.9e-08
AT1G14840	0.277327	0.344943	0.426536		1:4455576-4458005	AT1G13070	-0.436526	0.000428671	0.00158901		1:11620632-11639164	AT1G32240	-0.723931	0.000158228	0.000458191		AT5G05200	Protein kinase superfamily protein	-3.35515	1.11e-15	1.75e-13
AT1G14860	1.27538	0.00880132	0.0316645		1:4459048-4460794	AT1G13080	-0.479661	0.000349721	0.00135721		1:11642359-11647433	AT1G32270	0.438005	0.0107132	0.0187846		AT4G12500	Bifunctional inhibitor/lipid-transfer protein/seed storage 2S albumin superfamily protein	-3.35434	9.45e-06	3.97e-05
	0.623752	0.0554543	0.104549		1:4461903-4466457	AT1G13090	-0.173516	0.0908716	0.138552		1:11642359-11647433	undef_200	0.438005	0.0107132	0.0187846		AT5G01120	Protein of unknown function (DUF674)	3.3543	2.28e-12	6.73e-11
	1.76278	0.000242485	0.00569066		1:4461903-4466457	undef_217	-0.173516	0.0908716	0.138552		1:11642359-11647433	AT1G32280	0.438005	0.0107132	0.0187846		AT5G35970	P-loop containing nucleoside triphosphate hydrolases superfamily protein	-3.35427	3.12e-12	8.82e-11
AT1G14870	0.794844	0.11204	0.176679		1:4461903-4466457	AT1G13100	-0.173516	0.0908716	0.138552		1:11666971-11668378	AT1G32350	-2.13749	1.10014e-07	9.59111e-07		AT5G24420	6-phosphogluconolactonase 5	-3.35347	9.66e-10	1.1e-08
	1.18771	0.00223676	0.0154416		1:4467295-4468723	AT1G13110	-0.130899	0.203488	0.273365		1:11701428-11707023	undef_201	-0.0972332	0.505382	0.562145		AT5G44680	DNA glycosylase superfamily protein	-3.35325	2.44e-10	3.44e-09
	-0.0297095	0.941344	0.953345		1:4474772-4475376	AT1G13130	-0.178294	0.228025	0.30092		1:11701428-11707023	AT1G32420	-0.0972332	0.505382	0.562145		AT5G12020	17 kDa class II heat shock protein	3.35244	3.2e-08	2.4e-07
	0.26343	0.3544	0.435721		1:4476212-4477821	AT1G13130	0.0777757	0.444106	0.526477		1:11701428-11707023	AT1G32430	-0.0972332	0.505382	0.562145		AT2G24560	GDSL-like Lipase/Acylhydrolase family protein	3.35173	1.05e-10	1.68e-09
AT1G14890	0.810128	0.113557	0.178496		1:4480125-4481145	AT1G13140	-0.299742	0.0982324	0.147817		1:11717457-11720274	AT1G32450	-0.933705	0.0001376	0.000405804		AT1G43670	Inositol monophosphatase family protein	-3.3509	7.89e-13	2.76e-11
AT1G14890	-0.406015	0.272282	0.352184		1:4480125-4481145	undef_218	-0.299742	0.0982324	0.147817		1:11721371-11733252	intergenic_120	0.221532	0.146881	0.18982		AT1G50900	Ankyrin repeat family protein	-3.34567	2.74e-13	1.22e-11
	-0.522459	0.206464	0.282884		1:4480125-4481145	AT1G13145	-0.299742	0.0982324	0.147817		1:11734689-11735042	intergenic_121	0.808053	0.00795461	0.0143903		AT3G62260	Protein phosphatase 2C family protein	3.34539	1.93e-07	1.19e-06
AT1G14900	0.837226	0.0868786	0.145814		1:4491973-4492533	AT1G13170	-0.360687	0.0619298	0.0998632		1:11757045-11757180		0.505666	0.333753	0.390799		AT1G01010	NAC domain containing protein 1	3.34418	3.06e-10	4.17e-09
	0.688061	0.0384017	0.0805805		1:4495075-4495504	AT1G13180	-0.768918	0.00287096	0.00755699		1:11763080-11765707	intergenic_122	-0.808726	0.000271232	0.000736439		AT5G26970		3.34331	8.57e-16	1.42e-13
	-0.13291	0.714608	0.764509		1:4504478-4505058	intergenic_79	-0.122353	0.230785	0.304063		1:11774436-11775244	AT1G32560	-2.99968	1.93089e-10	1.08561e-08		AT2G40030	nuclear RNA polymerase D1B	3.34259	3.06e-13	1.33e-11
	0.720284	0.0220218	0.0555929		1:4508183-4508474		0.0812928	0.714812	0.773119		1:11781152-11782008	intergenic_123	0.929735	0.000532138	0.00131798		AT5G59250	Major facilitator superfamily protein	-3.34038	1.95e-14	1.57e-12
	1.64738	0.000630627	0.00873277		1:4513195-4513897	AT1G13210	-0.716876	0.000336634	0.00131471		1:11802245-11803528	intergenic_124	-0.557583	0.0105239	0.0184872		AT4G15680	Thioredoxin superfamily protein	-3.33982	9.83e-09	8.49e-08
	0.112338	0.678324	0.733986		1:4520522-4521024	AT1G13230	-0.239543	0.0372348	0.0649236		1:11808959-11809691	intergenic_125	0.981984	0.0335993	0.0514912		AT1G51470	beta glucosidase 35	3.33819	1.49e-07	9.48e-07
AT1G14930	0.993209	0.00987376	0.0339474		1:4522945-4523475	intergenic_80	-0.000604645	0.997323	0.997918		1:11810523-11815537	AT1G32650	0.123061	0.386898	0.445548		AT1G35910	Haloacid dehalogenase-like hydrolase (HAD) superfamily protein	3.33708	4.47e-11	8.22e-10
AT1G14950	-0.139511	0.76333	0.806038		1:4525593-4528143	AT1G13245	-0.169363	0.149774	0.211825		1:11810523-11815537	undef_202	0.123061	0.386898	0.445548		AT5G28450	Chlorophyll A-B binding family protein	-3.33596	7.46e-05	0.000258612
AT1G14960	-0.785079	0.0884515	0.147716		1:4529005-4530077	AT1G13250	-0.187678	0.069983	0.110893		1:11810523-11815537	AT1G32660	0.123061	0.386898	0.445548		AT5G63180	Pectin lyase-like superfamily protein	-3.33278	1.03e-08	8.83e-08
	0.484739	0.265246	0.344652		1:4532127-4534335	intergenic_81	-0.169096	0.124201	0.18068		1:11833092-11834305	AT1G32710	-1.47853	2.52626e-06	1.33566e-05		AT4G38970	fructose-bisphosphate aldolase 2	-3.33145	8.93e-12	2.16e-10
AT1G15000	0.472714	0.304352	0.385299		1:4535186-4538864	intergenic_82	0.0828418	0.434187	0.516543		1:11833092-11834305	undef_203	-1.47853	2.52626e-06	1.33566e-05		AT1G75750	GAST1 protein homolog 1	-3.33037	2.27e-09	2.31e-08
AT1G15010	0.300072	0.347553	0.428939		1:4539995-4540301	intergenic_83	0.269734	0.280554	0.358185		1:11833092-11834305	AT1G32713	-1.47853	2.52626e-06	1.33566e-05		AT4G19840	phloem protein 2-A1	-3.33032	1.8e-13	8.75e-12
AT1G15010	-0.159705	0.828101	0.860372		1:4542155-4545607	AT1G13260	-0.110214	0.392178	0.474422		1:11839067-11840300	intergenic_126	0.345046	0.0793462	0.110234		AT3G58980	F-box family protein	3.3282	1.7e-09	1.79e-08
AT1G15020	1.01836	0.00513076	0.0236639		1:4542155-4545607	undef_219	-0.110214	0.392178	0.474422		1:11860502-11862124	AT1G32763	-0.393742	0.0149642	0.0251487		AT2G30424	Homeodomain-like superfamily protein	-3.32649	5.57e-08	3.9e-07
AT1G15045	2.26763	1.58378e-05	0.00200742		1:4542155-4545607	AT1G13270	-0.110214	0.392178	0.474422		1:11863251-11873184	undef_204	-0.251706	0.10699	0.143529		AT4G12510	Bifunctional inhibitor/lipid-transfer protein/seed storage 2S albumin superfamily protein	-3.32614	1.42e-05	5.72e-05
AT1G15090	0.853326	0.00782739	0.0295361		1:4547625-4549235	AT1G13280	-0.32534	0.0178458	0.0349552		1:11863251-11873184	AT1G32770	-0.251706	0.10699	0.143529		AT1G53130	Stigma-specific Stig1 family protein	3.32532	1.54e-07	9.75e-07
	0.411178	0.206146	0.282531		1:4550310-4552573	AT1G13290	0.192872	0.192667	0.261339		1:11863251-11873184	AT1G32780	-0.251706	0.10699	0.143529		AT2G44490	Glycosyl hydrolase superfamily protein	-3.32466	3.64e-09	3.53e-08
	0.91954	0.00608888	0.025744		1:4553473-4553719		0.408318	0.0945277	0.143187		1:11902462-11904787	AT1G32850	0.77188	0.000128499	0.000383275		AT2G41560	autoinhibited Ca(2+)-ATPase, isoform 4	-3.32289	3.16e-13	1.36e-11
	0.348779	0.45444	0.530859		1:4554803-4555095		-0.858236	0.00548366	0.0129434		1:11906002-11906744	AT1G32850	-1.76047	8.51388e-08	7.90609e-07		AT5G09300	Thiamin diphosphate-binding fold (THDP-binding) superfamily protein	3.32164	2.78e-15	3.54e-13
	1.4597	0.00538296	0.0243056		1:4556042-4558640	AT1G13300	-0.33347	0.032908	0.0584388		1:11925631-11926108	AT1G32910	-1.20162	0.000249965	0.000687403		AT2G38380	Peroxidase superfamily protein	-3.32096	2.85e-05	0.000107891
AT1G15110	1.41668	0.0488559	0.0953962		1:4561383-4563010	AT1G13310	0.127358	0.312621	0.391306		1:11945514-11945865	AT1G32960	-0.0820306	0.746365	0.783721		AT4G26390	Pyruvate kinase family protein	3.32029	4.06e-20	3.41e-17
AT1G15120	1.06881	0.0119749	0.0381694		1:4570716-4573025	AT1G13340	-0.787593	1.19823e-05	0.000102757		1:11952524-11955455	undef_205	-0.540785	0.00696792	0.0127888		AT3G46130	myb domain protein 48	-3.31912	1.47e-09	1.58e-08
AT1G15125	-0.174108	0.661676	0.718957		1:4570716-4573025	undef_220	-0.787593	1.19823e-05	0.000102757		1:11952524-11955455	AT1G32975	-0.540785	0.00696792	0.0127888		AT2G05520	glycine-rich protein 3	-3.31838	3.84e-05	0.000141065
AT1G15125	-0.795408	0.0148224	0.0434394		1:4570716-4573025	AT1G13350	-0.787593	1.19823e-05	0.000102757		1:11952524-11955455	AT1G32980	-0.540785	0.00696792	0.0127888		AT5G58860	cytochrome P450, family 86, subfamily A, polypeptide 1	-3.31736	6.98e-06	3.01e-05
AT1G15140	1.68331	0.0152794	0.044204		1:4579074-4579981	intergenic_86	-0.704324	0.000283245	0.00115302		1:11961499-11963628	AT1G33020	0.0746202	0.685897	0.730225		AT5G59320	lipid transfer protein 3	3.31733	2.85e-06	1.34e-05
AT1G15165	1.09467	0.00979174	0.0337824		1:4584749-4584949		-0.739181	0.0231977	0.0435841		1:11984934-12004104	AT1G33070	-0.0188773	0.890586	0.907897		AT1G60110	Mannose-binding lectin superfamily protein	3.31721	2.85e-11	5.64e-10
AT1G15175	0.328243	0.283961	0.364034		1:4587939-4589323	AT1G13370	-0.139027	0.174157	0.240254		1:11984934-12004104	undef_206	-0.0188773	0.890586	0.907897		AT1G03400	2-oxoglutarate (2OG) and Fe(II)-dependent oxygenase superfamily protein	-3.31522	1.29e-11	2.91e-10
AT1G15190	1.88581	0.000210803	0.00541774		1:4587939-4589323	undef_221	-0.139027	0.174157	0.240254		1:11984934-12004104	AT1G33080	-0.0188773	0.890586	0.907897		AT2G21770	cellulose synthase A9	3.31414	5.36e-15	5.92e-13
AT1G15200	-1.8179	0.0006629	0.00882567		1:4587939-4589323	AT1G13380	-0.139027	0.174157	0.240254		1:11984934-12004104	AT1G33090	-0.0188773	0.890586	0.907897		AT3G60420	Phosphoglycerate mutase family protein	3.30729	8.28e-09	7.32e-08
AT1G15210	1.03185	0.00571111	0.0249648		1:4589704-4590298	AT1G13380	0.13439	0.411868	0.493887		1:11984934-12004104	AT1G33100	-0.0188773	0.890586	0.907897		AT2G28605	Photosystem II reaction center PsbP family protein	-3.30642	1.11e-12	3.64e-11
AT1G15215	1.37181	0.00233902	0.0157961		1:4591260-4594247	AT1G13390	0.043037	0.686067	0.747829		1:11984934-12004104	AT1G33102	-0.0188773	0.890586	0.907897		AT1G32060	phosphoribulokinase	-3.30629	9.15e-13	3.13e-11
AT1G15220	0.947735	0.0470752	0.0928415		1:4604766-4610321	AT1G13420	-0.57952	7.52915e-05	0.000411075		1:12027584-12027908	AT1G33170	0.47395	0.0112755	0.0196758		AT5G64380	Inositol monophosphatase family protein	-3.30572	1.7e-14	1.42e-12
AT1G15240	0.13534	0.633133	0.693465		1:4604766-4610321	undef_222	-0.57952	7.52915e-05	0.000411075		1:12071658-12073877	AT1G33280	-0.990993	9.52158e-06	4.04822e-05		AT5G58330	lactate/malate dehydrogenase family protein	-3.3043	1.65e-14	1.39e-12
AT1G15250	0.394223	0.157834	0.229455		1:4604766-4610321	AT1G13430	-0.57952	7.52915e-05	0.000411075		1:12080999-12083359	AT1G33320	0.334512	0.0418539	0.0626756		AT1G09420	glucose-6-phosphate dehydrogenase 4	3.30254	6.02e-13	2.24e-11
AT1G15270	0.630403	0.185126	0.25988		1:4604766-4610321	AT1G13440	-0.57952	7.52915e-05	0.000411075		1:12129724-12138046	AT1G33440	0.481559	0.002051	0.00431665		AT2G45080	cyclin p3;1	3.29878	1.32e-08	1.1e-07
AT1G15290	1.08573	0.0147684	0.043372		1:4625867-4626089		0.487288	0.10236	0.153204		1:12155972-12156763	AT1G33510	-0.483044	0.0157195	0.0262632		AT2G40080	Protein of unknown function (DUF1313)	-3.29792	6.09e-08	4.22e-07
AT1G15290	-0.357774	0.441864	0.519017		1:4629884-4631086	AT1G13510	-0.156092	0.150303	0.212378		1:12159159-12167268	undef_207	-0.332069	0.0387367	0.0584483		AT2G45135	RING/U-box superfamily protein	3.29708	7.92e-09	7.02e-08
AT1G15300	-0.0984535	0.806484	0.84263		1:4631914-4633283	AT1G13520	-0.0470777	0.703925	0.763868		1:12159159-12167268	AT1G33530	-0.332069	0.0387367	0.0584483		AT2G45560	cytochrome P450, family 76, subfamily C, polypeptide 1	-3.29531	2.27e-13	1.05e-11
AT1G15310	1.3938	0.0055662	0.0246829		1:4634688-4636177	AT1G13530	0.54727	0.00160939	0.00465937		1:12159159-12167268	AT1G33540	-0.332069	0.0387367	0.0584483		AT2G17972		-3.29369	6.5e-11	1.13e-09
AT1G15330	1.03481	0.0521715	0.100101		1:4634688-4636177	undef_223	0.54727	0.00160939	0.00465937		1:12159159-12167268	AT1G33550	-0.332069	0.0387367	0.0584483		AT2G47400	CP12 domain-containing protein 1	-3.29341	3.65e-10	4.84e-09
AT1G15340	1.11492	0.00164822	0.0134472		1:4634688-4636177	AT1G13540	0.54727	0.00160939	0.00465937		1:12188929-12189833	AT1G33610	-0.351965	0.104359	0.14043		AT3G54600	Class I glutamine amidotransferase-like superfamily protein	-3.2932	2.35e-08	1.83e-07
AT1G15350	0.96128	0.016073	0.0456712		1:4647373-4649816	AT1G13590	-0.447707	0.0021003	0.00582226		1:12201859-12203495	AT1G33670	-0.754617	0.00408741	0.00796584		AT5G48180	nitrile specifier protein 5	3.29059	1.28e-09	1.4e-08
	0.488714	0.181596	0.256041		1:4650392-4651541	AT1G13600	0.00214255	0.983944	0.987879		1:12218133-12222256	undef_208	-0.0904826	0.518921	0.574825		AT2G29980	fatty acid desaturase 3	3.29012	2.54e-11	5.13e-10
	0.250052	0.496861	0.569993		1:4653336-4659693	AT1G13605	-0.0183756	0.839324	0.875353		1:12218133-12222256	AT1G33709	-0.0904826	0.518921	0.574825		AT2G25080	glutathione peroxidase 1	-3.28995	1.37e-13	7.18e-12
AT1G15360	-0.280695	0.409847	0.488813		1:4660739-4666152	AT1G13607	-0.398781	0.00214686	0.00592377		1:12218133-12222256	AT1G33710	-0.0904826	0.518921	0.574825		AT5G49760	Leucine-rich repeat protein kinase family protein	-3.28648	7.05e-13	2.54e-11
AT1G15370	0.428461	0.197268	0.273116		1:4660739-4666152	undef_224	-0.398781	0.00214686	0.00592377		1:12218133-12222256	AT1G33720	-0.0904826	0.518921	0.574825		AT2G23110	Late embryogenesis abundant protein, group 6	3.28616	1.46e-10	2.23e-09
AT1G15380	1.33781	0.00720541	0.0281927		1:4660739-4666152	AT1G13608	-0.398781	0.00214686	0.00592377		1:12223213-12239139	AT1G33720	-0.953407	1.23585e-05	5.0481e-05		AT2G23840	HNH endonuclease	-3.28611	3.43e-12	9.52e-11
AT1G15385	-0.713843	0.0650432	0.117608		1:4660739-4666152	AT1G13609	-0.398781	0.00214686	0.00592377		1:12223213-12239139	undef_209	-0.953407	1.23585e-05	5.0481e-05		AT5G06870	polygalacturonase inhibiting protein 2	-3.28569	5.89e-09	5.39e-08
AT1G15405	0.321052	0.252878	0.331478		1:4660739-4666152	AT1G13610	-0.398781	0.00214686	0.00592377		1:12223213-12239139	AT1G33730	-0.953407	1.23585e-05	5.0481e-05		AT5G66170	sulfurtransferase 18	3.28452	2.89e-10	3.97e-09
AT1G15410	0.556478	0.092232	0.152507		1:4667621-4669336	AT1G13620	-0.525858	0.000874742	0.00281249		1:12223213-12239139	AT1G33740	-0.953407	1.23585e-05	5.0481e-05		AT2G32190		3.28302	7.82e-06	3.34e-05
AT1G15420	0.700197	0.0661814	0.1191		1:4674281-4675793	AT1G13635	-0.0115549	0.939966	0.955227		1:12223213-12239139	AT1G33743	-0.953407	1.23585e-05	5.0481e-05		AT1G30530	UDP-glucosyl transferase 78D1	3.2827	7.94e-12	1.97e-10
AT1G15430	0.63066	0.149722	0.220258		1:4679104-4682323	AT1G13640	-0.161059	0.19073	0.259178		1:12223213-12239139	AT1G33750	-0.953407	1.23585e-05	5.0481e-05		AT3G25920	ribosomal protein L15	-3.28109	1.63e-13	8.18e-12
AT1G15430	-1.38499	0.0181345	0.0491601		1:4679104-4682323	undef_225	-0.161059	0.19073	0.259178		1:12223213-12239139	AT1G33760	-0.953407	1.23585e-05	5.0481e-05		AT4G05180	photosystem II subunit Q-2	-3.28019	1.95e-12	5.93e-11
AT1G15440	0.134909	0.701523	0.753381		1:4679104-4682323	AT1G13650	-0.161059	0.19073	0.259178		1:12247734-12252740	intergenic_127	-0.0977053	0.53554	0.590779		AT1G10360	glutathione S-transferase TAU 18	-3.27825	1.57e-10	2.37e-09
AT1G15460	1.23251	0.00502948	0.0233785		1:4686490-4686962	intergenic_88	0.18716	0.138632	0.198215		1:12253403-12258992	undef_210	0.706463	0.00139684	0.00307408		AT1G31710	Copper amine oxidase family protein	-3.27769	2.89e-06	1.36e-05
AT1G15470	0.800853	0.056278	0.105672		1:4688057-4688884	AT1G13670	-0.154121	0.232583	0.30617		1:12253403-12258992	AT1G33785	0.706463	0.00139684	0.00307408		AT4G00400	glycerol-3-phosphate acyltransferase 8	-3.27755	3.58e-10	4.77e-09
AT1G15480	0.291319	0.503059	0.575907		1:4691991-4692754	AT1G13680	-0.948801	5.53328e-06	6.02074e-05		1:12253403-12258992	AT1G33790	0.706463	0.00139684	0.00307408		AT1G17430	alpha/beta-Hydrolases superfamily protein	3.27605	9.04e-10	1.04e-08
AT1G15480	-0.720372	0.0286935	0.066296		1:4697320-4698316	intergenic_89	-0.552609	0.00239381	0.00648594		1:12267451-12272923	AT1G33811	-0.0587067	0.661073	0.707475		AT5G48950	Thioesterase superfamily protein	3.276	3.54e-10	4.73e-09
AT1G15490	-1.27491	0.10223	0.16492		1:4700801-4701483	intergenic_90	-0.0972399	0.522964	0.601427		1:12275905-12289173	AT1G33817	-0.0542847	0.728611	0.768218		AT4G12310	cytochrome P450, family 706, subfamily A, polypeptide 5	-3.27414	4.02e-11	7.5e-10
AT1G15490	1.13939	0.00521223	0.0238975		1:4702354-4704804	AT1G13710	0.28515	0.0156947	0.0313581		1:12275905-12289173	undef_211	-0.0542847	0.728611	0.768218		AT5G56550	oxidative stress 3	-3.27321	1.71e-13	8.45e-12
AT1G15500	0.982917	0.0362552	0.077406		1:4705665-4706439	intergenic_91	0.00139044	0.994681	0.995976		1:12275905-12289173	AT1G33820	-0.0542847	0.728611	0.768218		AT1G48350	Ribosomal L18p/L5e family protein	-3.27125	5.32e-14	3.36e-12
	1.04818	0.0120228	0.03828		1:4713872-4714395	AT1G13740	-0.662924	0.000442482	0.00162823		1:12275905-12289173	AT1G33830	-0.0542847	0.728611	0.768218		AT3G14930	Uroporphyrinogen decarboxylase	-3.26909	2.66e-13	1.19e-11
AT1G15530	1.08502	0.0111545	0.0365851		1:4718700-4719074	AT1G13755	-0.65471	0.00266767	0.00710597		1:12275905-12289173	AT1G33835	-0.0542847	0.728611	0.768218		AT3G13640	RNAse l inhibitor protein 1	3.26878	1.95e-14	1.57e-12
	0.581164	0.159404	0.231259		1:4720123-4720605	AT1G13760	-0.424937	0.000845412	0.00273869		1:12275905-12289173	AT1G33840	-0.0542847	0.728611	0.768218		AT3G11165		3.26829	1.64e-13	8.2e-12
AT1G15550	-0.439028	0.267394	0.347054		1:4733231-4733703	AT1G13800	-0.154288	0.413504	0.495608		1:12275905-12289173	AT1G33850	-0.0542847	0.728611	0.768218		AT5G06290	2-cysteine peroxiredoxin B	-3.268	5.92e-14	3.64e-12
	0.663329	0.0284612	0.0659301		1:4735690-4735954		-0.281333	0.120643	0.176137		1:12290111-12290330		-0.0628299	0.829816	0.857006		AT5G59220	highly ABA-induced PP2C gene 1	3.26742	1.5e-06	7.5e-06
	1.42293	0.0174175	0.0478106		1:4739916-4741091	AT1G13830	0.0946036	0.462027	0.543778		1:12294568-12295517	AT1G33860	0.00749982	0.959378	0.965423		AT3G06433		-3.26691	2.87e-14	2.08e-12
AT1G15570	0.513984	0.0786517	0.135225		1:4742111-4743010	intergenic_92	0.399295	0.00312382	0.00811845		1:12296811-12297885	intergenic_129	0.723283	6.22923e-05	0.000205411		AT4G36880	cysteine proteinase1	3.26687	2.54e-10	3.56e-09
AT1G15580	1.31323	0.00144086	0.012693		1:4746597-4746897	AT1G13860	-0.766297	0.0155069	0.0310625		1:12300371-12327956	undef_212	0.192946	0.193412	0.240975		AT2G46400	WRKY DNA-binding protein 46	3.26672	1.39e-05	5.61e-05
AT1G15610	1.35978	0.0031111	0.0180952		1:4751747-4752588	AT1G13890	0.298457	0.114734	0.168716		1:12300371-12327956	AT1G33870	0.192946	0.193412	0.240975		AT3G52720	alpha carbonic anhydrase 1	-3.26546	5.99e-11	1.05e-09
AT1G15610	-0.119964	0.778067	0.818916		1:4758941-4760052	AT1G13920	-0.985943	1.66494e-06	2.63664e-05		1:12300371-12327956	AT1G33880	0.192946	0.193412	0.240975		AT1G67740	photosystem II BY	-3.26441	1.74e-13	8.53e-12
	0.937134	0.0170978	0.0474058		1:4761019-4762391	AT1G13930	-0.25674	0.0486836	0.0814914		1:12300371-12327956	AT1G33890	0.192946	0.193412	0.240975		AT5G41280	Receptor-like protein kinase-related family protein	3.2643	1.03e-08	8.86e-08
	0.754915	0.0327978	0.0724282		1:4766477-4766697		0.137859	0.456437	0.538296		1:12300371-12327956	AT1G33900	0.192946	0.193412	0.240975		AT5G40170	receptor like protein 54	-3.26358	5.17e-13	1.99e-11
	0.710082	0.0208921	0.0537539		1:4768435-4768806	intergenic_93	-0.893091	0.0478216	0.0802387		1:12300371-12327956	AT1G33910	0.192946	0.193412	0.240975		AT5G39890	Protein of unknown function (DUF1637)	3.26305	1.02e-09	1.15e-08
	1.34358	0.000608072	0.00862317		1:4771775-4772575	intergenic_94	-0.39999	0.00221327	0.00607613		1:12300371-12327956	AT1G33920	0.192946	0.193412	0.240975		AT3G12730	Homeodomain-like superfamily protein	3.26016	5.31e-12	1.39e-10
AT1G15670	1.03744	0.00216527	0.015141		1:4773518-4774695	AT1G13950	-0.327392	0.013454	0.0275908		1:12300371-12327956	AT1G33925	0.192946	0.193412	0.240975		AT5G22300	nitrilase 4	3.25982	8.21e-10	9.65e-09
	0.790882	0.0116748	0.0375904		1:4781746-4783689	AT1G13970	-0.271318	0.0152342	0.0305909		1:12300371-12327956	AT1G33930	0.192946	0.193412	0.240975		AT1G25310	basic helix-loop-helix (bHLH) DNA-binding family protein	3.25912	9.81e-08	6.47e-07
	0.156098	0.539449	0.609357		1:4788615-4789019	AT1G13980	0.00248018	0.992278	0.994379		1:12330810-12332107	AT1G33940	0.197605	0.199248	0.2474		AT3G55040	glutathione transferase lambda 2	-3.25866	3.32e-11	6.41e-10
AT1G15690	0.175099	0.5426	0.612111		1:4794770-4795239	AT1G13990	-0.513417	0.00753115	0.0168513		1:12333244-12333709	AT1G33950	-0.197915	0.337028	0.394071		AT3G19370	Plant protein of unknown function (DUF869)	-3.25839	2.55e-10	3.58e-09
AT1G15720	0.304665	0.368272	0.449015		1:4802913-4803225	AT1G14020	-0.555742	0.00926629	0.0201179		1:12340049-12345546	intergenic_130	-0.375894	0.0232591	0.0371429		AT3G25882	NIM1-interacting 2	3.25837	1.44e-05	5.82e-05
AT1G15740	0.106887	0.735787	0.782834		1:4807119-4807356		0.146204	0.315254	0.394067		1:12346030-12348753	AT1G33960	-1.1295	3.52389e-06	1.76896e-05		AT4G12520	Bifunctional inhibitor/lipid-transfer protein/seed storage 2S albumin superfamily protein	-3.25775	7.53e-06	3.22e-05
AT1G15750	0.94267	0.0156207	0.0448418		1:4808198-4812420	AT1G14040	-0.426582	0.000334477	0.00130878		1:12371740-12373739	intergenic_131	-0.547326	0.00222089	0.00462522		AT2G24945		-3.25773	0.00778775	0.0180445
	1.73089	0.000273409	0.00601929		1:4817373-4817903	AT1G14060	0.29028	0.0830436	0.128264		1:12386829-12387489	AT1G34044	-0.710984	0.00150001	0.00327911		AT5G63600	flavonol synthase 5	-3.25754	6.47e-09	5.86e-08
AT1G15757	0.90286	0.0303295	0.0688013		1:4827214-4829426	AT1G14090	0.555845	0.000353367	0.00136791		1:12388321-12392030	AT1G34046	0.751208	0.000238199	0.000657807		AT2G31920	Plant protein of unknown function (DUF936)	3.25709	5.09e-14	3.27e-12
AT1G15760	1.1173	0.0172616	0.0476119		1:4827214-4829426	undef_226	0.555845	0.000353367	0.00136791		1:12388321-12392030	undef_213	0.751208	0.000238199	0.000657807		AT1G67700		-3.2568	8.76e-13	3.02e-11
AT1G15772	-1.12029	0.0546785	0.103566		1:4827214-4829426	AT1G14100	0.555845	0.000353367	0.00136791		1:12388321-12392030	AT1G34047	0.751208	0.000238199	0.000657807		AT3G05190	D-aminoacid aminotransferase-like PLP-dependent enzymes superfamily protein	3.2566	4.24e-11	7.86e-10
AT1G15800	1.03283	0.00252591	0.0162892		1:4832387-4835529	AT1G14120	0.130813	0.213074	0.284134		1:12392867-12396025	AT1G34050	0.466211	0.0115733	0.0201366		AT5G48920	tracheary element differentiation-related 7	-3.25624	9.29e-10	1.07e-08
AT1G15800	1.02795	0.00270984	0.0168512		1:4839866-4843184	AT1G14150	-0.717722	1.01774e-05	9.17605e-05		1:12434035-12435579	AT1G34140	-1.25902	8.11515e-07	5.12813e-06		AT4G18360	Aldolase-type TIM barrel family protein	3.25429	5.89e-09	5.39e-08
AT1G15820	1.11578	0.00146127	0.0127613		1:4839866-4843184	AT1G14160	-0.717722	1.01774e-05	9.17605e-05		1:12447519-12447919	intergenic_132	1.36043	0.000231811	0.000643419		AT1G06080	delta 9 desaturase 1	3.25405	2.98e-10	4.07e-09
AT1G15850	0.795756	0.0120362	0.0383088		1:4839866-4843184	undef_228	-0.717722	1.01774e-05	9.17605e-05		1:12472275-12472966	AT1G34245	-1.05405	0.003897	0.00763333		AT1G24260	K-box region and MADS-box transcription factor family protein	-3.25376	5.84e-09	5.35e-08
AT1G15860	0.22021	0.574024	0.640458		1:4845588-4846546	AT1G14170	-0.372515	0.0432612	0.0736169		1:12478603-12482534	intergenic_133	0.111718	0.436337	0.494319		AT1G16490	myb domain protein 58	3.2518	7.87e-10	9.33e-09
AT1G15880	-1.33772	0.049216	0.0959299		1:4850247-4851001	AT1G14185	-0.778176	4.98721e-05	0.000298408		1:12495291-12496210	AT1G34280	0.398685	0.0589668	0.0846848		AT5G57380	Fibronectin type III domain-containing protein	3.25048	8.19e-15	8.14e-13
AT1G15885	0.977578	0.0564453	0.105888		1:4854394-4855737	AT1G14200	-0.178928	0.165104	0.229809		1:12495291-12496210	undef_214	0.398685	0.0589668	0.0846848		AT5G09550	GDP dissociation inhibitor family protein / Rab GTPase activator family protein	3.24995	3.35e-15	4.09e-13
AT1G15930	0.515154	0.124558	0.191486		1:4854394-4855737	undef_229	-0.178928	0.165104	0.229809		1:12495291-12496210	AT1G34281	0.398685	0.0589668	0.0846848		AT5G20940	Glycosyl hydrolase family protein	3.24821	1.83e-13	8.88e-12
AT1G15930	-0.788983	0.0333586	0.0732444		1:4854394-4855737	AT1G14205	-0.178928	0.165104	0.229809		1:12527434-12529938	AT1G34330	-0.894489	7.18998e-05	0.000231043		AT3G02630	Plant stearoyl-acyl-carrier-protein desaturase family protein	3.24762	2.03e-17	7.03e-15
AT1G15950	1.36644	0.00335295	0.0187086		1:4857495-4860113	AT1G14210	-0.753486	8.19565e-06	7.95623e-05		1:12564348-12564773	intergenic_134	0.365433	0.163918	0.209278		AT3G61870		-3.24719	6.42e-11	1.12e-09
AT1G15950	2.66682	0.000500876	0.00782345		1:4857495-4860113	undef_230	-0.753486	8.19565e-06	7.95623e-05		1:12592154-12603610	AT1G34440	-1.45677	1.84803e-07	1.47393e-06		AT4G30290	xyloglucan endotransglucosylase/hydrolase 19	3.24594	9.58e-08	6.34e-07
AT1G15950	1.2591	0.00151452	0.0129868		1:4857495-4860113	AT1G14220	-0.753486	8.19565e-06	7.95623e-05		1:12592154-12603610	undef_215	-1.45677	1.84803e-07	1.47393e-06		AT3G14420	Aldolase-type TIM barrel family protein	-3.24565	5.68e-13	2.13e-11
AT1G15960	0.218412	0.609021	0.672198		1:4861510-4861919	AT1G14230	-0.638311	0.0140401	0.028577		1:12592154-12603610	AT1G34460	-1.45677	1.84803e-07	1.47393e-06		AT3G20680	Domain of unknown function (DUF1995)	-3.24434	1.76e-13	8.64e-12
AT1G15970	1.03689	0.0119197	0.038035		1:4864515-4865867	AT1G14240	-0.328296	0.0027076	0.00719964		1:12607343-12611417	AT1G34480	-0.618122	0.00274211	0.00557781		AT1G02610	RING/FYVE/PHD zinc finger superfamily protein	-3.24414	6.88e-09	6.19e-08
AT1G16000	0.911663	0.0168623	0.0470211		1:4866913-4869839	AT1G14240	-0.334575	0.0165157	0.0327249		1:12607343-12611417	undef_216	-0.618122	0.00274211	0.00557781		AT1G72680	cinnamyl-alcohol dehydrogenase	3.24374	2.42e-12	7.07e-11
AT1G16010	1.04732	0.00258634	0.0164989		1:4866913-4869839	undef_231	-0.334575	0.0165157	0.0327249		1:12607343-12611417	AT1G34490	-0.618122	0.00274211	0.00557781		AT4G00250	DNA-binding storekeeper protein-related transcriptional regulator	3.24327	3.7e-15	4.37e-13
AT1G16030	1.64188	0.0230156	0.0571963		1:4866913-4869839	AT1G14250	-0.334575	0.0165157	0.0327249		1:12612485-12618688	AT1G34500	-0.0496173	0.737477	0.776192		AT4G15248	B-box type zinc finger family protein	3.24294	1.1e-10	1.75e-09
	0.495151	0.259967	0.338951		1:4870709-4871337	AT1G14250	-0.754454	0.00023743	0.000997982		1:12612485-12618688	undef_217	-0.0496173	0.737477	0.776192		AT4G07960	Cellulose-synthase-like C12	3.24244	1.24e-10	1.93e-09
AT1G16060	0.921534	0.0176479	0.0482378		1:4872863-4874356	AT1G14260	-0.213215	0.231146	0.304496		1:12612485-12618688	AT1G34510	-0.0496173	0.737477	0.776192		AT1G74030	enolase 1	3.24163	3.46e-11	6.61e-10
AT1G16080	0.603476	0.1526	0.223711		1:4877624-4879299	AT1G14280	-0.541372	0.000743172	0.00246456		1:12621197-12625165	AT1G34520	-0.7497	0.000350917	0.000920612		AT1G22170	Phosphoglycerate mutase family protein	3.24155	1.71e-13	8.44e-12
AT1G16100	1.37108	0.00396961	0.0205479		1:4881397-4881940	AT1G14290	-0.281604	0.111937	0.165273		1:12637237-12642600	AT1G34540	-1.57388	7.7406e-08	7.29129e-07		AT3G23530	Cyclopropane-fatty-acyl-phospholipid synthase	-3.24065	8.8e-12	2.14e-10
AT1G16110	-0.228186	0.69054	0.744114		1:4887136-4887896	AT1G14315	-0.679793	0.000669767	0.00226693		1:12637237-12642600	undef_218	-1.57388	7.7406e-08	7.29129e-07		AT1G72150	PATELLIN 1	-3.24044	1.84e-14	1.5e-12
AT1G16130	0.747208	0.063108	0.11498		1:4893098-4895619	intergenic_95	-0.391196	0.00354843	0.00901014		1:12637237-12642600	AT1G34545	-1.57388	7.7406e-08	7.29129e-07		AT1G13530	Protein of unknown function (DUF1262)	3.23905	1.84e-10	2.68e-09
AT1G16150	0.747695	0.112538	0.177295		1:4899175-4899748	AT1G14345	-0.0517678	0.712155	0.771076		1:12644442-12645199	intergenic_135	-1.57845	2.15781e-07	1.66431e-06		AT1G05805	basic helix-loop-helix (bHLH) DNA-binding superfamily protein	-3.23853	9.52e-13	3.24e-11
AT1G16170	0.1435	0.60189	0.665784		1:4900778-4906438	intergenic_96	-0.745939	9.19807e-06	8.60411e-05		1:12657878-12663630	AT1G34575	-0.135124	0.351148	0.408776		AT3G51400	Arabidopsis protein of unknown function (DUF241)	-3.23763	1.27e-10	1.96e-09
AT1G16190	0.926558	0.124	0.190843		1:4907299-4909132	AT1G14350	-0.148828	0.188519	0.256541		1:12657878-12663630	undef_219	-0.135124	0.351148	0.408776		AT2G16890	UDP-Glycosyltransferase superfamily protein	3.23593	2.25e-09	2.3e-08
AT1G16190	0.372442	0.215545	0.292526		1:4912667-4914634	AT1G14360	-1.56018	5.27962e-08	3.11464e-06		1:12657878-12663630	AT1G34580	-0.135124	0.351148	0.408776		AT1G57980	Nucleotide-sugar transporter family protein	-3.23571	4.43e-10	5.71e-09
AT1G16210	0.610672	0.457664	0.533845		1:4915603-4916437	AT1G14370	-0.740545	8.91504e-05	0.000468325		1:12689896-12690238	intergenic_136	1.20293	5.63908e-05	0.000187759		AT5G40500		-3.23454	1.09e-12	3.6e-11
AT1G16210	0.506628	0.0709131	0.125101		1:4922554-4923507	intergenic_97	-0.943752	6.99512e-07	1.45949e-05		1:12694496-12699132	AT1G34650	0.349144	0.0553486	0.0800674		AT5G24780	vegetative storage protein 1	-3.23396	3.7e-09	3.58e-08
AT1G16240	0.240155	0.599685	0.663849		1:4924452-4924688		0.695809	0.00524794	0.0124699		1:12702501-12711115	AT1G34670	-0.381508	0.024987	0.0395688		AT1G78995		-3.23094	2.04e-11	4.27e-10
AT1G16260	0.891285	0.0133568	0.0408022		1:4930455-4931197	AT1G14410	-0.676436	5.71709e-05	0.000332491		1:12743643-12744646	AT1G34760	1.50868	2.68572e-05	9.85316e-05		AT2G42170	Actin family protein	3.23068	9.25e-11	1.52e-09
AT1G16300	0.680194	0.121823	0.18839		1:4932507-4936814	AT1G14420	-0.540084	8.28526e-05	0.000442032		1:12762136-12765759	AT1G34790	0.0777131	0.554357	0.609383		AT2G13550		3.23021	8.84e-10	1.03e-08
AT1G16310	0.875174	0.022102	0.0557174		1:4932507-4936814	undef_232	-0.540084	8.28526e-05	0.000442032		1:12817188-12817388		1.03696	0.0043797	0.00846252		AT3G10340	phenylalanine ammonia-lyase 4	3.22953	1.46e-11	3.24e-10
AT1G16330	2.47629	0.000172989	0.00504866		1:4932507-4936814	AT1G14430	-0.540084	8.28526e-05	0.000442032		1:12852076-12854477	AT1G35140	-2.58644	1.92557e-08	2.48994e-07		AT1G62410	MIF4G domain-containing protein	3.2295	2.17e-14	1.68e-12
AT1G16340	0.433966	0.314539	0.395461		1:4938534-4942315	AT1G14440	-0.14341	0.156543	0.219714		1:12870196-12873660	AT1G35170	0.734572	0.000171242	0.000491104		AT5G03995		-3.22939	1.17e-08	9.85e-08
	1.88532	0.00168881	0.0135521		1:4943528-4944189	intergenic_98	0.00657506	0.974538	0.981715		1:12877457-12888010	AT1G35180	1.10794	2.35844e-06	1.25911e-05		AT2G22330	cytochrome P450, family 79, subfamily B, polypeptide 3	-3.22932	4.23e-08	3.07e-07
AT1G16370	0.582197	0.0887293	0.147999		1:4945363-4948219	undef_233	-0.071907	0.573232	0.64782		1:12877457-12888010	undef_220	1.10794	2.35844e-06	1.25911e-05		AT1G80380	P-loop containing nucleoside triphosphate hydrolases superfamily protein	-3.22883	6.36e-14	3.88e-12
AT1G16390	1.43073	0.00433361	0.0216389		1:4945363-4948219	AT1G14450	-0.071907	0.573232	0.64782		1:12877457-12888010	AT1G35181	1.10794	2.35844e-06	1.25911e-05		AT3G52070		-3.22846	1.65e-08	1.34e-07
AT1G16410	0.854114	0.0414403	0.0848471		1:4945363-4948219	AT1G14455	-0.071907	0.573232	0.64782		1:12877457-12888010	AT1G35183	1.10794	2.35844e-06	1.25911e-05		AT2G45510	cytochrome P450, family 704, subfamily A, polypeptide 2	3.22811	1.37e-12	4.4e-11
AT1G16430	1.0017	0.00383984	0.0201792		1:4951983-4954543	AT1G14460	-0.51687	0.000160958	0.000736032		1:12877457-12888010	AT1G35186	1.10794	2.35844e-06	1.25911e-05		AT4G27480	Core-2/I-branching beta-1,6-N-acetylglucosaminyltransferase family protein	3.22607	9.86e-12	2.34e-10
AT1G16445	0.19343	0.631402	0.69206		1:4951983-4954543	undef_234	-0.51687	0.000160958	0.000736032		1:12889329-12889665	intergenic_138	0.634799	0.0592368	0.085054		AT1G79690	nudix hydrolase homolog 3	3.22579	7.82e-14	4.59e-12
AT1G16460	1.02887	0.0149442	0.0436453		1:4951983-4954543	AT1G14470	-0.51687	0.000160958	0.000736032		1:12893371-12893881	AT1G35200	0.429578	0.137018	0.178338		AT4G37540	LOB domain-containing protein 39	-3.22447	5.66e-11	1e-09
AT1G16470	-0.0190061	0.945493	0.956712		1:4958612-4960090	AT1G14490	-0.244754	0.0236001	0.0442266		1:12896681-12897426	AT1G35210	0.465085	0.00733867	0.0133794		AT5G36100		3.2238	8.73e-11	1.44e-09
AT1G16490	1.27709	0.0100657	0.0343495		1:4965163-4965418		-1.03988	0.00635199	0.0146502		1:12917114-12922213	AT1G35230	0.718214	0.000917642	0.0021326		AT1G12080	Vacuolar calcium-binding protein-related	-3.22271	8.7e-05	0.000298027
	1.66874	0.00579722	0.0251386		1:4969446-4970271	AT1G14520	-0.463743	0.0018856	0.00532378		1:12929969-12930191		0.917924	0.0364755	0.0553806		AT5G49180	Plant invertase/pectin methylesterase inhibitor superfamily	3.22257	3.29e-11	6.37e-10
AT1G16500	1.34016	0.00250894	0.0162581		1:4974143-4975650	AT1G14540	-0.493357	0.000515741	0.00184129		1:12930988-12941558	AT1G35242	0.37155	0.0170463	0.028221		AT2G24090	Ribosomal protein L35	-3.22229	3.08e-14	2.19e-12
	0.967821	0.10355	0.166426		1:4977916-4981102	undef_235	-0.418543	0.00135232	0.00403206		1:12930988-12941558	undef_221	0.37155	0.0170463	0.028221		AT3G08010	RNA binding	-3.22224	6.08e-13	2.25e-11
	0.947155	0.0476975	0.0937103		1:4977916-4981102	AT1G14549	-0.418543	0.00135232	0.00403206		1:12930988-12941558	AT1G35250	0.37155	0.0170463	0.028221		AT2G37130	Peroxidase superfamily protein	-3.22068	1.25e-08	1.05e-07
AT1G16515	0.819871	0.0175121	0.0479963		1:4977916-4981102	AT1G14550	-0.418543	0.00135232	0.00403206		1:12930988-12941558	AT1G35255	0.37155	0.0170463	0.028221		AT4G17500	ethylene responsive element binding factor 1	-3.2201	1.01e-09	1.14e-08
AT1G16515	1.11066	0.00420252	0.0212693		1:4977916-4981102	AT1G14560	-0.418543	0.00135232	0.00403206		1:12930988-12941558	AT1G35260	0.37155	0.0170463	0.028221		AT1G14700	purple acid phosphatase 3	-3.21971	2.69e-11	5.38e-10
AT1G16530	1.89716	0.000292583	0.00617586		1:4983715-4983913		-0.709339	0.00141996	0.00419725		1:12930988-12941558	AT1G35270	0.37155	0.0170463	0.028221		AT1G21270	wall-associated kinase 2	-3.21952	1.12e-07	7.29e-07
AT1G16560	0.486483	0.208044	0.284696		1:4989881-4995404	AT1G14580	-0.0326776	0.664304	0.729057		1:12947690-12950052	AT1G35290	0.273143	0.082477	0.114148		AT3G56220	transcription regulators	3.21819	7.76e-08	5.25e-07
AT1G16570	0.829415	0.0670864	0.120151		1:4996428-4998453	intergenic_100	-0.451279	0.00104331	0.00324049		1:12953844-12960290	undef_222	0.233031	0.147916	0.190876		AT4G17215	Pollen Ole e 1 allergen and extensin family protein	-3.21655	6.81e-07	3.69e-06
AT1G16630	0.540776	0.0722136	0.12679		1:5000429-5001440	AT1G14590	0.385869	0.033134	0.0587948		1:12953844-12960290	AT1G35310	0.233031	0.147916	0.190876		AT4G30690	Translation initiation factor 3 protein	-3.2156	2.02e-14	1.6e-12
AT1G16635	0.63273	0.0885981	0.147865		1:5000429-5001440	undef_236	0.385869	0.033134	0.0587948		1:12953844-12960290	AT1G35320	0.233031	0.147916	0.190876		AT1G68470	Exostosin family protein	3.21548	1.07e-10	1.72e-09
AT1G16670	0.977336	0.0375305	0.0793401		1:5000429-5001440	AT1G14600	0.385869	0.033134	0.0587948		1:12961623-12967418	AT1G35320	-0.195995	0.167503	0.213068		AT1G25400		-3.21539	0.000175164	0.000565132
AT1G16700	1.07553	0.0100055	0.0342204		1:5002600-5003780	AT1G14600	0.397855	0.00813597	0.0179852		1:12961623-12967418	undef_223	-0.195995	0.167503	0.213068		AT1G11330	S-locus lectin protein kinase family protein	3.21528	3.24e-15	3.98e-13
AT1G16705	1.31159	0.0524522	0.100448		1:5004719-5007673	intergenic_101	-0.332995	0.00880819	0.0192575		1:12961623-12967418	AT1G35330	-0.195995	0.167503	0.213068		AT1G27480	alpha/beta-Hydrolases superfamily protein	-3.21364	3.18e-15	3.91e-13
AT1G16710	0.601928	0.0998356	0.162084		1:5016385-5021591	AT1G14620	-0.41196	0.00045383	0.00166101		1:12987991-12993098	undef_224	0.170601	0.218462	0.267608		AT4G24260	glycosyl hydrolase 9A3	3.21248	9.61e-13	3.26e-11
AT1G16720	-0.920055	0.0387287	0.0809875		1:5016385-5021591	undef_237	-0.41196	0.00045383	0.00166101		1:12987991-12993098	AT1G35360	0.170601	0.218462	0.267608		AT3G10060	FKBP-like peptidyl-prolyl cis-trans isomerase family protein	-3.21209	8.26e-12	2.03e-10
AT1G16720	0.9516	0.111485	0.17602		1:5016385-5021591	AT1G14630	-0.41196	0.00045383	0.00166101		1:12987991-12993098	AT1G35365	0.170601	0.218462	0.267608		AT1G62000		3.21056	1.23e-15	1.88e-13
AT1G16740	0.720064	0.0296297	0.0678077		1:5035987-5037354	AT1G14660	-0.852619	0.00027181	0.00111409		1:12993826-12994672	intergenic_139	0.797012	0.00209977	0.00440374		AT3G01190	Peroxidase superfamily protein	-3.21046	2.11e-06	1.02e-05
	0.311689	0.568099	0.635315		1:5045823-5046878	AT1G14686	-0.687406	3.43527e-05	0.000225035		1:13033280-13038543	undef_225	-0.022582	0.889799	0.907235		AT1G73870	B-box type zinc finger protein with CCT domain	-3.20997	3.38e-08	2.52e-07
AT1G16770	0.753472	0.0329597	0.0726504		1:5047858-5048586	AT1G14687	-0.0369953	0.777729	0.825095		1:13033280-13038543	AT1G35440	-0.022582	0.889799	0.907235		AT5G54165		3.20804	8.11e-05	0.000279172
AT1G16780	1.7268	0.000109215	0.00432654		1:5054660-5057737	AT1G14690	-0.0154528	0.883527	0.910855		1:13033280-13038543	AT1G35450	-0.022582	0.889799	0.907235		AT5G02360	DC1 domain-containing protein	3.20796	1.55e-10	2.34e-09
AT1G16820	0.637445	0.108552	0.172422		1:5058627-5061285	AT1G14700	-0.916784	7.43943e-07	1.51789e-05		1:13044387-13046153	intergenic_140	-0.633493	0.000981229	0.00225876		AT1G02660	alpha/beta-Hydrolases superfamily protein	-3.20595	1.67e-07	1.05e-06
AT1G16850	1.75502	0.00038654	0.00703751		1:5066278-5068583	AT1G14720	-0.61749	0.000406326	0.00152372		1:13049189-13050414	AT1G35467	0.395905	0.0741165	0.103473		AT5G66970	P-loop containing nucleoside triphosphate hydrolases superfamily protein	3.20564	1.05e-09	1.18e-08
AT1G16850	1.45479	0.00461276	0.0222604		1:5069613-5074690	AT1G14730	-0.963121	8.78391e-07	1.69483e-05		1:13061230-13063343	AT1G35490	0.295303	0.0639638	0.0909843		AT2G27940	RING/U-box superfamily protein	3.20036	1.09e-12	3.6e-11
AT1G16858	1.03552	0.157943	0.229567		1:5079336-5080088	AT1G14750	-0.196104	0.092939	0.141291		1:13102198-13106307	undef_226	-0.445976	0.0186303	0.0304818		AT3G05630	phospholipase D P2	3.19912	1.42e-09	1.53e-08
AT1G16870	0.770165	0.060538	0.11146		1:5082016-5082479	AT1G14750	-0.888546	2.22524e-05	0.000162087		1:13102198-13106307	AT1G35537	-0.445976	0.0186303	0.0304818		AT1G14345	NAD(P)-linked oxidoreductase superfamily protein	-3.19898	3.06e-11	5.99e-10
AT1G16880	-1.07614	0.0169485	0.0471311		1:5083784-5085149	AT1G14755	0.105843	0.378854	0.460809		1:13111323-13114605	AT1G35540	0.0825329	0.563768	0.617931		AT2G30950	FtsH extracellular protease family	-3.19787	1.84e-14	1.5e-12
AT1G16890	-0.692915	0.203049	0.279329		1:5083784-5085149	AT1G14760	0.105843	0.378854	0.460809		1:13111323-13114605	AT1G35545	0.0825329	0.563768	0.617931		AT5G09480	hydroxyproline-rich glycoprotein family protein	-3.19716	8.28e-06	3.52e-05
AT1G16900	0.184442	0.556605	0.624632		1:5089762-5089922		-0.267359	0.213018	0.284081		1:13111323-13114605	AT1G35550	0.0825329	0.563768	0.617931		AT1G19060	Protein of unknown function (DUF626)	3.19287	1.76e-12	5.43e-11
AT1G16916	0.144707	0.682018	0.737158		1:5090910-5093863	AT1G14780	-0.6034	0.000296792	0.00119318		1:13119519-13120337	AT1G35570	-0.324424	0.0464915	0.068571		AT1G26761	Arabinanase/levansucrase/invertase	-3.19268	4.9e-10	6.24e-09
AT1G16920	0.735326	0.0783526	0.13486		1:5097517-5098033	AT1G14790	0.207904	0.238529	0.312771		1:13140885-13141156		-0.905825	0.00546239	0.0102788		AT2G40300	ferritin 4	-3.19266	3.95e-10	5.17e-09
AT1G16960	-1.36277	0.00384389	0.0201863		1:5104263-5104625	AT1G14810	0.20424	0.10586	0.157586		1:13159390-13161027	AT1G35625	0.800668	0.000117955	0.000356364		AT5G05365	Heavy metal transport/detoxification superfamily protein	3.19231	1.73e-08	1.39e-07
AT1G17050	0.487332	0.201529	0.277696		1:5106577-5106790		-0.0865855	0.790223	0.835151		1:13163373-13165222	AT1G35630	-0.331214	0.0594727	0.0853553		AT5G57660	CONSTANS-like 5	-3.19107	3.84e-11	7.21e-10
AT1G17050	1.87354	0.0010367	0.0108729		1:5115005-5116507	AT1G14840	-0.561744	0.000100396	0.000512671		1:13167746-13171374	intergenic_142	0.790555	3.81987e-05	0.000133137		AT1G43590		3.19102	2.68e-11	5.37e-10
AT1G17060	1.0242	0.00808168	0.0300504		1:5124738-5129535	AT1G14860	-0.409148	0.000492302	0.00177546		1:13213936-13215879	AT1G35690	0.028129	0.858048	0.881304		AT4G28780	GDSL-like Lipase/Acylhydrolase superfamily protein	-3.19082	3.13e-07	1.83e-06
AT1G17070	-0.670291	0.186476	0.261244		1:5124738-5129535	undef_238	-0.409148	0.000492302	0.00177546		1:13229528-13229897	AT1G35730	-0.801286	0.000465746	0.00117757		AT3G15650	alpha/beta-Hydrolases superfamily protein	3.19051	2.01e-08	1.59e-07
AT1G17080	-0.8859	0.0584593	0.108729		1:5124738-5129535	AT1G14870	-0.409148	0.000492302	0.00177546		1:13251496-13260378	AT1G35750	-0.867962	0.000143151	0.000420285		AT1G11860	Glycine cleavage T-protein family	-3.18979	7.8e-15	7.85e-13
AT1G17080	1.07814	0.0346529	0.0751963		1:5131238-5135276	AT1G14880	-0.170106	0.125219	0.181887		1:13280686-13284473	intergenic_143	-1.14706	4.11143e-06	2.01303e-05		AT4G01450	nodulin MtN21 /EamA-like transporter family protein	-3.1879	1.81e-11	3.85e-10
AT1G17090	0.6718	0.0493662	0.0961337		1:5136550-5139414	undef_239	-0.384288	0.0010363	0.00322196		1:13313164-13322432	AT1G35830	-0.249269	0.0878674	0.120649		AT5G42830	HXXXD-type acyl-transferase family protein	3.1845	3.4e-11	6.52e-10
AT1G17120	0.842199	0.00748848	0.0287867		1:5136550-5139414	AT1G14890	-0.384288	0.0010363	0.00322196		1:13339767-13340316	AT1G35880	0.461801	0.0613017	0.0875808		AT3G49790	Carbohydrate-binding protein	-3.18431	7.82e-12	1.94e-10
AT1G17140	0.789858	0.0214767	0.0547079		1:5136550-5139414	AT1G14900	-0.384288	0.0010363	0.00322196		1:13341164-13344708	AT1G35890	0.736955	0.000220953	0.000616412		AT3G46490	2-oxoglutarate (2OG) and Fe(II)-dependent oxygenase superfamily protein	-3.1824	1.9e-11	4.01e-10
AT1G17147	0.0985647	0.690662	0.744211		1:5144586-5145644	intergenic_103	-0.709668	0.002977	0.00779721		1:13341164-13344708	undef_232	0.736955	0.000220953	0.000616412		AT5G61420	myb domain protein 28	-3.18154	1.11e-08	9.45e-08
AT1G17147	0.567063	0.0585426	0.108842		1:5146574-5147726	intergenic_104	-0.695003	0.0127609	0.0263893		1:13351680-13354365	intergenic_144	1.477	1.27283e-06	7.49746e-06		AT5G66400	Dehydrin family protein	3.18143	0.000797849	0.00224924
AT1G17180	2.3184	0.000245652	0.00569791		1:5149302-5151073	AT1G14920	-0.53483	0.00800403	0.01774		1:13358119-13371316	AT1G35910	-0.350293	0.0229576	0.0367187		AT5G04190	phytochrome kinase substrate 4	-3.17986	7.65e-10	9.11e-09
	1.12796	0.0320597	0.0713719		1:5152198-5153191	AT1G14930	-0.166798	0.132467	0.19084		1:13455398-13465381	AT1G36060	-1.96207	7.60226e-09	1.23367e-07		AT5G23120	photosystem II stability/assembly factor, chloroplast (HCF136)	-3.17803	1.33e-15	1.99e-13
AT1G17190	1.63223	0.00100281	0.010719		1:5154142-5155521	AT1G14940	-0.29725	0.00384368	0.00963661		1:13470923-13476206	AT1G36070	-0.0259244	0.848217	0.87271		AT5G49360	beta-xylosidase 1	-3.17728	7.99e-08	5.39e-07
AT1G17190	2.1963	3.17817e-05	0.00255334		1:5157431-5160158	AT1G14950	0.0845922	0.285405	0.363298		1:13528293-13529683	AT1G36150	0.125028	0.388494	0.446914		AT5G28630	glycine-rich protein	-3.17722	2.82e-06	1.33e-05
	0.765928	0.0503374	0.0974035		1:5157431-5160158	undef_240	0.0845922	0.285405	0.363298		1:13588438-13589638	intergenic_145	1.80582	6.19989e-07	4.06058e-06		AT1G67856	RING/U-box superfamily protein	3.17477	1.35e-06	6.83e-06
AT1G17210	0.677117	0.0280712	0.0652849		1:5157431-5160158	AT1G14960	0.0845922	0.285405	0.363298		1:13603617-13604847	intergenic_146	-1.41126	3.85428e-05	0.000134122		AT1G49230	RING/U-box superfamily protein	-3.17407	1.59e-10	2.39e-09
AT1G17230	0.780651	0.0553637	0.104429		1:5161144-5161551	intergenic_105	-1.15577	7.9073e-05	0.000427796		1:13838420-13839090	intergenic_147	0.290383	0.199535	0.247662		AT1G45474	photosystem I light harvesting complex gene 5	-3.17392	9.17e-13	3.14e-11
AT1G17235	0.195666	0.598804	0.663035		1:5164415-5165088	AT1G14970	-0.679125	0.000416952	0.00155379		1:13999624-14003925	AT1G36940	0.350688	0.0342931	0.0523702		AT4G32260	ATPase, F0 complex, subunit B/Bprime, bacterial/chloroplast	-3.17273	6.05e-13	2.24e-11
AT1G17277	0.642302	0.0502926	0.0973468		1:5168552-5169865	AT1G15000	-0.553267	0.000251476	0.00104843		1:14160148-14160402		-0.576928	0.0482936	0.0709258		AT5G13130	Histidine kinase-, DNA gyrase B-, and HSP90-like ATPase family protein	3.1727	2.19e-18	1.02e-15
AT1G17280	1.8754	0.000951056	0.0104697		1:5171187-5171703	AT1G15010	-0.18789	0.173946	0.240031		1:14169902-14174971	undef_233	-0.551864	0.00107757	0.00244279		AT3G16470	Mannose-binding lectin superfamily protein	-3.17193	9.29e-09	8.08e-08
AT1G17290	0.734285	0.0209712	0.0538739		1:5175477-5176066	AT1G15020	-0.821315	0.000906078	0.00289314		1:14169902-14174971	AT1G37140	-0.551864	0.00107757	0.00244279		AT4G25420	2-oxoglutarate (2OG) and Fe(II)-dependent oxygenase superfamily protein	3.16992	1.86e-10	2.7e-09
AT1G17340	1.12094	0.108042	0.171805		1:5176815-5178396	AT1G15030	-0.876938	4.8342e-05	0.000291235		1:15604877-15605710	AT1G41830	-1.46612	6.44255e-06	2.92502e-05		AT3G05800	AtBS1(activation-tagged BRI1 suppressor 1)-interacting factor 1	-3.16823	5.04e-11	9.07e-10
AT1G17340	0.0993965	0.820032	0.854092		1:5180723-5182505	AT1G15040	-0.754986	4.83339e-06	5.43205e-05		1:15923606-15925092	intergenic_148	-1.06548	1.18447e-05	4.86551e-05		AT3G01600	NAC domain containing protein 44	3.16696	1.49e-09	1.59e-08
AT1G17340	-1.59426	0.00874967	0.0315619		1:5180723-5182505	undef_241	-0.754986	4.83339e-06	5.43205e-05		1:15981044-15983466	AT1G42560	-0.205771	0.148138	0.191067		AT5G03170	FASCICLIN-like arabinogalactan-protein 11	-3.1652	8.65e-09	7.6e-08
AT1G17350	1.06116	0.0114541	0.0371732		1:5180723-5182505	AT1G15045	-0.754986	4.83339e-06	5.43205e-05		1:16129067-16129586	AT1G42970	0.031005	0.897624	0.913651		AT1G02310	Glycosyl hydrolase superfamily protein	3.16412	3.17e-08	2.38e-07
AT1G17350	0.811589	0.055351	0.104413		1:5180723-5182505	AT1G15050	-0.754986	4.83339e-06	5.43205e-05		1:16130463-16134495	AT1G42980	0.305796	0.0537692	0.0781447		AT1G66940	protein kinase-related	-3.16078	2.62e-11	5.26e-10
	0.769443	0.0280994	0.0653203		1:5186386-5189485	AT1G15060	-0.689251	0.00014912	0.00069603		1:16149649-16158271	undef_234	-0.0405956	0.795246	0.828087		AT2G44590	DYNAMIN-like 1D	3.16038	3.47e-16	6.94e-14
	1.43437	0.101046	0.163626		1:5186386-5189485	undef_242	-0.689251	0.00014912	0.00069603		1:16149649-16158271	AT1G43005	-0.0405956	0.795246	0.828087		AT1G02335	germin-like protein subfamily 2 member 2 precursor	-3.15834	8.31e-09	7.33e-08
AT1G17360	0.704488	0.0284915	0.0659681		1:5186386-5189485	AT1G15080	-0.689251	0.00014912	0.00069603		1:16149649-16158271	AT1G43010	-0.0405956	0.795246	0.828087		AT4G23670	Polyketide cyclase/dehydrase and lipid transport superfamily protein	-3.15832	4.07e-10	5.32e-09
AT1G17370	1.53765	0.00545228	0.0244756		1:5190444-5192631	intergenic_106	-0.494325	0.00187421	0.00529731		1:16149649-16158271	AT1G43020	-0.0405956	0.795246	0.828087		AT5G10120	Ethylene insensitive 3 family protein	3.1567	1.4e-07	8.94e-07
AT1G17380	1.26346	0.00170062	0.0135816		1:5193642-5194189	AT1G15100	-0.593266	0.000599031	0.00206866		1:16231451-16236824	AT1G43140	-0.23337	0.128012	0.168111		AT3G56910	plastid-specific 50S ribosomal protein 5	-3.15656	1.5e-13	7.69e-12
	0.74231	0.0167934	0.0469177		1:5196255-5197467	intergenic_107	-0.291922	0.0341372	0.0602975		1:16270018-16270992	AT1G43171	0.775691	0.000409775	0.00105642		AT1G35290	Thioesterase superfamily protein	3.15567	2.27e-08	1.77e-07
	0.624436	0.449607	0.52622		1:5199147-5200124	AT1G15110	-0.805222	2.38276e-05	0.000170204		1:16408801-16409228	intergenic_149	1.12633	0.0219972	0.0353246		AT2G28800	63 kDa inner membrane family protein	-3.15505	1.15e-14	1.04e-12
	1.4466	0.00141563	0.0125903		1:5204517-5205574	AT1G15125	-1.12893	2.6787e-06	3.6396e-05		1:16438528-16442032	AT1G43640	0.665699	0.00208752	0.00438344		AT4G08870	Arginase/deacetylase superfamily protein	-3.15475	6.54e-07	3.57e-06
AT1G17420	1.36879	0.00122224	0.0117196		1:5209252-5209741	AT1G15130	-0.441769	0.00907328	0.0197568		1:16443382-16448638	AT1G43650	1.38405	5.52339e-07	3.67628e-06		AT5G18840	Major facilitator superfamily protein	3.15418	5.73e-09	5.26e-08
AT1G17420	1.27159	0.00445893	0.0218931		1:5212016-5214479	AT1G15140	-0.359621	0.00368055	0.00928562		1:16559882-16560102		-0.173694	0.549125	0.60424		AT3G59400	enzyme binding;tetrapyrrole binding	-3.15405	1.11e-11	2.56e-10
AT1G17430	1.35786	0.00166283	0.0134806		1:5212016-5214479	undef_243	-0.359621	0.00368055	0.00928562		1:16566164-16567382	AT1G43780	0.414081	0.0612509	0.0875432		AT5G64110	Peroxidase superfamily protein	-3.14997	6.53e-08	4.5e-07
AT1G17430	-2.1714	0.0212607	0.0543528		1:5212016-5214479	AT1G15150	-0.359621	0.00368055	0.00928562		1:16575876-16576465	AT1G43790	0.581948	0.0117964	0.0204866		AT1G10530		3.1493	9.63e-08	6.36e-07
AT1G17440	1.95911	0.0140243	0.0420438		1:5219520-5221329	AT1G15165	-0.773158	4.72353e-06	5.35564e-05		1:16577648-16580129	AT1G43800	-0.859011	0.000139983	0.000412277		AT4G32490	early nodulin-like protein 4	3.14897	9.72e-14	5.46e-12
AT1G17455	0.497135	0.241509	0.319883		1:5219520-5221329	undef_244	-0.773158	4.72353e-06	5.35564e-05		1:16643668-16644548	AT1G43886	-0.227661	0.182124	0.228913		AT2G29330	tropinone reductase	-3.14807	8.69e-09	7.62e-08
AT1G17460	0.565629	0.174647	0.248466		1:5219520-5221329	AT1G15170	-0.773158	4.72353e-06	5.35564e-05		1:16667708-16668353	AT1G43940	0.814359	2.7431e-05	0.000100224		AT1G75390	basic leucine-zipper 44	3.14794	0.000306707	0.000939811
AT1G17470	0.815508	0.0202759	0.0527892		1:5223661-5225243	AT1G15175	-0.142473	0.222462	0.294589		1:16702700-16704611	AT1G43997	1.25906	3.28459e-07	2.39264e-06		AT1G35513		3.14755	1.67e-08	1.35e-07
AT1G17480	-1.67233	0.0197416	0.0517701		1:5223661-5225243	undef_245	-0.142473	0.222462	0.294589		1:16713178-16713309		1.76205	0.0001122	0.000340704		AT1G72450	jasmonate-zim-domain protein 6	-3.14732	3.89e-08	2.84e-07
AT1G17490	1.11926	0.0087018	0.0314496		1:5223661-5225243	AT1G15180	-0.142473	0.222462	0.294589		1:16714560-16715415	AT1G44010	1.21858	1.46602e-05	5.85338e-05		AT2G23050	Phototropic-responsive NPH3 family protein	3.14709	1.99e-08	1.57e-07
	1.27918	0.00278107	0.0171652		1:5227183-5228912	AT1G15190	-0.207778	0.0561313	0.091877		1:16720463-16720786	intergenic_152	0.161336	0.488889	0.546489		AT1G22885		-3.14626	2.47e-07	1.48e-06
	1.1703	0.00901463	0.0321239		1:5227183-5228912	AT1G15200	-0.207778	0.0561313	0.091877		1:16738986-16741308	AT1G44050	-0.281971	0.0609123	0.0871353		AT4G16690	methyl esterase 16	3.1449	6.39e-10	7.8e-09
	1.47219	0.000642867	0.00878636		1:5230465-5232460	AT1G15200	-0.733972	3.5634e-05	0.000231277		1:16752128-16756012	undef_235	-0.203621	0.17175	0.218005		AT1G78630	Ribosomal protein L13 family protein	-3.14115	5.37e-13	2.05e-11
AT1G17530	0.61886	0.060008	0.110748		1:5230465-5232460	AT1G15210	-0.733972	3.5634e-05	0.000231277		1:16752128-16756012	AT1G44075	-0.203621	0.17175	0.218005		AT1G64200	vacuolar H+-ATPase subunit E isoform 3	-3.13954	7.96e-12	1.97e-10
AT1G17545	-0.927289	0.0348543	0.075478		1:5235242-5236958	AT1G15210	-0.196665	0.0703859	0.111426		1:16752128-16756012	AT1G44080	-0.203621	0.17175	0.218005		AT5G11320	Flavin-binding monooxygenase family protein	3.13879	4.86e-10	6.2e-09
AT1G17550	1.26583	0.00103737	0.0108729		1:5238101-5238313		-0.492788	0.0913506	0.139174		1:16758005-16758957	AT1G44085	0.96729	1.71495e-05	6.67251e-05		AT1G78830	Curculin-like (mannose-binding) lectin family protein	-3.13876	2.74e-11	5.46e-10
AT1G17580	1.32362	0.000854742	0.00992362		1:5243610-5244255	AT1G15240	-0.0954215	0.395792	0.477886		1:16759903-16762560	AT1G44090	0.204771	0.13212	0.172822		AT1G53870	Protein of unknown function (DUF567)	-3.13867	5.06e-11	9.1e-10
AT1G17590	0.0740213	0.763089	0.805857		1:5248811-5250550	AT1G15250	-0.651248	1.95092e-05	0.000147216		1:16772984-16773099		0.972013	0.00328783	0.00654969		AT3G47420	phosphate starvation-induced gene 3	3.13734	2.89e-07	1.71e-06
AT1G17615	0.281197	0.455904	0.532252		1:5248811-5250550	undef_247	-0.651248	1.95092e-05	0.000147216		1:16792468-16792915	AT1G44150	-0.249123	0.1666	0.212092		AT1G76410	RING/U-box superfamily protein	-3.13696	1.48e-08	1.22e-07
AT1G17620	1.71841	0.00182322	0.0139847		1:5248811-5250550	AT1G15260	-0.651248	1.95092e-05	0.000147216		1:16807650-16824246	undef_236	-0.178062	0.201434	0.2495		AT3G26744	basic helix-loop-helix (bHLH) DNA-binding superfamily protein	3.13598	6.72e-17	1.83e-14
AT1G17620	1.21033	0.00329876	0.0185883		1:5262983-5266033	AT1G15290	-0.455337	0.000273489	0.00111923		1:16807650-16824246	AT1G44180	-0.178062	0.201434	0.2495		AT4G01180	XH/XS domain-containing protein	3.13525	1.09e-13	5.97e-12
	0.548807	0.243077	0.321557		1:5262983-5266033	undef_248	-0.455337	0.000273489	0.00111923		1:16807650-16824246	AT1G44191	-0.178062	0.201434	0.2495		AT3G53420	plasma membrane intrinsic protein 2A	-3.1348	7.92e-12	1.96e-10
AT1G17630	-0.814841	0.230448	0.308572		1:5262983-5266033	AT1G15300	-0.455337	0.000273489	0.00111923		1:16807650-16824246	AT1G44224	-0.178062	0.201434	0.2495		AT1G64170	cation/H+ exchanger 16	-3.13324	5.48e-13	2.08e-11
AT1G17640	-0.773277	0.100594	0.163039		1:5267717-5269756	AT1G15300	-1.22768	5.43642e-08	3.1243e-06		1:16807650-16824246	AT1G44286	-0.178062	0.201434	0.2495		AT5G54585		-3.13282	4.29e-08	3.1e-07
AT1G17650	0.322076	0.531971	0.602788		1:5267717-5269756	undef_249	-1.22768	5.43642e-08	3.1243e-06		1:16827219-16838212	undef_237	-0.41983	0.00991908	0.0175423		AT2G33800	Ribosomal protein S5 family protein	-3.13244	3e-14	2.15e-12
AT1G17660	0.365672	0.297268	0.377878		1:5267717-5269756	AT1G15310	-1.22768	5.43642e-08	3.1243e-06		1:16827219-16838212	AT1G44318	-0.41983	0.00991908	0.0175423		AT5G14910	Heavy metal transport/detoxification superfamily protein	-3.13098	2.77e-14	2.03e-12
AT1G17690	0.414181	0.335398	0.417004		1:5271630-5275363	AT1G15310	-0.700602	1.49262e-05	0.000120777		1:16827219-16838212	AT1G44350	-0.41983	0.00991908	0.0175423		AT2G41470		3.12883	2.19e-11	4.52e-10
AT1G17710	1.13742	0.00957182	0.0333646		1:5271630-5275363	undef_250	-0.700602	1.49262e-05	0.000120777		1:16842894-16844570	intergenic_154	0.420052	0.00895161	0.0159997		AT1G08630	threonine aldolase 1	3.12857	2.81e-06	1.33e-05
AT1G17710	1.47319	0.0106503	0.0355852		1:5271630-5275363	AT1G15320	-0.700602	1.49262e-05	0.000120777		1:16845458-16847941	undef_238	-0.242605	0.163434	0.208865		AT5G28750	Bacterial sec-independent translocation protein mttA/Hcf106	-3.128	2.57e-15	3.34e-13
AT1G17710	-1.33083	0.00206035	0.0148186		1:5271630-5275363	AT1G15330	-0.700602	1.49262e-05	0.000120777		1:16845458-16847941	AT1G44382	-0.242605	0.163434	0.208865		AT4G14060	Polyketide cyclase/dehydrase and lipid transport superfamily protein	-3.12723	2.62e-06	1.24e-05
AT1G17720	1.07578	0.00694916	0.0276101		1:5279591-5281479	AT1G15350	-0.19327	0.0633006	0.101692		1:16845458-16847941	AT1G44414	-0.242605	0.163434	0.208865		AT3G01290	SPFH/Band 7/PHB domain-containing membrane-associated protein family	-3.12401	2.59e-10	3.61e-09
AT1G17745	1.52274	0.00577985	0.0251102		1:5282179-5284626	AT1G15360	-0.423259	0.00148391	0.00436242		1:16852325-16853222	AT1G44478	0.495193	0.00520011	0.00984462		AT3G45710	Major facilitator superfamily protein	-3.12281	2.44e-08	1.9e-07
AT1G17744	0.967543	0.0912955	0.151268		1:5285619-5286728	intergenic_108	-0.28205	0.208837	0.279413		1:16864428-16869585	AT1G44542	0.248581	0.133814	0.174688		AT3G55800	sedoheptulose-bisphosphatase	-3.12273	1.01e-12	3.4e-11
AT1G17770	-0.198845	0.467944	0.543086		1:5290217-5293295	undef_251	-0.226044	0.0421387	0.0719788		1:16872920-16873144		-0.205465	0.494232	0.551333		AT4G17460	Homeobox-leucine zipper protein 4 (HB-4) / HD-ZIP protein	-3.12271	1.08e-11	2.5e-10
AT1G17790	0.941018	0.00765535	0.0291857		1:5290217-5293295	AT1G15380	-0.226044	0.0421387	0.0719788		1:16875352-16876306	AT1G44608	0.521664	0.015658	0.0261671		AT1G53890	Protein of unknown function (DUF567)	-3.12269	4.79e-11	8.7e-10
AT1G17810	3.18056	7.85136e-05	0.00372799		1:5290217-5293295	AT1G15385	-0.226044	0.0421387	0.0719788		1:16886839-16890087	AT1G44740	0.869561	0.000114572	0.000347264		AT5G57040	Lactoylglutathione lyase / glyoxalase I family protein	-3.12263	4.28e-11	7.91e-10
AT1G17810	1.21321	0.078959	0.135573		1:5294618-5295378	AT1G15390	-0.623696	0.000607269	0.00209202		1:16890926-16891922	intergenic_155	0.244684	0.237369	0.288504		ATCG01200		-3.12214	0.00590035	0.0139898
AT1G17830	1.0627	0.0234838	0.058034		1:5296486-5296860	AT1G15400	0.151568	0.33759	0.417715		1:16914342-16922753	AT1G44800	-0.159768	0.281417	0.335937		AT3G27480	Cysteine/Histidine-rich C1 domain family protein	3.12212	1.62e-15	2.34e-13
AT1G17830	1.21406	0.000497526	0.00779728		1:5298009-5298753	AT1G15405	-0.207583	0.163869	0.228331		1:16930549-16934963	AT1G44830	0.717881	0.000273067	0.000739459		AT3G42658		3.12168	1.6e-11	3.49e-10
AT1G17850	0.399369	0.187639	0.262487		1:5298009-5298753	AT1G15410	-0.207583	0.163869	0.228331		1:16965165-16965837	intergenic_156	-0.670543	0.00255479	0.00522817		AT2G04040	MATE efflux family protein	3.12081	6.85e-10	8.28e-09
AT1G17880	0.872791	0.0571616	0.106881		1:5302987-5303318	AT1G15420	0.475153	0.0517258	0.0857068		1:16968332-16969250	intergenic_157	-0.220955	0.313206	0.36944		AT5G42780	homeobox protein 27	3.11955	9.97e-12	2.36e-10
AT1G17890	0.0461496	0.917209	0.933978		1:5309048-5311068	AT1G15440	-0.310808	0.0180504	0.0353109		1:16989430-16997163	undef_239	-2.56838	4.21248e-10	1.70476e-08		AT1G03270	CBS domain-containing protein with a domain of unknown function (DUF21)	3.11842	1.54e-14	1.32e-12
AT1G17890	1.01251	0.0137216	0.0414808		1:5309048-5311068	AT1G15450	-0.310808	0.0180504	0.0353109		1:16989430-16997163	AT1G44940	-2.56838	4.21248e-10	1.70476e-08		AT3G48670	XH/XS domain-containing protein	3.11802	6.38e-13	2.35e-11
	1.24024	0.00471638	0.0225237		1:5309048-5311068	undef_253	-0.310808	0.0180504	0.0353109		1:16989430-16997163	AT1G44941	-2.56838	4.21248e-10	1.70476e-08		AT5G05430	RNA-binding protein	3.11648	1.31e-08	1.09e-07
	-1.34795	0.0240227	0.0588692		1:5309048-5311068	AT1G15460	-0.310808	0.0180504	0.0353109		1:17014729-17015589	AT1G45010	0.501084	0.0390222	0.0588114		AT5G16023	ROTUNDIFOLIA like 18	3.11272	4.9e-10	6.24e-09
AT1G17960	0.984559	0.00708841	0.0278718		1:5313174-5315866	AT1G15460	-0.540457	7.68591e-05	0.000417658		1:17021578-17022025	AT1G45015	-0.138846	0.43931	0.497172		AT2G32210		3.11173	0.000560626	0.00163101
AT1G17970	-0.365604	0.532268	0.603036		1:5313174-5315866	undef_254	-0.540457	7.68591e-05	0.000417658		1:17049964-17052217	AT1G45100	-0.156737	0.314052	0.370178		AT4G34860	Plant neutral invertase family protein	3.11095	4.16e-14	2.79e-12
AT1G17990	-0.603467	0.0722987	0.126918		1:5313174-5315866	AT1G15470	-0.540457	7.68591e-05	0.000417658		1:17074448-17076291	AT1G45140	0.0751838	0.603778	0.654493		AT3G26450	Polyketide cyclase/dehydrase and lipid transport superfamily protein	-3.1106	1.99e-09	2.05e-08
AT1G17990	-0.0196195	0.944618	0.956035		1:5323125-5323776	AT1G15490	-0.285002	0.0816611	0.126457		1:17074448-17076291	undef_240	0.0751838	0.603778	0.654493		AT5G05960	Bifunctional inhibitor/lipid-transfer protein/seed storage 2S albumin superfamily protein	-3.1104	3e-05	0.000112977
AT1G18020	-0.321451	0.263386	0.342615		1:5325417-5327481	AT1G15500	-0.495073	6.02762e-05	0.000345116		1:17074448-17076291	AT1G45145	0.0751838	0.603778	0.654493		AT3G46530	NB-ARC domain-containing disease resistance protein	-3.10642	9.12e-16	1.47e-13
AT1G18050	-0.012393	0.98122	0.985042		1:5329139-5329534	AT1G15510	-0.191908	0.191897	0.260523		1:17093199-17095107	intergenic_158	0.0434298	0.819755	0.84862		AT3G09190	Concanavalin A-like lectin family protein	3.10624	4.95e-11	8.93e-10
AT1G18070	0.267964	0.42029	0.498804		1:5332107-5332825	AT1G15520	-0.754754	3.48182e-05	0.00022726		1:17115706-17115950		1.47814	9.69786e-06	4.11249e-05		AT5G40560	DegP protease 13	3.10615	9.53e-34	3.2e-29
	0.821557	0.00997913	0.0341727		1:5337138-5338953	AT1G15520	-0.719525	1.10086e-05	9.69353e-05		1:17116422-17117674	AT1G45191	1.22875	9.36635e-06	4.00299e-05		AT2G40490	Uroporphyrinogen decarboxylase	-3.10579	1.48e-11	3.26e-10
AT1G18080	0.933967	0.099406	0.161537		1:5341453-5343762	AT1G15530	-0.378843	0.00335125	0.00860772		1:17118762-17129093	AT1G45191	0.547585	0.00263572	0.00538478		AT4G11810	Major Facilitator Superfamily with SPX (SYG1/Pho81/XPR1) domain-containing protein	3.10544	1.6e-11	3.49e-10
AT1G18080	0.760893	0.229288	0.307312		1:5341453-5343762	undef_255	-0.378843	0.00335125	0.00860772		1:17118762-17129093	undef_241	0.547585	0.00263572	0.00538478		AT5G60680	Protein of unknown function, DUF584	-3.10361	1.83e-12	5.62e-11
AT1G18100	1.34129	0.00319453	0.0183092		1:5341453-5343762	AT1G15540	-0.378843	0.00335125	0.00860772		1:17118762-17129093	AT1G45201	0.547585	0.00263572	0.00538478		AT1G09750	Eukaryotic aspartyl protease family protein	-3.10245	8.47e-06	3.6e-05
AT1G18120	1.84368	2.54155e-05	0.00231329		1:5344691-5346173	AT1G15550	-0.448624	0.0034792	0.00887954		1:17206343-17213126	AT1G46120	0.454469	0.00466728	0.00894961		AT2G35550	basic pentacysteine 7	3.10017	2.76e-10	3.82e-09
AT1G18140	1.99253	0.00500751	0.0233215		1:5347194-5352695	AT1G15560	-0.455299	0.00129736	0.00389334		1:17206343-17213126	undef_242	0.454469	0.00466728	0.00894961		AT1G33750	Terpenoid cyclases/Protein prenyltransferases superfamily protein	3.09931	3.45e-11	6.6e-10
AT1G18140	0.975634	0.0156563	0.0448996		1:5355833-5356635	intergenic_109	-0.588848	0.00135851	0.0040479		1:17206343-17213126	AT1G46192	0.454469	0.00466728	0.00894961		AT5G02490	Heat shock protein 70 (Hsp 70) family protein	3.09913	6.72e-10	8.15e-09
AT1G18150	1.07898	0.00149155	0.0128755		1:5359375-5362381	AT1G15570	-0.0423476	0.680488	0.742757		1:17217857-17229695	AT1G46264	-0.161663	0.24628	0.298191		AT3G11260	WUSCHEL related homeobox 5	3.09874	2.58e-07	1.54e-06
AT1G18160	1.03294	0.0730931	0.127945		1:5365975-5368257	AT1G15580	-0.421602	0.00119297	0.00362603		1:17230527-17240811	AT1G46336	-0.390867	0.00946318	0.0168223		AT4G21210	PPDK regulatory protein	-3.09621	7.93e-13	2.77e-11
AT1G18180	0.890178	0.00640401	0.0263792		1:5365975-5368257	undef_256	-0.421602	0.00119297	0.00362603		1:17230527-17240811	undef_243	-0.390867	0.00946318	0.0168223		AT5G57220	cytochrome P450, family 81, subfamily F, polypeptide 2	-3.09621	2.68e-05	0.00010199
AT1G18190	1.13598	0.0359038	0.0769603		1:5365975-5368257	AT1G15590	-0.421602	0.00119297	0.00362603		1:17230527-17240811	AT1G46408	-0.390867	0.00946318	0.0168223		AT3G23030	indole-3-acetic acid inducible 2	-3.09582	3.98e-12	1.08e-10
AT1G18200	0.738729	0.0284772	0.0659473		1:5369167-5369798	AT1G15600	-0.205039	0.0667966	0.106482		1:17230527-17240811	AT1G46480	-0.390867	0.00946318	0.0168223		AT5G66830	F-box family protein with a domain of unknown function (DUF295)	3.09541	3.54e-11	6.73e-10
AT1G18220	1.94101	0.000263443	0.00592158		1:5371729-5372205	AT1G15610	0.270676	0.0916286	0.139574		1:17241634-17246030	intergenic_160	0.0755609	0.563173	0.617577		AT1G49650	alpha/beta-Hydrolases superfamily protein	-3.09495	3.24e-12	9.06e-11
AT1G18250	0.39128	0.182924	0.257475		1:5373709-5375665	AT1G15620	0.0729489	0.372619	0.454633		1:17247641-17252316	AT1G46552	-0.684673	0.000562	0.00138358		AT2G35380	Peroxidase superfamily protein	-3.09228	1.15e-07	7.5e-07
AT1G18260	0.24176	0.481026	0.555104		1:5377048-5377850	AT1G15630	0.159666	0.213322	0.284444		1:17269108-17273071	undef_244	-0.0404601	0.798449	0.831025		AT1G77490	thylakoidal ascorbate peroxidase	-3.0916	2.18e-13	1.02e-11
AT1G18270	0.297771	0.426645	0.504714		1:5379061-5380741	AT1G15640	-1.01886	6.93271e-07	1.45139e-05		1:17269108-17273071	AT1G46840	-0.0404601	0.798449	0.831025		AT2G21370	xylulose kinase-1	-3.09157	1.15e-14	1.04e-12
	1.31347	0.00420786	0.0212862		1:5384938-5385057		0.47152	0.255608	0.330819		1:17269108-17273071	AT1G46912	-0.0404601	0.798449	0.831025		AT3G02310	K-box region and MADS-box transcription factor family protein	3.09026	2.65e-11	5.31e-10
AT1G18290	0.199803	0.744515	0.789839		1:5386167-5387690	intergenic_110	-0.955022	8.24019e-06	7.97877e-05		1:17279311-17279327		-0.827134	0.0155243	0.0259703		AT4G18390	TEOSINTE BRANCHED 1, cycloidea and PCF transcription factor 2	-3.0902	3.46e-13	1.46e-11
AT1G18290	0.410915	0.631053	0.691808		1:5390002-5391128	AT1G15670	-0.426173	0.000339967	0.00132596		1:17329281-17329802	AT1G47271	-0.562888	0.0572821	0.0824822		AT2G21530	SMAD/FHA domain-containing protein	-3.08893	1.55e-11	3.41e-10
AT1G18300	0.647158	0.0341678	0.0744501		1:5393429-5394395	AT1G15680	0.692082	0.000178149	0.000795533		1:17339894-17341381	AT1G47300	-0.210717	0.14663	0.189569		AT5G56300	gibberellic acid methyltransferase 2	3.0885	3.74e-10	4.94e-09
AT1G18310	0.606663	0.156264	0.227773		1:5399057-5401041	AT1G15690	-0.58668	0.000340017	0.00132596		1:17345109-17349940	undef_245	0.0848726	0.528797	0.584422		AT5G54720	Ankyrin repeat family protein	-3.08805	4.34e-06	1.96e-05
AT1G18330	0.741977	0.0457067	0.0909233		1:5420289-5420908	AT1G15750	0.115101	0.216308	0.287803		1:17345109-17349940	AT1G47317	0.0848726	0.528797	0.584422		AT2G47910	chlororespiratory reduction 6	-3.08789	6.91e-12	1.75e-10
AT1G18335	1.68895	0.00166428	0.0134806		1:5421811-5422196	intergenic_111	-1.47539	0.0011945	0.00363009		1:17345109-17349940	AT1G47320	0.0848726	0.528797	0.584422		AT2G17880	Chaperone DnaJ-domain superfamily protein	-3.08669	4.55e-08	3.26e-07
AT1G18340	-0.715773	0.0452373	0.0902477		1:5423434-5426422	undef_257	-0.416804	0.00144035	0.0042506		1:17357289-17360806	AT1G47350	-0.172295	0.259364	0.311941		AT4G09460	myb domain protein 6	-3.08635	1.34e-10	2.07e-09
AT1G18340	0.102741	0.720545	0.769541		1:5423434-5426422	AT1G15757	-0.416804	0.00144035	0.0042506		1:17366720-17372188	AT1G47370	-0.447778	0.00933634	0.0166284		AT1G68050	flavin-binding, kelch repeat, f box 1	-3.08263	4.69e-07	2.64e-06
AT1G18360	0.636332	0.540589	0.610273		1:5423434-5426422	AT1G15760	-0.416804	0.00144035	0.0042506		1:17377584-17381306	undef_246	-0.393091	0.0175121	0.0289168		AT5G38980		-3.08174	9.44e-10	1.08e-08
AT1G18390	1.65956	0.000225292	0.0055592		1:5427431-5427702		0.0281876	0.846742	0.881247		1:17377584-17381306	AT1G47389	-0.393091	0.0175121	0.0289168		AT4G26370	antitermination NusB domain-containing protein	-3.07862	7.68e-13	2.71e-11
AT1G18390	1.24007	0.00748739	0.0287867		1:5428693-5429132	AT1G15772	0.11865	0.591939	0.664746		1:17377584-17381306	AT1G47390	-0.393091	0.0175121	0.0289168		AT3G53250	SAUR-like auxin-responsive protein family	-3.07648	1.7e-06	8.39e-06
AT1G18382	1.68948	0.0017857	0.0138705		1:5436252-5436468		-0.652864	0.00650851	0.0149682		1:17381768-17394929	undef_247	-0.121915	0.402859	0.461416		AT4G20260	plasma-membrane associated cation-binding protein 1	-3.07601	4.75e-13	1.86e-11
AT1G18390	0.918858	0.340538	0.422146		1:5439563-5440627	AT1G15790	0.0616182	0.675516	0.738552		1:17381768-17394929	AT1G47395	-0.121915	0.402859	0.461416		AT3G25690	Hydroxyproline-rich glycoprotein family protein	-3.07544	4.74e-13	1.86e-11
AT1G18400	0.40693	0.19911	0.27523		1:5441498-5443714	AT1G15800	-0.309008	0.00934695	0.0202596		1:17381768-17394929	AT1G47400	-0.121915	0.402859	0.461416		AT5G63070	Ribosomal protein S19 family protein	3.07532	8.36e-11	1.4e-09
AT1G18400	1.42563	0.0172342	0.0475997		1:5448895-5454333	AT1G15830	-0.311755	0.00546659	0.0129109		1:17381768-17394929	AT1G47405	-0.121915	0.402859	0.461416		AT1G21600	plastid transcriptionally active 6	-3.07362	3.69e-15	4.37e-13
AT1G18400	0.799144	0.0594602	0.110044		1:5448895-5454333	undef_258	-0.311755	0.00546659	0.0129109		1:17381768-17394929	AT1G47410	-0.121915	0.402859	0.461416		AT5G51010	Rubredoxin-like superfamily protein	-3.07242	1.69e-10	2.51e-09
	0.0847874	0.797638	0.835457		1:5448895-5454333	AT1G15840	-0.311755	0.00546659	0.0129109		1:17397565-17400314	AT1G47430	-1.34096	3.67265e-07	2.6002e-06		AT1G72660	P-loop containing nucleoside triphosphate hydrolases superfamily protein	3.07105	9.73e-13	3.29e-11
	-0.198601	0.527721	0.598791		1:5448895-5454333	AT1G15850	-0.311755	0.00546659	0.0129109		1:17397565-17400314	undef_248	-1.34096	3.67265e-07	2.6002e-06		AT5G10180	slufate transporter 2;1	-3.07052	8.62e-08	5.76e-07
AT1G18410	0.653408	0.140627	0.20998		1:5464377-5466027	AT1G15900	-0.675906	1.55069e-05	0.000124547		1:17397565-17400314	AT1G47435	-1.34096	3.67265e-07	2.6002e-06		AT1G15170	MATE efflux family protein	3.06727	4.29e-13	1.72e-11
AT1G18415	-1.07583	0.0304349	0.0689283		1:5464377-5466027	undef_259	-0.675906	1.55069e-05	0.000124547		1:17418280-17424026	AT1G47480	-0.00162023	0.99224	0.9933		AT5G66490		-3.06673	8.98e-09	7.85e-08
AT1G18415	0.974644	0.0938727	0.154378		1:5464377-5466027	AT1G15910	-0.675906	1.55069e-05	0.000124547		1:17418280-17424026	undef_249	-0.00162023	0.99224	0.9933		AT4G39970	Haloacid dehalogenase-like hydrolase (HAD) superfamily protein	-3.06657	3.41e-10	4.57e-09
AT1G18460	0.80708	0.0144831	0.0428873		1:5473470-5473905	AT1G15940	-0.661297	0.00348427	0.00888879		1:17418280-17424026	AT1G47485	-0.00162023	0.99224	0.9933		AT3G04550		-3.0652	2.72e-12	7.84e-11
AT1G18470	1.87031	0.000341177	0.00667737		1:5478715-5481241	AT1G15950	-0.399323	0.00486554	0.0117013		1:17436948-17438879	AT1G47510	-1.54174	1.0443e-06	6.34518e-06		AT3G46230	heat shock protein 17	3.06432	0.00019013	0.000608189
AT1G18480	0.615788	0.0717532	0.12619		1:5484677-5486613	AT1G15960	-1.01639	4.14812e-07	1.06087e-05		1:17450127-17450961	intergenic_162	-1.12312	2.94466e-06	1.51176e-05		AT1G74460	GDSL-like Lipase/Acylhydrolase superfamily protein	-3.06413	6.84e-06	2.96e-05
AT1G18540	1.29267	0.00866504	0.0313697		1:5484677-5486613	undef_260	-1.01639	4.14812e-07	1.06087e-05		1:17455086-17456653	AT1G47540	-2.73873	1.42712e-09	3.71279e-08		AT1G47840	hexokinase 3	3.06407	2.86e-10	3.93e-09
AT1G18550	0.323493	0.401211	0.480513		1:5484677-5486613	AT1G15970	-1.01639	4.14812e-07	1.06087e-05		1:17464607-17465436	intergenic_163	-3.17638	3.733e-11	4.58532e-09		AT4G18197	purine permease 7	-3.06356	2.32e-07	1.41e-06
AT1G18560	0.111072	0.852387	0.880555		1:5488449-5490307	AT1G15970	-0.0278168	0.819494	0.858843		1:17487074-17509168	AT1G47590	-0.269919	0.0694483	0.0978515		AT3G12820	myb domain protein 10	3.06133	2.13e-08	1.68e-07
	1.11437	0.0170345	0.0473021		1:5488449-5490307	undef_261	-0.0278168	0.819494	0.858843		1:17487074-17509168	undef_250	-0.269919	0.0694483	0.0978515		AT5G38280	PR5-like receptor kinase	3.06096	8.63e-12	2.1e-10
AT1G18570	0.95471	0.00909287	0.0322738		1:5488449-5490307	AT1G15980	-0.0278168	0.819494	0.858843		1:17487074-17509168	AT1G47595	-0.269919	0.0694483	0.0978515		AT3G15900		-3.06028	3.07e-13	1.33e-11
AT1G18570	-1.0943	0.00625551	0.0260965		1:5503896-5505277	AT1G16030	-0.941831	4.33172e-06	5.0179e-05		1:17487074-17509168	AT1G47600	-0.269919	0.0694483	0.0978515		AT3G03770	Leucine-rich repeat protein kinase family protein	3.05905	1.41e-13	7.32e-12
AT1G18570	0.0880576	0.790123	0.829234		1:5503896-5505277	AT1G16040	-0.941831	4.33172e-06	5.0179e-05		1:17487074-17509168	AT1G47603	-0.269919	0.0694483	0.0978515		AT1G49830	basic helix-loop-helix (bHLH) DNA-binding superfamily protein	3.0587	3.66e-08	2.71e-07
	2.13775	3.56186e-05	0.00267641		1:5506916-5507134		-1.01598	2.83183e-06	3.78362e-05		1:17487074-17509168	AT1G47606	-0.269919	0.0694483	0.0978515		AT1G74420	fucosyltransferase 3	3.05701	3.44e-12	9.54e-11
AT1G18580	1.32029	0.110203	0.174542		1:5508423-5509364	AT1G16060	-0.588362	0.000403397	0.00151674		1:17487074-17509168	AT1G47610	-0.269919	0.0694483	0.0978515		AT5G16240	Plant stearoyl-acyl-carrier-protein desaturase family protein	3.05639	1.1e-12	3.64e-11
[truncated: 32,099 more rows]

## Sheet: Figure 5,Suppl.Fig 10_clf28swn7
Data source for Figure 5 and Supplementary Figure 10. Differential ATC-seq, ChIP-seq and RNA-seq data for clf28swn7 mutant.
[truncated: 33,604 more rows]

[truncated: 3 more sheets: Figure 5, Suppl.Fig 10_emf1-2, Figure 5, Suppl.Fig 10_lhp1, Figure 5, Suppl.Fig 10_ring1ab]
